# Supplementary material for: Comparative Proteomic Analysis of Lipoprotein(a): Method-Dependent Profiles and Disease Pathways
Source: J Clin Med. 2026 Mar 27;15(7):2559. doi: 10.3390/jcm15072559 (PMC13073900; doi:10.3390/jcm15072559)
Supplement: Supplementary file 1 [file jcm-15-02559-s001.zip]

Archive with 4 entries (4 files):
- Supplementary Data - Proteomics Data.xlsx
- Supplementary Data - STRING Networks.xlsx
- Supplementary Methods, Tables, and Figures.pdf
- Supplementary Table S4- Comparison to Previous Literature.xlsx
