# Supplementary material for: Comparative Proteomic Analysis of Lipoprotein(a): Method-Dependent Profiles and Disease Pathways
Source: J Clin Med. 2026 Mar 27;15(7):2559. doi: 10.3390/jcm15072559 (PMC13073900; doi:10.3390/jcm15072559)
Supplement: Supplementary file 1 [file jcm-15-02559-s001.zip › Supplementary Data - Proteomics Data.xlsx]

## Sheet: In-Soln Unfiltered Data
Checked	Protein FDR Confidence: Combined	Master	Accession	Gene Name	Description	Exp. q-value: Combined	Sum PEP Score	Coverage [%]	# Peptides	# PSMs	# Unique Peptides	# Protein Groups	# AAs	MW [kDa]	calc. pI	Score Sequest HT: A2 Sequest HT	Score Sequest HT: B2 Sequest HT	Score Sequest HT: C2 Sequest HT	# Peptides (by Search Engine): A2 Sequest HT	# Peptides (by Search Engine): B2 Sequest HT	# Peptides (by Search Engine): C2 Sequest HT	# Razor Peptides	Abundances (Normalized): F271: Sample, 4hr, Subject 1	Abundances (Normalized): F272: Sample, 6hr, Subject 1	Abundances (Normalized): F273: Sample, 8hr, Subject 1	Abundances (Normalized): F274: Sample, 15hr, Subject 1	Abundances (Normalized): F335: Sample, 4hr, Subject 1	Abundances (Normalized): F336: Sample, 6hr, Subject 1	Abundances (Normalized): F339: Sample, 10hr, Subject 1	Abundances (Normalized): F342: Sample, 14hr, Subject 1	Abundances (Normalized): F275: Sample, 4hr, Subject 2	Abundances (Normalized): F276: Sample, 6hr, Subject 2	Abundances (Normalized): F277: Sample, 8hr, Subject 2	Abundances (Normalized): F278: Sample, 15hr, Subject 2	Abundances (Normalized): F279: Sample, 4hr, Subject 3	Abundances (Normalized): F280: Sample, 6hr, Subject 3	Abundances (Normalized): F281: Sample, 8hr, Subject 3	Abundances (Normalized): F282: Sample, 15hr, Subject 3	Abundances (Normalized): F343: Sample, 4hr, Subject 3	Abundances (Normalized): F345: Sample, 6hr, Subject 3	Abundances (Normalized): F347: Sample, 8hr, Subject 3	Abundances (Normalized): F349: Sample, 10hr, Subject 3	Abundances (Normalized): F283: Sample, 4hr, Subject 4	Abundances (Normalized): F284: Sample, 6hr, Subject 4	Abundances (Normalized): F285: Sample, 8hr, Subject 4	Abundances (Normalized): F286: Sample, 15hr, Subject 4	Abundances (Normalized): F351: Sample, 8hr, Subject 4	Abundances (Normalized): F352: Sample, 10hr, Subject 4	Abundances (Normalized): F353: Sample, 12hr, Subject 4
FALSE	High	Master Protein	P02452	COL1A1	Collagen alpha-1(I) chain OS=Homo sapiens OX=9606 GN=COL1A1 PE=1 SV=5	0.004	2.611	1	1	2	1	1	1464	138.9	5.8	3.52			1			0	6999922983	7392552169	8238515231	7983041723	5012852180	3752023534	5131011220	6053435222	6954095953	7864023232	7533399101	6050958852	3956018984	5359078574	5248868170	6870945604	5463673178	4360889898	3797445987	6545153578	3846724350	4076653297	2507836497	4026460751	7414479607	7674215580	7583915052
FALSE	High	Master Protein	Q13387	MAPK8IP2	C-Jun-amino-terminal kinase-interacting protein 2 OS=Homo sapiens OX=9606 GN=MAPK8IP2 PE=1 SV=2	0	7.703	2	1	250	1	1	824	87.9	4.46	43.82	29.07	68.35	1	1	1	0	1831963388	1828075839	1561756606	1767407911	3.41732e+08	8.91732e+08	1038809031	1240294922	3.28648e+08	242429722	5.15907e+08	3.56578e+08	2083284022	1661025227	2495902359	1578581032	709784852	9.13914e+08	7.6201e+08	1174677001	2278048710	2641904930	1756697613	2298838805	2084186958	1957152046	1947806700
FALSE	Medium	Master Protein	P51800	CLCNKA	Chloride channel protein ClC-Ka OS=Homo sapiens OX=9606 GN=CLCNKA PE=1 SV=1	0.013	2.206	3	1	192	1	1	687	75.2	7.71	0	0	0	1	1	1	0	1.04036e+08	153336788	7.40907e+08	1.72453e+08	1.11398e+08	4.86758e+07	5.26518e+07	5.08279e+07	1.95418e+07	4.73911e+07	1.68101e+07	1.25733e+07	1.99425e+07	2.1254e+07	2.63407e+07	2.38927e+07	3.52715e+07	4.54393e+07	2.7524e+07	3.95633e+07	1.53189e+07	1.84029e+07	1.32348e+07	1.71679e+07	3.62444e+07	38765557	4.05598e+07
FALSE	High	Master Protein	A0A0C4DH34	IGHV4-28	Immunoglobulin heavy variable 4-28 OS=Homo sapiens OX=9606 GN=IGHV4-28 PE=3 SV=1	0	7.966	8	1	162	1	1	117	13.1	9.29	122.37	149.24	93.57	1	1	1	0	102802016	1.10704e+08	1.61934e+08	1.80809e+08	2.07166e+06	5.88726e+06	1.1657e+07	1.25134e+07	2.7554e+07	8.87581e+07	4.29145e+07	7.04845e+07	5.09042e+07	1.11601e+08	7.36181e+07	9.36643e+07	6.57407e+06	8.80099e+06	3.98143e+06	1.25973e+07	6.61888e+07	7.20552e+07	4.32569e+07	6.85947e+07	2.54062e+07	1.73489e+07	1.80683e+07
FALSE	High	Master Protein	P01602	IGKV1-5	Immunoglobulin kappa variable 1-5 OS=Homo sapiens OX=9606 GN=IGKV1-5 PE=1 SV=2	0	6.383	9	1	82	1	1	117	12.8	8.28	81.72	84.51	74.16	1	1	1	0	2.50586e+07	2.49667e+07	2.90729e+07	2.79854e+07	1.15657e+06	1.70249e+07	2.41128e+07	2.60896e+07	5.59645e+07	6.21021e+07	6.05527e+07	4.84941e+07	4.34827e+07	52779655	5.44608e+07	6.12651e+07	4.50448e+07	5.10945e+07	4.10051e+07	6.78655e+07	3.95788e+07	5.46553e+07	2.89273e+07	4.5622e+07	5.81606e+07	5.82941e+07	6.24342e+07
FALSE	High	Master Protein	P61769	B2M	Beta-2-microglobulin OS=Homo sapiens OX=9606 GN=B2M PE=1 SV=1	0	10.006	8	1	20	1	1	119	13.7	6.52	32.94	9.69	3.6	1	1	1	0	3.55202e+06	3.00105e+06	6.38932e+06	1.33323e+06		9.49133e+06	6.55685e+06	5.03176e+06	9.67817e+06	9.71986e+06	7.73731e+06	5.89571e+06	3.72754e+06	4.09669e+06	1.58748e+06		2.86855e+07	1.50749e+07	3.88425e+06	4.17426e+06	6.92631e+06	6.10489e+06	1.03591e+07	5.44717e+06	6.75287e+06	6.07578e+06	5.62046e+06
FALSE	High	Master Protein	P01701	IGLV1-51	Immunoglobulin lambda variable 1-51 OS=Homo sapiens OX=9606 GN=IGLV1-51 PE=1 SV=2	0.002	3.101	7	1	48	1	1	117	12.2	7.03	30.6	6.86	57.63	1	1	1	0	1.1372e+07	1.09828e+07	1.12778e+07	1.0843e+07	1.8211e+07	1.19115e+07	1.6101e+07	1.62568e+07					8.46608e+06	8.96762e+06	1.03633e+07	1.04414e+07	9.54596e+06	1.09735e+07	8.51284e+06	1.46814e+07	1.68093e+07	2.11522e+07	1.59804e+07	1.81863e+07	2.96263e+07	2.99643e+07	3.13358e+07
FALSE	High	Master Protein	A6XMV9	PRSS2	Protease serine 2 preproprotein OS=Homo sapiens OX=9606 GN=PRSS2 PE=1 SV=1	0	13.251	8	1	72	1	1	261	28	5.14	48.43	99.74	136.67	1	1	1	0	2.25427e+07	1.76536e+07	1.12356e+07	1.72977e+07	1.00411e+08	5.24631e+07	8.37747e+07	1.0664e+08	1.90809e+07	1.70219e+07	1.85259e+07	1.72616e+07	2.05872e+07	2.62327e+07	3.76966e+07	7.56698e+07	6.3902e+07	9.03586e+07	1.07454e+08	1.71259e+08	5.39985e+07	7.0796e+07	47505694	8.56566e+07	1.53274e+08	1.54912e+08	1.6985e+08
FALSE	High	Master Protein	A0A075B6R9	IGKV2D-24	Probable non-functional immunoglobulin kappa variable 2D-24 OS=Homo sapiens OX=9606 GN=IGKV2D-24 PE=5 SV=1	0	7.757	11	1	68	1	1	120	13.1	8.87	65.6	67.29	68.49	1	1	1	0	1.14948e+07	8.44174e+06	1.0926e+07	9.72266e+06	1.01666e+07	8.81758e+06	1.03619e+07	1.10516e+07	1.39331e+07	1.27356e+07	1.44992e+07	1.25251e+07	1.02995e+07	1.32127e+07	1.18666e+07	1.26715e+07	1.06798e+07	1.16972e+07	8.09849e+06	1.44985e+07	4.51536e+06	5.58395e+06	3.70026e+06	4.78048e+06	6.86246e+06	6.22709e+06	5.68439e+06
FALSE	High	Master Protein	A0A075B7D0	IGHV1OR15-1	Immunoglobulin heavy variable 1/OR15-1 (non-functional) (Fragment) OS=Homo sapiens OX=9606 GN=IGHV1OR15-1 PE=1 SV=1	0	7.04	10	1	129	1	1	117	13	9.13	86.68	75.88	89.45	1	1	1	0	1.4026e+07	1.25612e+07	3.22769e+06	1.20843e+07	1.50778e+07	8.97269e+06	1.08617e+07	1.67007e+07	3.29612e+06	2.3997e+06	2.98659e+06	2.60047e+06	2.16995e+07	2.37215e+07	2.53581e+07	2.62558e+07	2.38784e+07	1.62401e+07	1.77584e+07	2.93645e+07	4.89184e+06	5.16726e+06	4.01847e+06	4.93039e+06	9.72241e+06	8.50418e+06	9.58428e+06
FALSE	High	Master Protein	A0A2R8YDD5	SLC6A1	Transporter OS=Homo sapiens OX=9606 GN=SLC6A1 PE=1 SV=1	0.004	2.647	1	1	16	1	1	608	68	8.06	27.28	6.47		1	1		0	6347468	7.74266e+06	6.83322e+06	5.62302e+06		2.04205e+06	6.86336e+06	4.90245e+06	3.55713e+06	3.87923e+06	4.37832e+06	4.59515e+06	556564	771945	825627	569900			248999		1.43368e+06	1.77886e+06	1.23907e+06	1.51564e+06
FALSE	Medium	Master Protein	Q68DL7	C18orf63	Uncharacterized protein C18orf63 OS=Homo sapiens OX=9606 GN=C18orf63 PE=2 SV=2	0.019	1.776	1	1	7	1	1	685	77.2	9.8	3.57	5.59	1.81	1	1	1	0	1.07278e+07	1.02456e+07	1.15133e+07	1.00004e+07	1.23901e+07	8.1999e+06	1.05305e+07	1.15679e+07	1.27121e+07	1.33282e+07	1.22294e+07	9.46015e+06	8.43428e+06	1.23507e+07	8.82001e+06	1.0013e+07	8.87829e+06	1.07951e+07	8.27019e+06	1.40867e+07	7.07671e+06	9.14216e+06	5.51419e+06	7.81774e+06	1.11758e+07	1.09155e+07	1.07935e+07
FALSE	Medium	Master Protein	Q5TEU4	NDUFAF5	Arginine-hydroxylase NDUFAF5, mitochondrial OS=Homo sapiens OX=9606 GN=NDUFAF5 PE=1 SV=1	0.038	1.534	3	1	4	1	1	345	38.9	6.57	0			1			0	5.29285e+06	4.72034e+06	6.14984e+06	4.8296e+06					1.18945e+07	1.14099e+07	1.02487e+07	9.45404e+06	9.34646e+06	1.36765e+07	1.03324e+07	1.58989e+07	1.30268e+07	1.46501e+07	1.115e+07	1.83516e+07		320996	75222.9		1.09496e+07	1.1119e+07	1.20918e+07
FALSE	High	Master Protein	Q8NI99	ANGPTL6	Angiopoietin-related protein 6 OS=Homo sapiens OX=9606 GN=ANGPTL6 PE=1 SV=1	0.006	2.346	3	1	1	1	1	470	51.7	8.53			1.99			1	0	3.79807e+06	5.33016e+06	4.59493e+06	5.97717e+06									4.67823e+06	5.4928e+06	61792	152496
FALSE	High	Master Protein	P01706	IGLV2-11	Immunoglobulin lambda variable 2-11 OS=Homo sapiens OX=9606 GN=IGLV2-11 PE=1 SV=2	0	6.162	7	1	88	1	1	119	12.6	7.24	64.14	44.16	37.36	1	1	1	0	5.5332e+06	5.38949e+06	5.96099e+06	5.77805e+06	4.76469e+06	3.33993e+06	3.98915e+06	5.52154e+06	1.57165e+07	1.52429e+07	1.45174e+07	1.54467e+07	3.54844e+06	4.12568e+06	3.7984e+06	4.13321e+06	2.80652e+06	2.36285e+06	1.94597e+06	3.84884e+06	7.42467e+06	7.59936e+06	6.31167e+06	7.96046e+06	1.1951e+07	1.14836e+07	1.12028e+07
FALSE	High	Master Protein	P01709	IGLV2-8	Immunoglobulin lambda variable 2-8 OS=Homo sapiens OX=9606 GN=IGLV2-8 PE=1 SV=2	0	6.227	7	1	157	1	1	118	12.4	5.91	97.42	103.77	77.65	1	1	1	0	8.08107e+06	9.11981e+06	8.51901e+06	7.01352e+06	9.34062e+06	8.0749e+06	7.42401e+06	8.9681e+06	5.25307e+06	4.70593e+06	4.98296e+06	4.83409e+06	7.17959e+06	8.01821e+06	7.73426e+06	8.50395e+06	8.34149e+06	6.85194e+06	5.66159e+06	8.41422e+06	4.13151e+06	5.29579e+06	4.16552e+06	4.72114e+06	5.94465e+06	8.06831e+06	7.38399e+06
FALSE	Medium	Master Protein	Q92887	ABCC2	Canalicular multispecific organic anion transporter 1 OS=Homo sapiens OX=9606 GN=ABCC2 PE=1 SV=3	0.017	1.967	1	1	28	1	1	1545	174.1	8.32	12.87	1.67	17.36	1	1	1	0	1.21673e+07	1.16007e+07	1.10094e+07	1.03218e+07	1.27794e+07	1.07723e+07	1.44764e+07	1.41059e+07	5.93115e+06	6.06194e+06	6.35627e+06	6.01564e+06	7.74718e+06	9.41621e+06	1.01694e+07	1.0962e+07	9.09484e+06	1.00292e+07	7.60697e+06	1.49174e+07	3.57658e+06	4.78472e+06	3.08387e+06	4.4166e+06	5.82393e+06	6.28136e+06	5.44286e+06
FALSE	Medium	Master Protein	A0A0A0MT69	IGKJ4	Immunoglobulin kappa joining 4 (Fragment) OS=Homo sapiens OX=9606 GN=IGKJ4 PE=1 SV=1	0.02	1.745	67	1	41	1	1	12	1.2	8.84	7.14	21.01	40.87	1	1	1	0	1.74334e+06	1.81943e+06	2.3552e+06	1.63898e+06					3.69635e+06	3.04255e+06	3.38938e+06	3.09971e+06	2.75089e+06	3.45e+06	3.4311e+06	4.04342e+06	6.24715e+06	4.53096e+06	3.87592e+06	6.41049e+06	2.72577e+06	3.52002e+06	2.20087e+06	3.14012e+06	3.95541e+06	3.85804e+06	3.88288e+06
FALSE	Low	Master Protein	P30304	CDC25A	M-phase inducer phosphatase 1 OS=Homo sapiens OX=9606 GN=CDC25A PE=1 SV=2	0.05	1.422	3	1	1	1	1	524	59	6.95			0			1	0	1.48291e+06	1.45465e+06	1.50462e+06	1.47018e+06	1.20904e+06	1.21452e+06	1.65953e+06	1.58275e+06	919733	885821	1.03543e+06	963109	622766	724361	604633	685658	638207	501315	409988	788757	383476	378107		305921	520804	512555	357030
FALSE	Medium	Master Protein	P01814	IGHV2-70	Immunoglobulin heavy variable 2-70 OS=Homo sapiens OX=9606 GN=IGHV2-70 PE=1 SV=2	0.05	1.439	6	1	21	1	1	119	13.3	6.52	0	0	10.05	1	1	1	0									5.80666e+06	6.90684e+06	5.26687e+06	5.30121e+06		131914	160483	235984	151272	138114			1.63857e+06	1.50249e+06	1.23191e+06	1.71487e+06	1.20426e+06	1.31564e+06	1.60889e+06
FALSE	High	Master Protein	P15814	IGLL1	Immunoglobulin lambda-like polypeptide 1 OS=Homo sapiens OX=9606 GN=IGLL1 PE=1 SV=1	0	9.703	7	1	94	1	1	213	22.9	10.07	104.53	92.3	98.45	1	1	1	0	1.93409e+06	1.74072e+06	1.25747e+06	1.41782e+06	1.12553e+06	757155	979012	1.37414e+06	325790	405381	378725	573501	3.3526e+06	4.96362e+06	3.72242e+06	3.01455e+06	348399	384061	248908	521190	3.50018e+06	4.65973e+06	3.38232e+06	3.40621e+06	587959	558738	559254
FALSE	High	Master Protein	P01721	IGLV6-57	Immunoglobulin lambda variable 6-57 OS=Homo sapiens OX=9606 GN=IGLV6-57 PE=1 SV=2	0	19.003	17	1	98	1	1	117	12.6	4.78	121.29	122.41	117.56	1	1	1	0	1.01591e+06	856882	714976	1.06643e+06	2.95484e+06	1.37505e+06	1.62149e+06	1.81531e+06	1.32743e+06	1.02651e+06	1.27989e+06	1.24845e+06	1.21102e+06	1.69159e+06	1.24938e+06	1.53531e+06	1.61166e+06	1.38677e+06	756173	3.08662e+06	1.31491e+06	1.82032e+06	935208	1.47789e+06	2.85203e+06	2.57387e+06	2.05382e+06
FALSE	High	Master Protein	A0A0C4DH36	IGHV3-38	Probable non-functional immunoglobulin heavy variable 3-38 OS=Homo sapiens OX=9606 GN=IGHV3-38 PE=5 SV=1	0	10.599	9	1	68	1	1	116	12.8	9.25	18.33	25.1	75.86	1	1	1	0	951699	2.41547e+06	9.43948e+06	2.16911e+06		717172	922297		2.22099e+06	1.75308e+06	2.12833e+06	1.91511e+06	1.1091e+06	1.02888e+06	1.12568e+06	1.52686e+06	1.85573e+06	796854	924847	1.76048e+06	685606	966984	269895	544322	677069	654254	705296
FALSE	Medium	Master Protein	Q9P2S5	WRAP73	WD repeat-containing protein WRAP73 OS=Homo sapiens OX=9606 GN=WRAP73 PE=1 SV=1	0.017	1.875	2	1	48	1	1	460	51.6	6.81	8.59	3.51	4.92	1	1	1	0	9.33676e+06	7.915e+06	9.13866e+06	7.94812e+06	5.73954e+06	7.89109e+06	1.10037e+07	1.07632e+07	1.81386e+06	1.78751e+06	2.11705e+06	2.1931e+06	1.1881e+06	1.57771e+06	1.24226e+06	1.30621e+06	1.32365e+06	1.73512e+06	1.24911e+06	2.3491e+06	345281	422356	289817	400008	772527	715511	668179
FALSE	High	Master Protein	P01700	IGLV1-47	Immunoglobulin lambda variable 1-47 OS=Homo sapiens OX=9606 GN=IGLV1-47 PE=1 SV=2	0	7.515	11	1	34	1	1	117	12.3	5.91	51.71	35.57	13.54	1	1	1	0	2.99388e+06	2.56162e+06	3.36484e+06	2.56511e+06	4.95891e+06	3.40521e+06	4.7172e+06	2.33298e+06	2.90323e+06	2.60399e+06	2.8985e+06	2.56261e+06	1.91063e+06	2.05412e+06	2.22469e+06	2.70293e+06	7.09897e+06	3.25877e+06	2.39612e+06	4.66892e+06	3.1164e+06	3.57838e+06	2.0254e+06	3.30236e+06	5.56117e+06	5.2832e+06	4.69192e+06
FALSE	High	Master Protein	P01705	IGLV2-23	Immunoglobulin lambda variable 2-23 OS=Homo sapiens OX=9606 GN=IGLV2-23 PE=1 SV=2	0	6.602	7	1	92	1	1	113	11.9	5.91	59.57	58.44	61.22	1	1	1	0	1.89207e+06	1.9009e+06	2.09475e+06	2.12438e+06	2.56656e+06	989009	1.74934e+06	1.89044e+06	3.34732e+06	3.48832e+06	3.23944e+06	2.53367e+06	2.79996e+06	3.28896e+06	3.02757e+06	3.63701e+06	3.30395e+06	2.22944e+06	1.71177e+06	3.85303e+06	1.66676e+06	1.58131e+06	1.18571e+06	1.55634e+06	2.79749e+06	3.0624e+06	2.89081e+06
FALSE	High	Master Protein	A0A075B6Q5	IGHV3-64	Immunoglobulin heavy variable 3-64 OS=Homo sapiens OX=9606 GN=IGHV3-64 PE=3 SV=1	0	7.006	9	1	16	1	1	118	12.9	7.85	5.9	6.2	21.53	1	1	1	0	2.24396e+06	2.31902e+06	1.23723e+06	823965	805017	983743	1.26971e+06	1.01514e+06		223800	405727	423221	145808	269291	264153	288280	1.49038e+06	604096	389599	1.13244e+06	67277.6	1.08699e+06	471071	139017	932760	1.20219e+06	1.00477e+06
FALSE	Medium	Master Protein	A6ND36	FAM83G	Protein FAM83G OS=Homo sapiens OX=9606 GN=FAM83G PE=1 SV=2	0.02	1.738	2	1	1	1	1	823	90.8	6.39	0			1			0							1.71246e+06															512514		314864
FALSE	Low	Master Protein	F8VS91	AKT3	RAC-gamma serine/threonine-protein kinase (Fragment) OS=Homo sapiens OX=9606 GN=AKT3 PE=1 SV=1	0.053	1.377	17	1	4	1	1	139	16.4	5.24		0			1		0	2.68479e+06	1.94216e+06		1.95094e+06	3.70373e+06	1.34854e+06	1.73489e+06	1.96132e+06	2.13163e+06	1.05909e+06	2.66229e+06	2.29023e+06	1.83561e+06	1.82337e+06	2.34512e+06	1.79543e+06	775585	1.16382e+06	1.05352e+06	1.55993e+06	1.27651e+06	2.2845e+06	1.41516e+06	1.60365e+06	1.59188e+06	1.55853e+06	1.63705e+06
FALSE	High	Master Protein	P01714	IGLV3-19	Immunoglobulin lambda variable 3-19 OS=Homo sapiens OX=9606 GN=IGLV3-19 PE=1 SV=2	0.003	3.446	8	1	61	1	1	112	12	4.96	40.48	39.29	26.35	1	1	1	0	409657	450014		602230					1.51745e+06	1.37859e+06	1.60469e+06	1.39952e+06	1.03342e+06	1.22899e+06	595837	1.18671e+06					1.20514e+06	1.0496e+06	1.01562e+06	1.29743e+06			954458
FALSE	High	Master Protein	P02749	APOH	Beta-2-glycoprotein 1 OS=Homo sapiens OX=9606 GN=APOH PE=1 SV=3	0	4.12	3	1	63	1	1	345	38.3	7.97	46.68	43.3	48.8	1	1	1	0						2.97535e+06		463981	1.85107e+06	1.88078e+06	2.08371e+06	1.87118e+06	2.32113e+06	588557	754295	232759	951892	982948	524099	766729	1.53552e+06	620883	1.63459e+06	1.30068e+06	366049	403297	66669.4
FALSE	High	Master Protein	A0A0J9YX35	IGHV3-64D	Immunoglobulin heavy variable 3-64D OS=Homo sapiens OX=9606 GN=IGHV3-64D PE=3 SV=1	0	8.344	9	1	55	1	1	117	12.8	7.85	46.06	25.48	33.46	1	1	1	0	888416	1.31217e+06	1.18226e+06	1.13498e+06	2.24246e+06	1.04551e+06	1.14469e+06		2.31816e+06	2.23796e+06	2.70403e+06	2.37986e+06	1.80581e+06	2.01978e+06	1.55163e+06	1.81025e+06	1.84683e+06	1.02074e+06	822561	737858	327533	555842	272555	528642	918071	991530	1.06286e+06
FALSE	High	Master Protein	P28066	PSMA5	Proteasome subunit alpha type-5 OS=Homo sapiens OX=9606 GN=PSMA5 PE=1 SV=3	0.002	3.087	5	1	1	1	1	241	26.4	4.79			1.97			1	0	1.49667e+06	1.47486e+06	309426	916226	508467	1.473e+06	1.72345e+06	966378	308950	306630	238327	453933	872231	776313	2.63096e+06	967435	1.2204e+06	713977	517311	522287	1.08857e+06	1.96759e+06	1.21714e+06	2.09809e+06	889158	894151	1.60522e+06
FALSE	Medium	Master Protein	Q9BSF8-2	BTBD10	Isoform 2 of BTB/POZ domain-containing protein 10 OS=Homo sapiens OX=9606 GN=BTBD10	0.046	1.466	2	1	1	1	1	483	54.4	7.14	1.9			1			0	86097.1	54450.6	78366.6	88871.9	86753.2		128078	77493.3					89752.6	66642.5
FALSE	High	Master Protein	P10720	PF4V1	Platelet factor 4 variant OS=Homo sapiens OX=9606 GN=PF4V1 PE=1 SV=1	0	3.987	9	1	6	1	1	104	11.5	9.1	3.02	2.93	11.09	1	1	1	0	396166	111941	195362	757159	1.99471e+06	491164	358914	408571	577651	341689	699680	528996	564952	362456	416237	54880.3	1.24498e+06	572660	897821	864115	162266	561005	453907	260211	334538	359514
FALSE	High	Master Protein	Q9UBR2	CTSZ	Cathepsin Z OS=Homo sapiens OX=9606 GN=CTSZ PE=1 SV=1	0.003	3.427	4	1	1	1	1	303	33.8	7.11	2.07			1			0		153178															502251			994766	576600	790865	509676	379121	769968	688411	732642
FALSE	Medium	Master Protein	P18505	GABRB1	Gamma-aminobutyric acid receptor subunit beta-1 OS=Homo sapiens OX=9606 GN=GABRB1 PE=1 SV=2	0.033	1.588	7	1	1	1	1	474	54.2	8.76		0			1		0	573020	1.0805e+06	835013	755525		206138		382837	345628	164098	204584	198013	509128	588904	730268	328116	260935				203541	424674	246606	182018		294119	651294
FALSE	Medium	Master Protein	Q6P2Q0	ABCB9	ABCB9 protein OS=Homo sapiens OX=9606 GN=ABCB9 PE=1 SV=1	0.018	1.797	1	1	29	1	1	769	84.7	7.93	0	0	1.74	1	1	1	0			129901		159665	429315	92994.6	67403.5	292824	232913	220444	448492	138869				516333	303184	687158		36608.9	81144.5	147654	58880	56422.4		64105
FALSE	Medium	Master Protein	P12532-2	CKMT1A	Isoform 2 of Creatine kinase U-type, mitochondrial OS=Homo sapiens OX=9606 GN=CKMT1A	0.046	1.473	1	1	10	1	1	448	50.4	8.62	0		5.21	1		1	0	2.09274e+06	2.66114e+06	2.53389e+06	2.60763e+06	4.18283e+06	2.90667e+06	4.20425e+06	4.18147e+06	458836	493876	393404	718468	214799	205996	128141	349836	392132	365434	645785	217017	208172	314506	184390	260983	361115	445546	236739
FALSE	High	Master Protein	P37837	TALDO1	Transaldolase OS=Homo sapiens OX=9606 GN=TALDO1 PE=1 SV=2	0.003	2.875	3	1	1	1	1	337	37.5	6.81	0			1			0					881156		1.09138e+06		1.11022e+06	1.00993e+06	1.02154e+06	1.2283e+06	895158	1.24912e+06	394202		573268	710196	474950	376060		291734	294793
FALSE	High	Master Protein	P80748	IGLV3-21	Immunoglobulin lambda variable 3-21 OS=Homo sapiens OX=9606 GN=IGLV3-21 PE=1 SV=2	0	11.557	14	1	77	1	1	117	12.4	5.29	79.25	63.62	112.42	1	1	1	0	505830	457023	492347	477099		744106	1.51213e+06	507720	375997	252951	362370	298989	667051	612746	650888	964590	3.33181e+06	1.34518e+06	1.14242e+06	1.74626e+06	716907	822668	382928	802099	1.39147e+06	1.49145e+06	1.45885e+06
FALSE	High	Master Protein	P21397	MAOA	Amine oxidase [flavin-containing] A OS=Homo sapiens OX=9606 GN=MAOA PE=1 SV=1	0.003	3.455	2	1	2	1	1	527	59.6	7.85	0			1			0	397217	570983	517215	841891	305377				324118	398777	264313	217279	426626	526680			86203				341679		226458	87983.8
FALSE	High	Master Protein	A0A0A0MT89	IGKJ1	Immunoglobulin kappa joining 1 OS=Homo sapiens OX=9606 GN=IGKJ1 PE=4 SV=2	0.004	2.504	67	1	37	1	1	12	1.4	8.84	10.82	7.29	41.01	1	1	1	0	211220	274352	225866	222971		305076	540068	277006	429515	423557	554385	473904	708487	803887	927153	1.0259e+06	2.36565e+06	1.53905e+06	1.44322e+06	2.33697e+06	659007	838037	468034	684192	1.33142e+06	1.64839e+06	1.50315e+06
FALSE	Medium	Master Protein	A8MT25	MIEF2	Mitochondrial dynamics protein MID49 OS=Homo sapiens OX=9606 GN=MIEF2 PE=1 SV=1	0.022	1.72	4	1	45	1	1	163	17.5	9.79	13.36	13.71	23.36	1	1	1	0	481529	644211	664403	509892	1.60033e+06	1.54418e+06	2.07656e+06	2.32253e+06	608348	646056	709088	560730	311877	533381	418264	478142	728351	648508	464826	910027	228289	355572	136691	192745	851154	830688	707271
FALSE	High	Master Protein	A0A0B4J1U3	IGLV1-36	Immunoglobulin lambda variable 1-36 OS=Homo sapiens OX=9606 GN=IGLV1-36 PE=1 SV=5	0	10.658	14	1	74	1	1	117	12.5	4.78	88.22	99.18	74.63	1	1	1	0	581756	561850	437764	457390		666362	614469	643392	118910		84077.2	96804.7	271720	160002	267434	182356	199590	257314	196019	290721	184646	286366	144348	182702	299700	277656	253846
FALSE	High	Master Protein	A0A0C4DH24	IGKV6-21	Immunoglobulin kappa variable 6-21 OS=Homo sapiens OX=9606 GN=IGKV6-21 PE=3 SV=1	0	4.11	11	1	6	1	1	114	12.4	7.28	4.14	2.15	2.3	1	1	1	0							166571	96762.6	180739	211685	220842	285503	43507.5			42346.9	391982		217606		208275	293597	93721.3	222699		250612	319987
FALSE	High	Master Protein	A0A0C4DH72	IGKV1-6	Immunoglobulin kappa variable 1-6 OS=Homo sapiens OX=9606 GN=IGKV1-6 PE=3 SV=1	0	15.946	14	1	91	1	1	117	12.7	8.29	82.6	57.93	75.73	1	1	1	0	587537	760374	760270	643367	456816	221784	336864	167084	1.36593e+06	1.13431e+06	1.21774e+06	1.27195e+06	1.17022e+06	1.1029e+06	1.35412e+06	1.49387e+06	4.70772e+06	1.68594e+06	1.76642e+06	2.72457e+06	816334	899535	403366	802738	849474	836942	1.02843e+06
FALSE	Medium	Master Protein	P56192	MARS1	Methionine--tRNA ligase, cytoplasmic OS=Homo sapiens OX=9606 GN=MARS1 PE=1 SV=2	0.017	1.827	1	1	45	1	1	900	101.1	6.16	5	3.24	10.4	1	1	1	0	2.43817e+06	2.0138e+06	252439	1.66442e+06	1.83155e+06	2.66083e+06	3.36732e+06	3.53699e+06	1.34033e+06	889189	1.35809e+06	1.49183e+06	671414	851280	779172	778386	837932	786092	631792	1.21721e+06	214288	285973	147559	213286	498893	418078	417013
FALSE	Medium	Master Protein	O95803	NDST3	Bifunctional heparan sulfate N-deacetylase/N-sulfotransferase 3 OS=Homo sapiens OX=9606 GN=NDST3 PE=2 SV=1	0.013	2.158	1	1	19	1	1	873	100.8	8.06		14.49	12.52		1	1	0	1.44587e+06	1.43002e+06	1.44452e+06	1.48272e+06	1.04488e+06	220808		272196	339037	313577	342465	267119	391844	402500	365444	320330		101519		330002		238485		153471		267577
FALSE	Medium	Master Protein	Q2TAZ0-3	ATG2A	Isoform 2 of Autophagy-related protein 2 homolog A OS=Homo sapiens OX=9606 GN=ATG2A	0.014	2.075	0	1	2	1	1	1940	213	5.88			1.69			1	0	405662	349567	279715	357371									234111	452686
FALSE	Medium	Master Protein	A0A0J9YW62		IGv domain-containing protein (Fragment) OS=Homo sapiens OX=9606 PE=1 SV=1	0.017	1.968	9	1	7	1	1	118	13.2	9.29	1.67		4.94	1		1	0									265019	256643	180643	166112	208145	337221	198962	264479	132483	154076			1.51026e+06	1.85102e+06	1.38206e+06	1.87341e+06	1.37621e+06	1.39788e+06	1.506e+06
FALSE	High	Master Protein	A0A087WSZ0	IGKV1D-8	Immunoglobulin kappa variable 1D-8 OS=Homo sapiens OX=9606 GN=IGKV1D-8 PE=3 SV=6	0	22.72	16	1	90	1	1	117	12.8	7.74	62.56	85.86	96.59	1	1	1	0	738219	702476	312085	611534	454405	603898	823827	590439				47297.9	238763	125244	338536	255507	283795	276201		276230	500558	661506	294109	507624	633870	811197	378239
FALSE	High	Master Protein	Q96IY4	CPB2	Carboxypeptidase B2 OS=Homo sapiens OX=9606 GN=CPB2 PE=1 SV=2	0	5.384	3	1	20	1	1	423	48.4	7.71	15.59	0	27.2	1	1	1	0					352311	431223		90256.4	137199	119369	152021	105737	117281				494360	379311	125911	70101	84828.6	56039.1	161808	51836.1	169090	70672.7	252821
FALSE	High	Master Protein	O75822	EIF3J	Eukaryotic translation initiation factor 3 subunit J OS=Homo sapiens OX=9606 GN=EIF3J PE=1 SV=2	0.004	2.485	4	1	14	1	1	258	29	4.83	10.6	18.18		1	1		0	151457	137239	146173	198683		23942.3	30899.7		115092	545546	489528	427063	203324	274260	82632.9	188704		14616		9649.97						10054.6
FALSE	Medium	Master Protein	A0A5F9ZHB6	PRIM1	DNA primase OS=Homo sapiens OX=9606 GN=PRIM1 PE=1 SV=1	0.048	1.45	3	1	2	1	1	459	54	8.32			0			1	0	200886	339076	459564	444315	3.67734e+07	2.13367e+07	3.29042e+07	2.7221e+07	5.72391e+06	9.78481e+06	4.86472e+06	3.10986e+06	272351	298120	1.26714e+06	2.41668e+06	2.13004e+07	2.29847e+07	1.83601e+07	3.23191e+07	204048	97001.5	324667	223771	2.65117e+07	2.76785e+07	2.80739e+07
FALSE	Medium	Master Protein	P49221	TGM4	Protein-glutamine gamma-glutamyltransferase 4 OS=Homo sapiens OX=9606 GN=TGM4 PE=1 SV=2	0.033	1.624	1	1	2	1	1	684	77.1	6.76			1.84			1	0	330026	542443	423858	284680	588075	450614	634717	324732	427824	502469	562861	607726	334500	377422	391008	399079	1.0353e+06	722716	538214	880126	497700	488816	301993	425095	495689	571395	614813
FALSE	Medium	Master Protein	Q15019-2	SEPTIN2	Isoform 2 of Septin-2 OS=Homo sapiens OX=9606 GN=SEPTIN2	0.014	2.089	2	1	2	1	1	396	45.4	6.89	4.03			1			0	204319	206476	223076	297914									147417	220166							215601		206274	113648
FALSE	High	Master Protein	A0A0B4J2D9	IGKV1D-13	Immunoglobulin kappa variable 1D-13 OS=Homo sapiens OX=9606 GN=IGKV1D-13 PE=3 SV=1	0	21.78	14	1	101	1	1	117	12.6	7.84	51.45	67.05	72.76	1	1	1	0	2.36543e+06	2.12712e+06	1.72031e+06	1.80658e+06	3.00657e+06	1.12997e+06	2.71488e+06	2.52816e+06	3.91628e+06	3.6666e+06	3.95775e+06	3.45334e+06	992996	1.21529e+06	1.03516e+06	725376	499023	549342	1.72451e+06	813115	1.73324e+06	2.21033e+06	1.3848e+06	1.84838e+06	3.3335e+06	2.36247e+06	2.48934e+06
FALSE	High	Master Protein	P61604	HSPE1	10 kDa heat shock protein, mitochondrial OS=Homo sapiens OX=9606 GN=HSPE1 PE=1 SV=2	0.003	2.854	10	1	3	1	1	102	10.9	8.92	1.65		1.84	1		1	0	46215.9				1.66609e+06	334933	602094	418743	197487	423604	341839	367756					286800	107219	79841.2		582489	90601.7	583043		69146.1	59414.5	189016
FALSE	Medium	Master Protein	G5E9I4	BRMS1	Breast cancer metastasis suppressor 1, isoform CRA_c OS=Homo sapiens OX=9606 GN=BRMS1 PE=1 SV=1	0.013	2.167	5	1	43	1	1	290	33.7	5.02	1.8	0	17.14	1	1	1	0	976323	575486	554088	554413	746774	457995	664166	576076	716169	301790	598560	359857	76362.8	324553	293544	196403				71773.3	517741	759759	369009	599292	732802	867906	778926
FALSE	Low	Master Protein	H7C5E2	BCAP29	B-cell receptor-associated protein (Fragment) OS=Homo sapiens OX=9606 GN=BCAP29 PE=1 SV=1	0.053	1.382	3	1	8	1	1	294	34	9.22	0	1.84	0	1	1	1	0	279542	259560	212950	236135	414808	279195	500976	416228	115039	101830	104088	166887	220302	231667	224315	197331	320876	309715	179568	329285	130082	166744	117710	143888	201917	240076	271460
FALSE	High	Master Protein	P14550	AKR1A1	Aldo-keto reductase family 1 member A1 OS=Homo sapiens OX=9606 GN=AKR1A1 PE=1 SV=3	0.002	3.062	4	1	1	1	1	325	36.6	6.79	0			1			0			106207		1.73612e+07	9.22893e+06	1.47073e+07	1.02201e+07	483797	526230	556057	659436	398513	363889	5.03513e+06	1.18656e+07	3.45338e+06	5.72175e+06	3.99749e+06	7.11366e+06	213805	127122	121155	118195	9.82396e+06	9.55281e+06	9.62737e+06
FALSE	High	Master Protein	O60218	AKR1B10	Aldo-keto reductase family 1 member B10 OS=Homo sapiens OX=9606 GN=AKR1B10 PE=1 SV=2	0	4.235	3	1	1	1	1	316	36	7.84			1.75			1	0					736363									78290.4	43702.9										51085.9	79809.1
FALSE	High	Master Protein	P01599	IGKV1-17	Immunoglobulin kappa variable 1-17 OS=Homo sapiens OX=9606 GN=IGKV1-17 PE=1 SV=2	0	8.152	13	1	9	1	1	117	12.8	8.68	1.98		21.9	1		1	0	184081	111519	119792	109892	42308.9	73602.2	106705	85956.1	167193	140482	146310	122176	88641.1	118227	87162.3		267220	111568	123402	168321	115256	178926	75471.1	126370	148183	170736	147476
FALSE	High	Master Protein	Q99832	CCT7	T-complex protein 1 subunit eta OS=Homo sapiens OX=9606 GN=CCT7 PE=1 SV=2	0.003	3.518	2	1	2	1	1	543	59.3	7.65	1.7			1			0		60412.7																			153578		119199	57855.1
FALSE	Medium	Master Protein	H0YAC1	KLKB1	Plasma kallikrein (Fragment) OS=Homo sapiens OX=9606 GN=KLKB1 PE=1 SV=1	0.05	1.437	1	1	1	1	1	686	76.8	8.06	1.85			1			0	139274	114390	82609.9	125357		113673			64454.1	69167.4			202647	188074	165584	187130		168543		89259.1	242373	142912	134806	128295	221309	93870
FALSE	Medium	Master Protein	P08962	CD63	CD63 antigen OS=Homo sapiens OX=9606 GN=CD63 PE=1 SV=2	0.013	2.155	4	1	3	1	1	238	25.6	7.81			3.29			1	0																								43662.9
FALSE	High	Master Protein	P29536	LMOD1	Leiomodin-1 OS=Homo sapiens OX=9606 GN=LMOD1 PE=1 SV=3	0.006	2.375	1	1	3	1	1	600	67	9.33	2.03			1			0													56325.8								222057		219950	154495
FALSE	Medium	Master Protein	P18124	RPL7	60S ribosomal protein L7 OS=Homo sapiens OX=9606 GN=RPL7 PE=1 SV=1	0.017	1.875	4	1	2	1	1	248	29.2	10.65	1.81			1			0	77677.7	83516	96850.1	139876									114115	146476							135388		133881	120145
FALSE	Medium	Master Protein	Q13268	DHRS2	Dehydrogenase/reductase SDR family member 2, mitochondrial OS=Homo sapiens OX=9606 GN=DHRS2 PE=1 SV=4	0.014	2.101	4	1	1	1	1	280	29.9	9.01			2.79			1	0	51520.2				4.47636e+06	231529	296913							92003.3
FALSE	High	Master Protein	P0DSN7	IGKV1D-37	Probable non-functional immunoglobulinn kappa variable 1D-37 OS=Homo sapiens OX=9606 GN=IGKV1D-37 PE=5 SV=1	0.004	2.456	14	1	9	1	1	117	12.7	9.25	1.62	1.63	3.22	1	1	1	0	218674	156036	158486	143459	259806	164002	236290	252342	525092	477221	477096	376591					42194.3				86784.9	117049	66238.8	128573	123783	155194	184803
FALSE	Medium	Master Protein	A0A494C1Q1	CCL5	C-C motif chemokine 5 OS=Homo sapiens OX=9606 GN=CCL5 PE=1 SV=1	0.017	1.852	5	1	3	1	1	154	17	7.96	0	0		1	1		0	55505.1		57974.7	75455.3									58141.1	66811.6
FALSE	Medium	Master Protein	A0A096LPI6		Utp12 domain-containing protein (Fragment) OS=Homo sapiens OX=9606 PE=4 SV=2	0.024	1.677	3	1	1	1	1	279	30.5	7.87	0			1			0		193590	194819	148243			216326	179136													261340		256381	192933	101462	109304	105921
FALSE	Medium	Master Protein	Q9H299	SH3BGRL3	SH3 domain-binding glutamic acid-rich-like protein 3 OS=Homo sapiens OX=9606 GN=SH3BGRL3 PE=1 SV=1	0.01	2.252	20	1	1	1	1	93	10.4	4.93	0			1			0																								51842.6
FALSE	High	Master Protein	P16520	GNB3	Guanine nucleotide-binding protein G(I)/G(S)/G(T) subunit beta-3 OS=Homo sapiens OX=9606 GN=GNB3 PE=1 SV=1	0	4.354	3	1	6	1	1	340	37.2	5.67	4.84		5.09	1		1	0																					1.09895e+06		1.0934e+06	637587
FALSE	Medium	Master Protein	P27105	STOM	Erythrocyte band 7 integral membrane protein OS=Homo sapiens OX=9606 GN=STOM PE=1 SV=3	0.024	1.67	6	1	3	1	1	288	31.7	7.88	0		1.69	1		1	0
FALSE	High	Master Protein	F8VV71	UBE2N	Ubiquitin-conjugating enzyme E2 N OS=Homo sapiens OX=9606 GN=UBE2N PE=1 SV=1	0.002	3.844	13	1	1	1	1	152	17.7	8.46			3.22			1	0
FALSE	Medium	Master Protein	Q86YW9	MED12L	Mediator of RNA polymerase II transcription subunit 12-like protein OS=Homo sapiens OX=9606 GN=MED12L PE=1 SV=2	0.017	1.874	0	1	3	1	1	2145	240	7.77	0	0	0	1	1	1	0	81888.2	82906.4	1.44105e+06			70273.2	122480			165326	263938	200408		134352	110078	134609	117339		83489		128965	140984	104748	129090	147330	141705	176977
FALSE	High	Master Protein	P05164-3	MPO	Isoform H7 of Myeloperoxidase OS=Homo sapiens OX=9606 GN=MPO	0	3.936	2	1	2	1	1	777	87.2	9.07	1.9	1.89		1	1		0														150916									158746	100338
FALSE	High	Master Protein	G0XQ39	STIM1	STIM1L OS=Homo sapiens OX=9606 GN=STIM1 PE=1 SV=1	0.003	3.427	1	1	2	1	1	791	88.6	6.64	2.11			1			0	47483.6					159299															99472.2		108076	78990.6
FALSE	High	Master Protein	P01703	IGLV1-40	Immunoglobulin lambda variable 1-40 OS=Homo sapiens OX=9606 GN=IGLV1-40 PE=1 SV=2	0	7.01	25	1	3	1	1	118	12.3	5.74			8.43			1	0
FALSE	High	Master Protein	P30049	ATP5F1D	ATP synthase subunit delta, mitochondrial OS=Homo sapiens OX=9606 GN=ATP5F1D PE=1 SV=2	0	7.154	8	1	4	1	1	168	17.5	5.49	6.8			1			0																					80388.4		133727	77848
FALSE	Medium	Master Protein	P50238	CRIP1	Cysteine-rich protein 1 OS=Homo sapiens OX=9606 GN=CRIP1 PE=1 SV=3	0.013	2.214	9	1	11	1	1	77	8.5	8.75	1.76	0		1	1		0																					1.7304e+06		3.28108e+06	2.11768e+06
FALSE	High	Master Protein	Q93088	BHMT	Betaine--homocysteine S-methyltransferase 1 OS=Homo sapiens OX=9606 GN=BHMT PE=1 SV=2	0.004	2.673	2	1	4	1	1	406	45	7.03			8.53			1	0
FALSE	Low	Master Protein	A6NMB1	SIGLEC16	Sialic acid-binding Ig-like lectin 16 OS=Homo sapiens OX=9606 GN=SIGLEC16 PE=2 SV=3	0.053	1.374	1	1	44	1	1	481	53	9.03	5.12	0	6.6	1	1	1	0
FALSE	Medium	Master Protein	Q16647	PTGIS	Prostacyclin synthase OS=Homo sapiens OX=9606 GN=PTGIS PE=1 SV=1	0.011	2.228	2	1	1	1	1	500	57.1	7.31	0			1			0																					221217		173184	89553.4
FALSE	High	Master Protein	I3L504	EIF5A	Eukaryotic translation initiation factor 5A-1 OS=Homo sapiens OX=9606 GN=EIF5A PE=1 SV=1	0.002	3.807	6	1	5	1	1	186	20.5	5.25	2.52		10.97	1		1	0					2.47757e+06	391621	355289	266226									68263.7				102544		281224	240956	115386	71312.2	52661.5
FALSE	High	Master Protein	E7EPK1	SEPTIN7	Septin-7 OS=Homo sapiens OX=9606 GN=SEPTIN7 PE=1 SV=2	0	3.943	2	1	1	1	1	437	50.7	8.63	1.79			1			0													642728								1.39164e+06	704270	1.6769e+06	1.16985e+06
FALSE	High	Master Protein	P09622	DLD	Dihydrolipoyl dehydrogenase, mitochondrial OS=Homo sapiens OX=9606 GN=DLD PE=1 SV=2	0	4.733	3	1	1	1	1	509	54.1	7.85	2.31			1			0																							15244.9
FALSE	Medium	Master Protein	A9Z1Z3	FER1L4	Fer-1-like protein 4 OS=Homo sapiens OX=9606 GN=FER1L4 PE=2 SV=1	0.017	1.855	0	1	1	1	1	1794	200.9	6.24	1.73			1			0						142742	178264	161707							58607.3		471537	538784	406603	835729	185568		206531	191161	165994	127964	174731
FALSE	High	Master Protein	Q9BVC6	TMEM109	Transmembrane protein 109 OS=Homo sapiens OX=9606 GN=TMEM109 PE=1 SV=1	0	5.149	5	1	6	1	1	243	26.2	10.48	4.37			1			0					79078.4																221161		311688	229500
FALSE	High	Master Protein	P60903	S100A10	Protein S100-A10 OS=Homo sapiens OX=9606 GN=S100A10 PE=1 SV=2	0.003	2.759	10	1	5	1	1	97	11.2	7.37	0		3.54	1		1	0																					268617		364283	261422
FALSE	Medium	Master Protein	O75113	N4BP1	NEDD4-binding protein 1 OS=Homo sapiens OX=9606 GN=N4BP1 PE=1 SV=4	0.036	1.555	1	1	2	1	1	896	100.3	5.36	0			1			0						215320		396796	72267.3	1.80994e+06	171540	88429.9	47489.1		43926.9	30399.4					8.66486e+06		1.49147e+07	8.08282e+06
FALSE	High	Master Protein	Q16891	IMMT	MICOS complex subunit MIC60 OS=Homo sapiens OX=9606 GN=IMMT PE=1 SV=1	0	5.13	2	1	1	1	1	758	83.6	6.48			2.81			1	0					460650	88394.9															60715.6		82377.3	88214.7
FALSE	High	Master Protein	Q13838-2	DDX39B	Isoform 2 of Spliceosome RNA helicase DDX39B OS=Homo sapiens OX=9606 GN=DDX39B	0.006	2.344	2	1	1	1	1	443	50.6	5.88			0			1	0					451506								112390	295213							956799		755359	670206	44550.9	36638.7	500003
FALSE	High	Master Protein	P15880	RPS2	40S ribosomal protein S2 OS=Homo sapiens OX=9606 GN=RPS2 PE=1 SV=2	0	4.145	4	1	1	1	1	293	31.3	10.24			2.03			1	0					537214		62448.5														83750.3		102074	48963.3
FALSE	High	Master Protein	P08311	CTSG	Cathepsin G OS=Homo sapiens OX=9606 GN=CTSG PE=1 SV=2	0	4.09	5	1	1	1	1	255	28.8	11.19	2.05			1			0																					81215.4		119353	73690.3
FALSE	Medium	Master Protein	A0A087WT47	TNNI1	Troponin I, slow skeletal muscle OS=Homo sapiens OX=9606 GN=TNNI1 PE=1 SV=1	0.013	2.206	4	1	3	1	1	187	21.7	9.66	4.23			1			0									488922		518850	390099									1.11947e+06		1.0923e+06	706883
FALSE	Medium	Master Protein	A0A590UJK3	SLMAP	Sarcolemmal membrane-associated protein OS=Homo sapiens OX=9606 GN=SLMAP PE=1 SV=1	0.046	1.502	1	1	1	1	1	842	96.8	5.38	0			1			0													36805.3								285657		299154	185112	63894
FALSE	High	Master Protein	Q0ZGT2	NEXN	Nexilin OS=Homo sapiens OX=9606 GN=NEXN PE=1 SV=1	0.003	3.272	1	1	1	1	1	675	80.6	5.33	2.15			1			0																							12835.3
FALSE	Medium	Master Protein	Q6NT04	TIGD7	Tigger transposable element-derived protein 7 OS=Homo sapiens OX=9606 GN=TIGD7 PE=1 SV=1	0.022	1.72	1	1	3	1	1	549	63.2	8.75		0			1		0									147286	113510		115764													72034.3	87818.7
FALSE	Medium	Master Protein	P23526	AHCY	Adenosylhomocysteinase OS=Homo sapiens OX=9606 GN=AHCY PE=1 SV=4	0.017	1.923	3	1	1	1	1	432	47.7	6.34	0			1			0							286229														108655		113556	92024.5
FALSE	High	Master Protein	Q13561-2	DCTN2	Isoform 2 of Dynactin subunit 2 OS=Homo sapiens OX=9606 GN=DCTN2	0.004	2.649	2	1	1	1	1	406	44.8	5.17			1.7			1	0
FALSE	High	Master Protein	Q06323-2	PSME1	Isoform 2 of Proteasome activator complex subunit 1 OS=Homo sapiens OX=9606 GN=PSME1	0	4.719	5	1	2	1	1	250	28.6	6.71	3.67			1			0																					143112		199012	102628
FALSE	High	Master Protein	P05089-2	ARG1	Isoform 2 of Arginase-1 OS=Homo sapiens OX=9606 GN=ARG1	0	4.695	4	1	1	1	1	330	35.6	7.21			2.21			1	0																					51269.4				113101	73143.6	97686.9
FALSE	Medium	Master Protein	A0A087WUZ3	SPTBN1	Spectrin beta chain OS=Homo sapiens OX=9606 GN=SPTBN1 PE=1 SV=1	0.035	1.577	1	1	1	1	1	2366	274.7	5.57	0			1			0																			94780.2	106414	108608		151740				108061
FALSE	High	Master Protein	Q5T9B7	AK1	Adenylate kinase isoenzyme 1 OS=Homo sapiens OX=9606 GN=AK1 PE=1 SV=1	0	3.971	5	1	1	1	1	210	23.4	8.6	1.81			1			0																					154060	138830	280062	171925
FALSE	High	Master Protein	P08294	SOD3	Extracellular superoxide dismutase [Cu-Zn] OS=Homo sapiens OX=9606 GN=SOD3 PE=1 SV=2	0	4.361	5	1	2	1	1	240	25.8	6.61	2.51			1			0																					139086		240995	152481
FALSE	High	Master Protein	P50552	VASP	Vasodilator-stimulated phosphoprotein OS=Homo sapiens OX=9606 GN=VASP PE=1 SV=3	0.003	2.778	3	1	1	1	1	380	39.8	8.94		2.27			1		0									61070.8		85569										60885.3		91178.1	68395
FALSE	High	Master Protein	O76070	SNCG	Gamma-synuclein OS=Homo sapiens OX=9606 GN=SNCG PE=1 SV=2	0.002	3.694	10	1	5	1	1	127	13.3	4.86	10.1			1			0																					442676		370879	226425
FALSE	High	Master Protein	Q9UBG3	CRNN	Cornulin OS=Homo sapiens OX=9606 GN=CRNN PE=1 SV=1	0	5.286	5	1	1	1	1	495	53.5	6.1			2.19			1	0
FALSE	Medium	Master Protein	P16452-2	EPB42	Isoform Long of Erythrocyte membrane protein band 4.2 OS=Homo sapiens OX=9606 GN=EPB42	0.015	2.058	2	1	1	1	1	721	79.9	8.09			0			1	0																								157658
FALSE	High	Master Protein	O94788	ALDH1A2	Retinal dehydrogenase 2 OS=Homo sapiens OX=9606 GN=ALDH1A2 PE=1 SV=3	0.004	2.424	1	1	3	1	1	518	56.7	6.05	1.94			1			0																					214331		240295	166315
FALSE	High	Master Protein	A0A075B6J1	IGLV5-37	Immunoglobulin lambda variable 5-37 OS=Homo sapiens OX=9606 GN=IGLV5-37 PE=3 SV=1	0	4.857	9	1	13	1	1	123	13.3	4.94	3.67		16.84	1		1	0	465283	265439	253153	206054	167279	310857	398334	431994	320159	280043	263084	359784	81037	151843	126223	77710.4		177255	62025.9		82505.9	87087.5		77675.6
FALSE	High	Master Protein	Q8WX93	PALLD	Palladin OS=Homo sapiens OX=9606 GN=PALLD PE=1 SV=3	0.003	3.262	1	1	2	1	1	1383	150.5	7.09	1.64			1			0	234148	236796	216074	260526	621457	237554	260876	410017	120222				283201	346599	476440	346150	369201	345229	390623	611806	158432		118448	79011.3	230448	339960	284741
FALSE	Medium	Master Protein	D6R956	UCHL1	Ubiquitin carboxyl-terminal hydrolase OS=Homo sapiens OX=9606 GN=UCHL1 PE=1 SV=1	0.02	1.737	7	1	1	1	1	241	26.8	5.81	0			1			0
FALSE	High	Master Protein	A0A075B6J9	IGLV2-18	Immunoglobulin lambda variable 2-18 OS=Homo sapiens OX=9606 GN=IGLV2-18 PE=3 SV=2	0	5.712	11	1	29	1	1	118	12.4	4.82	1.97	10.7	33.06	1	1	1	0						277731	400378	202825	340591	174488	385970	296802					240095	208485	140284	280298					280753	215067	219388
FALSE	Medium	Master Protein	Q04941	PLP2	Proteolipid protein 2 OS=Homo sapiens OX=9606 GN=PLP2 PE=1 SV=1	0.033	1.605	9	1	2	1	1	152	16.7	7.24	1.87			1			0
FALSE	High	Master Protein	B4DUT8	CNN2	Calponin OS=Homo sapiens OX=9606 GN=CNN2 PE=1 SV=1	0.003	3.343	3	1	2	1	1	330	35.9	7.3	4.67			1			0																					349342		292720	180602
FALSE	High	Master Protein	P61158	ACTR3	Actin-related protein 3 OS=Homo sapiens OX=9606 GN=ACTR3 PE=1 SV=3	0.002	3.023	2	1	5	1	1	418	47.3	5.88	7.35			1			0																					273690		437774	229282
FALSE	High	Master Protein	G8JLH6	CD9	Tetraspanin OS=Homo sapiens OX=9606 GN=CD9 PE=1 SV=2	0.003	3.214	4	1	24	1	1	251	28.1	7.2	15.23	1.8	19.36	1	1	1	0							93266.3	123137	176845	126392	202788	71698.1					188027	85867.9	60478.1		580809		935870	746865		62671.8
FALSE	High	Master Protein	P07360	C8G	Complement component C8 gamma chain OS=Homo sapiens OX=9606 GN=C8G PE=1 SV=3	0	4.981	7	1	1	1	1	202	22.3	8.31			1.94			1	0
FALSE	High	Master Protein	O15020	SPTBN2	Spectrin beta chain, non-erythrocytic 2 OS=Homo sapiens OX=9606 GN=SPTBN2 PE=1 SV=3	0.004	2.451	1	1	2	1	1	2390	271.2	6.11			0			1	0	66784.3			124413	338602			458931		363681	95190.3						437723	469274	422777	535614					333044	302307
FALSE	Medium	Master Protein	O95777	LSM8	U6 snRNA-associated Sm-like protein LSm8 OS=Homo sapiens OX=9606 GN=LSM8 PE=1 SV=3	0.011	2.227	17	1	1	1	1	96	10.4	4.48			0			1	0
FALSE	High	Master Protein	P07108-5	DBI	Isoform 5 of Acyl-CoA-binding protein OS=Homo sapiens OX=9606 GN=DBI	0	4.228	14	1	1	1	1	148	16.5	9.38	0			1			0																					148283		204967	112379
FALSE	High	Master Protein	Q92526	CCT6B	T-complex protein 1 subunit zeta-2 OS=Homo sapiens OX=9606 GN=CCT6B PE=1 SV=5	0.006	2.345	2	1	2	1	1	530	57.8	7.24	0			1			0
FALSE	High	Master Protein	Q6DD88	ATL3	Atlastin-3 OS=Homo sapiens OX=9606 GN=ATL3 PE=1 SV=1	0	8.061	3	1	1	1	1	541	60.5	5.66	3.96			1			0																					50907.5		69737.9	48549.9
FALSE	High	Master Protein	Q8TDB8-5	SLC2A14	Isoform 5 of Solute carrier family 2, facilitated glucose transporter member 14 OS=Homo sapiens OX=9606 GN=SLC2A14	0.004	2.685	1	1	1	1	1	535	58.2	7.23	0			1			0			73683.7														69423
FALSE	High	Master Protein	Q9UBW5	BIN2	Bridging integrator 2 OS=Homo sapiens OX=9606 GN=BIN2 PE=1 SV=3	0.004	2.589	2	1	1	1	1	565	61.8	5.15	0			1			0												46175.9			31268.9		74696.2								66508.7	98567.9	79653.9
FALSE	High	Master Protein	P61970	NUTF2	Nuclear transport factor 2 OS=Homo sapiens OX=9606 GN=NUTF2 PE=1 SV=1	0.003	2.692	13	1	1	1	1	127	14.5	5.38	0			1			0		101090		69635.4								43220.1									85323.6		263203	137903
FALSE	Medium	Master Protein	Q8IYP2	PRSS58	Serine protease 58 OS=Homo sapiens OX=9606 GN=PRSS58 PE=2 SV=1	0.026	1.665	8	1	1	1	1	241	27.1	6.84			0			1	0
FALSE	High	Master Protein	A0A1W2PNV4		Uncharacterized protein OS=Homo sapiens OX=9606 PE=3 SV=1	0	6.684	3	1	3	1	1	684	75.8	8.59	8.72			1			0																					443784		340207	255935
FALSE	Medium	Master Protein	O75915	ARL6IP5	PRA1 family protein 3 OS=Homo sapiens OX=9606 GN=ARL6IP5 PE=1 SV=1	0.017	1.886	4	1	2	1	1	188	21.6	9.77	0			1			0																					520486
FALSE	High	Master Protein	P02511	CRYAB	Alpha-crystallin B chain OS=Homo sapiens OX=9606 GN=CRYAB PE=1 SV=2	0	7.085	6	1	1	1	1	175	20.1	7.33	3.22			1			0																					1.16567e+06		1.96104e+06	1.15776e+06
FALSE	Medium	Master Protein	P11413-2	G6PD	Isoform Long of Glucose-6-phosphate 1-dehydrogenase OS=Homo sapiens OX=9606 GN=G6PD	0.013	2.199	3	1	1	1	1	561	63.8	6.89	1.66			1			0								96605.9										124748		224847			63547.5
FALSE	High	Master Protein	P62851	RPS25	40S ribosomal protein S25 OS=Homo sapiens OX=9606 GN=RPS25 PE=1 SV=1	0.002	3.606	7	1	1	1	1	125	13.7	10.11	2.19			1			0					215235		110858														141195		205525	148267
FALSE	High	Master Protein	P62277	RPS13	40S ribosomal protein S13 OS=Homo sapiens OX=9606 GN=RPS13 PE=1 SV=2	0	7.028	10	1	1	1	1	151	17.2	10.54			3.03			1	0					454057	71341.3	101819														25550.8		49553	41966.5
FALSE	Medium	Master Protein	Q7Z7A1	CNTRL	Centriolin OS=Homo sapiens OX=9606 GN=CNTRL PE=1 SV=2	0.046	1.457	0	1	1	1	1	2325	268.7	5.55	0			1			0									1.5037e+06	1.69184e+06	1.79313e+06	1.40564e+06		105556		64415.7
FALSE	High	Master Protein	A0A0J9YXF2	PON2	Paraoxonase 2, isoform CRA_a OS=Homo sapiens OX=9606 GN=PON2 PE=1 SV=1	0	4.846	5	1	2	1	1	375	41.5	5.72			2.26			1	0			86018.5			214007	187129	182932
FALSE	Medium	Master Protein	A0A0J9YXC7	LIMS4	LIM and senescent cell antigen-like-containing domain protein OS=Homo sapiens OX=9606 GN=LIMS4 PE=4 SV=1	0.019	1.769	3	1	1	1	1	398	45.7	7.88	1.63			1			0	64888.4	99592.4	115995	96601.6	91899.5	71845.8	109074	109986
FALSE	High	Master Protein	P50895	BCAM	Basal cell adhesion molecule OS=Homo sapiens OX=9606 GN=BCAM PE=1 SV=2	0.003	3.386	2	1	1	1	1	628	67.4	5.81	2.17			1			0																					60598.4		116102	81493.2
FALSE	High	Master Protein	Q5TEC6	H3-2	Histone H3 OS=Homo sapiens OX=9606 GN=H3-2 PE=1 SV=1	0.004	2.445	8	1	4	1	1	136	15.4	11.27	0			1			0																					583457		1.043e+06	756537
FALSE	High	Master Protein	P59998-2	ARPC4	Isoform 2 of Actin-related protein 2/3 complex subunit 4 OS=Homo sapiens OX=9606 GN=ARPC4	0.002	2.966	2	1	3	1	1	625	71.7	5.88	4.1			1			0																					147900		217648	147314
FALSE	Medium	Master Protein	P00966	ASS1	Argininosuccinate synthase OS=Homo sapiens OX=9606 GN=ASS1 PE=1 SV=2	0.05	1.425	2	1	1	1	1	412	46.5	8.02			0			1	0
FALSE	Medium	Master Protein	Q15181	PPA1	Inorganic pyrophosphatase OS=Homo sapiens OX=9606 GN=PPA1 PE=1 SV=2	0.026	1.657	3	1	1	1	1	289	32.6	5.86	0			1			0																					53451		109089	59015.9
FALSE	High	Master Protein	Q9NZU5	LMCD1	LIM and cysteine-rich domains protein 1 OS=Homo sapiens OX=9606 GN=LMCD1 PE=1 SV=1	0	4.517	5	1	1	1	1	365	40.8	7.93	2.02			1			0
FALSE	High	Master Protein	P31150	GDI1	Rab GDP dissociation inhibitor alpha OS=Homo sapiens OX=9606 GN=GDI1 PE=1 SV=2	0.004	2.569	2	1	1	1	1	447	50.6	5.14	1.71			1			0	2.11379e+06	1.30181e+06	1.36509e+06	1.08971e+06		1.11073e+06	1.59033e+06	1.46078e+06													684756		1.04519e+06	668190
FALSE	High	Master Protein	Q9GZZ8	LACRT	Extracellular glycoprotein lacritin OS=Homo sapiens OX=9606 GN=LACRT PE=1 SV=1	0	4.318	9	1	1	1	1	138	14.2	5.5	2.61			1			0														706016							22775.9
FALSE	High	Master Protein	Q16270	IGFBP7	Insulin-like growth factor-binding protein 7 OS=Homo sapiens OX=9606 GN=IGFBP7 PE=1 SV=1	0	8.483	5	1	2	1	1	282	29.1	7.9	6.24			1			0																					128268		278042	194664
FALSE	High	Master Protein	O43294	TGFB1I1	Transforming growth factor beta-1-induced transcript 1 protein OS=Homo sapiens OX=9606 GN=TGFB1I1 PE=1 SV=2	0	4.429	3	1	1	1	1	461	49.8	7.03	2.1			1			0
FALSE	High	Master Protein	P15954	COX7C	Cytochrome c oxidase subunit 7C, mitochondrial OS=Homo sapiens OX=9606 GN=COX7C PE=1 SV=1	0.006	2.337	14	1	1	1	1	63	7.2	10.27	0			1			0			67106.5																		161540		183729	121748
FALSE	Low	Master Protein	Q15147-4	PLCB4	Isoform 3 of 1-phosphatidylinositol 4,5-bisphosphate phosphodiesterase beta-4 OS=Homo sapiens OX=9606 GN=PLCB4	0.053	1.382	1	1	6	1	1	1194	136	6.81		0	0		1	1	0	36427.9				703525				68898.6	67499.5	89706.2	66517.1		65644.2	132227	105347	530031	271258	332714	371363					319939	270648	349542
FALSE	Medium	Master Protein	Q9UHI6	DDX20	Probable ATP-dependent RNA helicase DDX20 OS=Homo sapiens OX=9606 GN=DDX20 PE=1 SV=2	0.033	1.606	1	1	1	1	1	824	92.2	6.95	1.78			1			0
FALSE	High	Master Protein	P00403	MT-CO2	Cytochrome c oxidase subunit 2 OS=Homo sapiens OX=9606 GN=MT-CO2 PE=1 SV=1	0.006	2.374	3	1	2	1	1	227	25.5	4.82	1.85			1			0	210540	255601	282878	208906		227175		224771					82855.5	82409.4	60276.3	73379.5				71100.7		45814.4	409985	236350
FALSE	Medium	Master Protein	P43034	PAFAH1B1	Platelet-activating factor acetylhydrolase IB subunit alpha OS=Homo sapiens OX=9606 GN=PAFAH1B1 PE=1 SV=2	0.019	1.751	3	1	1	1	1	410	46.6	7.37	0			1			0
FALSE	High	Master Protein	H3BNX8	COX5A	Cytochrome c oxidase polypeptide Va OS=Homo sapiens OX=9606 GN=COX5A PE=1 SV=1	0.002	3.038	10	1	2	1	1	153	17.2	6	2.13			1			0																					50682.5
FALSE	High	Master Protein	P61163	ACTR1A	Alpha-centractin OS=Homo sapiens OX=9606 GN=ACTR1A PE=1 SV=1	0	7.495	6	1	5	1	1	376	42.6	6.64	7.04		0	1		1	0								432473									160524	644607	62014.4	138721	36880.6		109738	46651.2
FALSE	High	Master Protein	P0DTE1	IGHV3-38-3	Probable non-functional immunoglobulin heavy variable 3-38-3 OS=Homo sapiens OX=9606 GN=IGHV3-38-3 PE=5 SV=1	0	7.262	10	1	6	1	1	115	12.7	9.25			2.22			1	0															82597.6	58580.6						55607.5
FALSE	High	Master Protein	A0A0G2JMH6	HLA-DRA	HLA-DRA OS=Homo sapiens OX=9606 GN=HLA-DRA PE=1 SV=1	0	3.986	7	1	2	1	1	254	28.6	5	2.03		0	1		1	0	157702			149506																			87222.6
FALSE	High	Master Protein	P04430	IGKV1-16	Immunoglobulin kappa variable 1-16 OS=Homo sapiens OX=9606 GN=IGKV1-16 PE=1 SV=2	0	9.865	14	1	11	1	1	117	12.6	8.16	0	1.69	19.56	1	1	1	0															103922		265173		128247	221264	60491.6	72871.3			106325		99075.2
FALSE	High	Master Protein	P35443	THBS4	Thrombospondin-4 OS=Homo sapiens OX=9606 GN=THBS4 PE=1 SV=2	0.003	2.706	2	1	1	1	1	961	105.8	4.68			2.83			1	0										236171													25110.4	65076.1
FALSE	High	Master Protein	P14927	UQCRB	Cytochrome b-c1 complex subunit 7 OS=Homo sapiens OX=9606 GN=UQCRB PE=1 SV=2	0.002	3.842	12	1	1	1	1	111	13.5	8.78	2.02			1			0							68627.5				59611.2							83681					23492.4
FALSE	High	Master Protein	Q96AG4	LRRC59	Leucine-rich repeat-containing protein 59 OS=Homo sapiens OX=9606 GN=LRRC59 PE=1 SV=1	0	5.451	4	1	1	1	1	307	34.9	9.57			3.86			1	0					1.32687e+06																52638.6		57699.2	56818.1
FALSE	Medium	Master Protein	J3KQR7	CEP170B	Centrosomal protein of 170 kDa protein B OS=Homo sapiens OX=9606 GN=CEP170B PE=1 SV=1	0.045	1.517	1	1	1	1	1	1590	171.7	6.84	0			1			0											68131.8	52612.1	48622.7
FALSE	High	Master Protein	A0A499FI48	PDIA4	Protein disulfide-isomerase OS=Homo sapiens OX=9606 GN=PDIA4 PE=1 SV=1	0.004	2.543	2	1	1	1	1	646	73	5.07			2.08			1	0					633754	43259.1																	84213.2
FALSE	High	Master Protein	P63316	TNNC1	Troponin C, slow skeletal and cardiac muscles OS=Homo sapiens OX=9606 GN=TNNC1 PE=1 SV=1	0	5.262	7	1	3	1	1	161	18.4	4.18	8.43			1			0																					1.47494e+06		2.62767e+06	849757
FALSE	High	Master Protein	P16401	H1-5	Histone H1.5 OS=Homo sapiens OX=9606 GN=H1-5 PE=1 SV=3	0.004	2.584	5	1	3	1	1	226	22.6	10.92	3.6	0		1	1		0												72416.4		86290.2							227130		229792	113840
FALSE	High	Master Protein	Q53GG5	PDLIM3	PDZ and LIM domain protein 3 OS=Homo sapiens OX=9606 GN=PDLIM3 PE=1 SV=1	0	7.439	4	1	2	1	1	364	39.2	6.89	4.59			1			0													62424.1		49199.6		237040	148142	97165	117403	353518		606096	348610
FALSE	High	Master Protein	Q9BTV4	TMEM43	Transmembrane protein 43 OS=Homo sapiens OX=9606 GN=TMEM43 PE=1 SV=1	0	4.28	3	1	2	1	1	400	44.8	8.13	0			1			0		124562																			238560		310914	251363
FALSE	High	Master Protein	Q86YZ3	HRNR	Hornerin OS=Homo sapiens OX=9606 GN=HRNR PE=1 SV=2	0.003	3.387	1	1	1	1	1	2850	282.2	10.04			2.64			1	0						38738.5
FALSE	Medium	Master Protein	Q8NDF8-5	TENT4B	Isoform 5 of Terminal nucleotidyltransferase 4B OS=Homo sapiens OX=9606 GN=TENT4B	0.019	1.778	1	1	4	1	1	698	75.8	9.38		0			1		0
FALSE	Medium	Master Protein	P55103	INHBC	Inhibin beta C chain OS=Homo sapiens OX=9606 GN=INHBC PE=2 SV=1	0.014	2.078	2	1	6	1	1	352	38.2	7.11	0		5.2	1		1	0				56304.9	146557	179616	126951										169385	72749.9	40801.2						62577.9
FALSE	High	Master Protein	Q96AC1-3	FERMT2	Isoform 3 of Fermitin family homolog 2 OS=Homo sapiens OX=9606 GN=FERMT2	0	4.142	1	1	2	1	1	687	78.6	6.7	1.94			1			0		120955	207932	156464		33732.5													52238.6	75271.7	115706	24341.1	157514	123794			36978.3
FALSE	High	Master Protein	P13010	XRCC5	X-ray repair cross-complementing protein 5 OS=Homo sapiens OX=9606 GN=XRCC5 PE=1 SV=3	0.004	2.564	2	1	1	1	1	732	82.7	5.81			0			1	0					396480
FALSE	Medium	Master Protein	Q86VP6	CAND1	Cullin-associated NEDD8-dissociated protein 1 OS=Homo sapiens OX=9606 GN=CAND1 PE=1 SV=2	0.016	2.002	1	1	1	1	1	1230	136.3	5.78			1.8			1	0						30841.2															24225.1		36639.6	30161.8
FALSE	High	Master Protein	Q15631	TSN	Translin OS=Homo sapiens OX=9606 GN=TSN PE=1 SV=1	0	5.795	9	1	2	1	1	228	26.2	6.44	0		3.11	1		1	0
FALSE	Low	Master Protein	Q8IWN7	RP1L1	Retinitis pigmentosa 1-like 1 protein OS=Homo sapiens OX=9606 GN=RP1L1 PE=1 SV=5	0.05	1.422	0	1	3	1	1	2400	252.1	4.45	0			1			0	267390	459984	370628	356685									144480	244387	74905.5
FALSE	High	Master Protein	A0A0A0MT26	ATP1A3	Sodium/potassium-transporting ATPase subunit alpha-3 OS=Homo sapiens OX=9606 GN=ATP1A3 PE=1 SV=1	0	5.242	1	1	3	1	1	1226	133.2	6.1			5.39			1	0																							87995.8
FALSE	Medium	Master Protein	P08263	GSTA1	Glutathione S-transferase A1 OS=Homo sapiens OX=9606 GN=GSTA1 PE=1 SV=3	0.033	1.615	4	1	2	1	1	222	25.6	8.88			1.61			1	0
FALSE	High	Master Protein	Q6ZR64	MXRA7	HBV PreS1-transactivated protein 1 OS=Homo sapiens OX=9606 GN=MXRA7 PE=1 SV=1	0.003	3.307	5	1	2	1	1	213	23.4	6.52	2.03			1			0																					105423		150167	138438
FALSE	High	Master Protein	P58546	MTPN	Myotrophin OS=Homo sapiens OX=9606 GN=MTPN PE=1 SV=2	0	6.772	14	1	4	1	1	118	12.9	5.52	4.78			1			0																					125704		174975	104218
FALSE	High	Master Protein	Q9NP55	BPIFA1	BPI fold-containing family A member 1 OS=Homo sapiens OX=9606 GN=BPIFA1 PE=1 SV=1	0	10.822	7	1	1	1	1	256	26.7	5.76			3.73			1	0																	287116
FALSE	High	Master Protein	E7EUC7	UGP2	UTP--glucose-1-phosphate uridylyltransferase OS=Homo sapiens OX=9606 GN=UGP2 PE=1 SV=1	0	6.717	3	1	1	1	1	517	57.8	8.13	2.41			1			0
FALSE	High	Master Protein	P23368	ME2	NAD-dependent malic enzyme, mitochondrial OS=Homo sapiens OX=9606 GN=ME2 PE=1 SV=1	0	5.55	3	1	1	1	1	584	65.4	7.61			3.21			1	0																60151.7			54149.9
FALSE	High	Master Protein	P31025	LCN1	Lipocalin-1 OS=Homo sapiens OX=9606 GN=LCN1 PE=1 SV=1	0	5.949	6	1	1	1	1	176	19.2	5.58	2.75			1			0	52985.4					49813.3	94450.9	44360.5						2.07384e+06				53212		50687.9		29369.4			41581.7	44460
FALSE	Medium	Master Protein	P50225	SULT1A1	Sulfotransferase 1A1 OS=Homo sapiens OX=9606 GN=SULT1A1 PE=1 SV=3	0.022	1.731	5	1	1	1	1	295	34.1	6.62			2.06			1	0					172532
FALSE	High	Master Protein	A0A0C4DH26	IGKV6D-41	Probable non-functional immunoglobulin kappa variable 6D-41 OS=Homo sapiens OX=9606 GN=IGKV6D-41 PE=5 SV=1	0	6.233	10	1	39	1	1	115	12.6	7.12	12.99	7.15	39.75	1	1	1	0	376517	425110	464502	399174		543020	713211	350828		66150.9	136567	189338	384010	471864	479938	452576	1.34686e+06	964619	556413	963743	122606	224931	21861.2	220424	242209	185181	245357
FALSE	High	Master Protein	P35030	PRSS3	Trypsin-3 OS=Homo sapiens OX=9606 GN=PRSS3 PE=1 SV=2	0	9.171	4	1	66	1	1	304	32.5	7.49	60.87	92.39	66.7	1	1	1	0					3.28032e+06	5.841e+06	8.6518e+06	3.44981e+06					552613	583695	4.20743e+06	1.00117e+07	5.74614e+06	7.12237e+06	8.5995e+06	1.51024e+07	9.18974e+06	1.02795e+07	6.00397e+06	9.87924e+06	7.35324e+06	8.08069e+06	8.34393e+06
FALSE	Medium	Master Protein	P49327	FASN	Fatty acid synthase OS=Homo sapiens OX=9606 GN=FASN PE=1 SV=3	0.018	1.809	0	1	1	1	1	2511	273.3	6.44			0			1	0					626702	138803	163769
FALSE	High	Master Protein	A8MU27	SUMO3	Small ubiquitin-related modifier 3 OS=Homo sapiens OX=9606 GN=SUMO3 PE=1 SV=1	0	5.414	8	1	4	1	1	147	16.9	9.67	8.56			1			0																					354520		361564	196708
FALSE	High	Master Protein	A0A0B4J1Z2	IGKV1D-43	Immunoglobulin kappa variable 1D-43 OS=Homo sapiens OX=9606 GN=IGKV1D-43 PE=3 SV=1	0	6.977	13	1	11	1	1	117	13	8.92	14.28		7.63	1		1	0																					368894	491720	338894	435812
FALSE	Medium	Master Protein	Q9H4G4	GLIPR2	Golgi-associated plant pathogenesis-related protein 1 OS=Homo sapiens OX=9606 GN=GLIPR2 PE=1 SV=3	0.013	2.194	8	1	2	1	1	154	17.2	9.41			0			1	0																					56578.1
FALSE	Medium	Master Protein	D3VVP3	ATXN3	Ubiquitinyl hydrolase 1 OS=Homo sapiens OX=9606 GN=ATXN3 PE=1 SV=1	0.033	1.601	25	1	4	1	1	79	9	4.54	0		0	1		1	0						503951							340906		110837			76288.4	37136.5		384877	100536	851445	493137	67608.3	116214	107295
FALSE	High	Master Protein	D3YTG3	ABI3BP	Target of Nesh-SH3 OS=Homo sapiens OX=9606 GN=ABI3BP PE=1 SV=1	0.003	3.443	1	1	2	1	1	1777	195.2	9.73	4.89			1			0															44613.7	38148.9					174191		265937	222613
FALSE	High	Master Protein	A0A140T956	TNXB	Tenascin-X (Fragment) OS=Homo sapiens OX=9606 GN=TNXB PE=1 SV=1	0	4.238	1	1	2	1	1	2280	245	5.26	3.99			1			0																					235809		251723	146544
FALSE	High	Master Protein	P60866-2	RPS20	Isoform 2 of 40S ribosomal protein S20 OS=Homo sapiens OX=9606 GN=RPS20	0.002	2.904	8	1	1	1	1	142	16	9.32			2.93			1	0					554367																98517.1		149195	100047
FALSE	High	Master Protein	H0UI06	COX7A2	Cytochrome c oxidase subunit 7A2, mitochondrial OS=Homo sapiens OX=9606 GN=COX7A2 PE=1 SV=1	0	4.274	11	1	3	1	1	115	12.8	9.13	4.34		0	1		1	0																					33288		54662.4	47223.9
FALSE	Medium	Master Protein	Q8N241	HSPB7	Heat shock 27kDa protein family, member 7 (Cardiovascular), isoform CRA_c OS=Homo sapiens OX=9606 GN=HSPB7 PE=1 SV=1	0.045	1.505	8	1	1	1	1	245	27.4	8.22	0			1			0														67030.3	99450.5	62256.9	69603.7	47726.2	65917.1	114237			70416.2	32954.8
FALSE	Medium	Master Protein	Q14974	KPNB1	Importin subunit beta-1 OS=Homo sapiens OX=9606 GN=KPNB1 PE=1 SV=2	0.01	2.237	2	1	1	1	1	876	97.1	4.78	0			1			0
FALSE	High	Master Protein	P14174	MIF	Macrophage migration inhibitory factor OS=Homo sapiens OX=9606 GN=MIF PE=1 SV=4	0.003	3.129	8	1	6	1	1	115	12.5	7.88	7.44		0	1		1	0					370561			97659.2													421412		587466	402788
FALSE	High	Master Protein	A0A0C4DH39	IGHV1-58	Immunoglobulin heavy variable 1-58 OS=Homo sapiens OX=9606 GN=IGHV1-58 PE=3 SV=1	0.003	2.726	13	1	6	1	1	117	13	9.25			5.25			1	0													159243	202583	134139	173655	139477		177430		39866	42715.3
FALSE	Medium	Master Protein	P01040	CSTA	Cystatin-A OS=Homo sapiens OX=9606 GN=CSTA PE=1 SV=1	0.024	1.699	7	1	1	1	1	98	11	5.5	1.92			1			0	123206					173396			244029	365126		259885	299579	1.28481e+06	73478.8						2.07295e+06		2.80914e+06	1.77621e+06	78933.6		58005.9
FALSE	Medium	Master Protein	A6NMH8	CD81	Tetraspanin OS=Homo sapiens OX=9606 GN=CD81 PE=1 SV=1	0.014	2.067	3	1	3	1	1	274	29.8	6.92			1.82			1	0																					58053		101880	66310.5
FALSE	High	Master Protein	G3V5Z7	PSMA6	Proteasome subunit alpha type OS=Homo sapiens OX=9606 GN=PSMA6 PE=1 SV=1	0	5.112	5	1	3	1	1	252	28.1	6.76	2.49		2.53	1		1	0					774187																154367		193617	150433
FALSE	Medium	Master Protein	E5RHG6	TBCA	Tubulin-specific chaperone A OS=Homo sapiens OX=9606 GN=TBCA PE=1 SV=2	0.026	1.666	5	1	2	1	1	131	15.1	5.16	1.66			1			0		100747	100378	99594.5		78218	116224	95985.6	205410	158147		119017	131152	174679	153877	152576					291423		252812	152972
FALSE	High	Master Protein	Q07666	KHDRBS1	KH domain-containing, RNA-binding, signal transduction-associated protein 1 OS=Homo sapiens OX=9606 GN=KHDRBS1 PE=1 SV=1	0.006	2.299	3	1	1	1	1	443	48.2	8.66			0			1	0			333306		319245	62259.8		80749.9										63434.9	38681.3	181202			40180.5
FALSE	High	Master Protein	P24534	EEF1B2	Elongation factor 1-beta OS=Homo sapiens OX=9606 GN=EEF1B2 PE=1 SV=3	0.003	3.391	7	1	3	1	1	225	24.7	4.67	4.54			1			0			66373.7		202006				182879	260710	197075	204802			49005.9						87807.9		94094.9	92190.5
FALSE	High	Master Protein	P07988	SFTPB	Pulmonary surfactant-associated protein B OS=Homo sapiens OX=9606 GN=SFTPB PE=1 SV=3	0.003	3.164	4	1	2	1	1	381	42.1	5.49			4.38			1	0
FALSE	Medium	Master Protein	Q86UT6	NLRX1	NLR family member X1 OS=Homo sapiens OX=9606 GN=NLRX1 PE=1 SV=1	0.016	2.011	1	1	5	1	1	975	107.5	7.37	3.35		0	1		1	0							44124.7						401832	487601	420973	489312	276930	383254	282285	543733
FALSE	High	Master Protein	P35858-2	IGFALS	Isoform 2 of Insulin-like growth factor-binding protein complex acid labile subunit OS=Homo sapiens OX=9606 GN=IGFALS	0.004	2.478	2	1	1	1	1	643	70.2	6.93			2.09			1	0						76512.5											31156
FALSE	High	Master Protein	P03950	ANG	Angiogenin OS=Homo sapiens OX=9606 GN=ANG PE=1 SV=1	0	4.374	7	1	3	1	1	147	16.5	9.64	2.1		0	1		1	0	289095										108177	60182.4	213473	213319	296826	242335					395293	20461.9	305409	195131		71202.2
FALSE	High	Master Protein	Q8NBS9	TXNDC5	Thioredoxin domain-containing protein 5 OS=Homo sapiens OX=9606 GN=TXNDC5 PE=1 SV=2	0	6.777	5	1	2	1	1	432	47.6	5.97	2.29		2.27	1		1	0					281994																		54153.3
FALSE	Medium	Master Protein	A0A0U1RRM4	PTBP1	Polypyrimidine tract-binding protein 1 OS=Homo sapiens OX=9606 GN=PTBP1 PE=1 SV=1	0.05	1.435	3	1	1	1	1	588	62.4	9.1	0			1			0
FALSE	High	Master Protein	P07910	HNRNPC	Heterogeneous nuclear ribonucleoproteins C1/C2 OS=Homo sapiens OX=9606 GN=HNRNPC PE=1 SV=4	0	7.773	5	1	1	1	1	306	33.7	5.08			2.59			1	0					312418																		136080
FALSE	Medium	Master Protein	Q9BVK6	TMED9	Transmembrane emp24 domain-containing protein 9 OS=Homo sapiens OX=9606 GN=TMED9 PE=1 SV=2	0.026	1.652	9	1	34	1	1	235	27.3	8.02	0	0	0	1	1	1	0					1.10565e+07	2.10338e+06	2.11412e+06	2.82423e+06							979940	3.4666e+06	823682	829721	969700	3.36506e+06	2.06688e+06	2.4311e+06	1.98952e+06	1.13242e+06	1.11679e+06	1.25678e+06	1.20152e+06
FALSE	High	Master Protein	P15559	NQO1	NAD(P)H dehydrogenase [quinone] 1 OS=Homo sapiens OX=9606 GN=NQO1 PE=1 SV=1	0	4.428	6	1	1	1	1	274	30.8	8.88			2.92			1	0					164576										77980.6		63419.1	83197.5	65429.6	126115
FALSE	Medium	Master Protein	Q9BX66-12	SORBS1	Isoform 12 of Sorbin and SH3 domain-containing protein 1 OS=Homo sapiens OX=9606 GN=SORBS1	0.033	1.625	1	1	1	1	1	1294	143.7	8.6	1.69			1			0	109061	105726	114526	97670.8	75115.7		101035	136205					509282	609866	660163	679717	474152	525496	438993	721506	188960		180870	131800
FALSE	Medium	Master Protein	A6NFK2	GRXCR2	Glutaredoxin domain-containing cysteine-rich protein 2 OS=Homo sapiens OX=9606 GN=GRXCR2 PE=3 SV=1	0.014	2.088	4	1	3	1	1	248	28.3	6.68	0		1.88	1		1	0															72615.4	77732	141368	109990		134976
FALSE	High	Master Protein	P13804	ETFA	Electron transfer flavoprotein subunit alpha, mitochondrial OS=Homo sapiens OX=9606 GN=ETFA PE=1 SV=1	0	8.696	5	1	1	1	1	333	35.1	8.38			3.56			1	0					494933
FALSE	Medium	Master Protein	Q9UIL4	KIF25	Kinesin-like protein KIF25 OS=Homo sapiens OX=9606 GN=KIF25 PE=2 SV=2	0.035	1.574	2	1	5	1	1	384	40.7	8.31	0		3.63	1		1	0	1.3256e+06	1.50353e+06	1.64458e+06	1.45029e+06	2.12352e+06	1.41179e+06	1.87909e+06	2.01658e+06					97262.2	140014	87976.3	105647
FALSE	High	Master Protein	Q96HC4-6	PDLIM5	Isoform 6 of PDZ and LIM domain protein 5 OS=Homo sapiens OX=9606 GN=PDLIM5	0	6.069	4	1	2	1	1	625	67.7	8.37	3.26			1			0																							183014	140764
FALSE	High	Master Protein	P16070	CD44	CD44 antigen OS=Homo sapiens OX=9606 GN=CD44 PE=1 SV=3	0	8.06	2	1	1	1	1	742	81.5	5.33	2.71			1			0																					155067		230284	137003
FALSE	High	Master Protein	P17931	LGALS3	Galectin-3 OS=Homo sapiens OX=9606 GN=LGALS3 PE=1 SV=5	0	4.017	4	1	1	1	1	250	26.1	8.56	2.39			1			0					175854																206271		443864
FALSE	High	Master Protein	G8JLB6	HNRNPH1	Heterogeneous nuclear ribonucleoprotein H OS=Homo sapiens OX=9606 GN=HNRNPH1 PE=1 SV=1	0.004	2.51	2	1	2	1	1	472	51.2	6.8	2.3			1			0					1.85271e+06																190060		247152	171150
FALSE	High	Master Protein	P04080	CSTB	Cystatin-B OS=Homo sapiens OX=9606 GN=CSTB PE=1 SV=2	0.002	3.083	12	1	4	1	1	98	11.1	7.56	4.11			1			0	62622.7																63964.3				288023	53654.3	215912	152605
FALSE	High	Master Protein	P14866	HNRNPL	Heterogeneous nuclear ribonucleoprotein L OS=Homo sapiens OX=9606 GN=HNRNPL PE=1 SV=2	0	4.364	3	1	1	1	1	589	64.1	8.22			2.55			1	0	40651.2				343313								40795.4				48281.8		69795.6	40210.4	27494.7	159294	27611.3	26110.9
FALSE	Medium	Master Protein	P04843	RPN1	Dolichyl-diphosphooligosaccharide--protein glycosyltransferase subunit 1 OS=Homo sapiens OX=9606 GN=RPN1 PE=1 SV=1	0.014	2.107	2	1	2	1	1	607	68.5	6.38	1.73			1			0
FALSE	Medium	Master Protein	O75787	ATP6AP2	Renin receptor OS=Homo sapiens OX=9606 GN=ATP6AP2 PE=1 SV=2	0.033	1.639	4	1	2	1	1	350	39	6.1			0			1	0																	68005.6
FALSE	Medium	Master Protein	P08134	RHOC	Rho-related GTP-binding protein RhoC OS=Homo sapiens OX=9606 GN=RHOC PE=1 SV=1	0.031	1.644	4	1	2	1	1	193	22	6.58	0			1			0	40158.5			63754.2								78669.7		133454							821042		735107	796332
FALSE	High	Master Protein	P12956	XRCC6	X-ray repair cross-complementing protein 6 OS=Homo sapiens OX=9606 GN=XRCC6 PE=1 SV=2	0.003	3.38	2	1	1	1	1	609	69.8	6.64			0			1	0					412754																		60821.6	33183.1
FALSE	Medium	Master Protein	E9PNQ8	THY1	Thy-1 antigen (Fragment) OS=Homo sapiens OX=9606 GN=THY1 PE=1 SV=1	0.017	1.932	6	1	1	1	1	165	18.2	9.16	1.75			1			0																			36842.8		189121		210719	149800
FALSE	Medium	Master Protein	A0A087X1Z3	PSME2	Proteasome activator complex subunit 2 OS=Homo sapiens OX=9606 GN=PSME2 PE=1 SV=1	0.035	1.583	6	1	1	1	1	254	29.1	6.71			0			1	0							123652	139477													31196.7		16487	24064.2
FALSE	High	Master Protein	P14770	GP9	Platelet glycoprotein IX OS=Homo sapiens OX=9606 GN=GP9 PE=1 SV=3	0.002	3.748	5	1	4	1	1	177	19	6.34	7.7			1			0																	153017
FALSE	Medium	Master Protein	Q6UWF7	NXPE4	NXPE family member 4 OS=Homo sapiens OX=9606 GN=NXPE4 PE=2 SV=1	0.036	1.561	2	1	4	1	1	544	62.2	8.85			5.94			1	0			123522												61961.4		62583.8					93220.6		80489.2
FALSE	Medium	Master Protein	G8JLG2	CDSN	Corneodesmosin OS=Homo sapiens OX=9606 GN=CDSN PE=1 SV=1	0.014	2.059	3	1	1	1	1	529	51.6	8.44			1.99			1	0									62269.6		90810.8				50547.3		123989					33642.4
FALSE	High	Master Protein	P05452	CLEC3B	Tetranectin OS=Homo sapiens OX=9606 GN=CLEC3B PE=1 SV=3	0.003	2.796	7	1	2	1	1	202	22.5	5.67	0	0		1	1		0	89235.6												54754.3								63712.3			55968.1
FALSE	Medium	Master Protein	P51148-2	RAB5C	Isoform 2 of Ras-related protein Rab-5C OS=Homo sapiens OX=9606 GN=RAB5C	0.036	1.558	5	1	1	1	1	249	27	8.66	0			1			0																					216210		207818	198548
FALSE	High	Master Protein	P21980	TGM2	Protein-glutamine gamma-glutamyltransferase 2 OS=Homo sapiens OX=9606 GN=TGM2 PE=1 SV=2	0.002	2.893	1	1	2	1	1	687	77.3	5.22	2			1			0			725954		1.33236e+06	893795	1.18207e+06	1.28965e+06					467690	452430	513147	531342	616788	564130	325230	609995	288694	373273	521565	549120	359825	332626	391798
FALSE	High	Master Protein	P12273	PIP	Prolactin-inducible protein OS=Homo sapiens OX=9606 GN=PIP PE=1 SV=1	0.004	2.642	5	1	2	1	1	146	16.6	8.05	1.66			1			0						80807.5						91743.4		811666
FALSE	High	Master Protein	P02741	CRP	C-reactive protein OS=Homo sapiens OX=9606 GN=CRP PE=1 SV=1	0	4.063	4	1	5	1	1	224	25	5.63	10.25		1.88	1		1	0															26083.3	70674					694918		1.44339e+06	812647
FALSE	Low	Master Protein	Q13790	APOF	Apolipoprotein F OS=Homo sapiens OX=9606 GN=APOF PE=1 SV=2	0.052	1.402	4	1	1	1	1	326	35.4	5.64			2.21			1	0	147801	218083	85163.4	170110		66600.6	145803	158793					157815	149895	151405	186131	109440					40176.1
FALSE	High	Master Protein	A2A274	ACO2	Aconitate hydratase, mitochondrial OS=Homo sapiens OX=9606 GN=ACO2 PE=1 SV=1	0	4.133	2	1	2	1	1	805	87.8	7.37	2.28			1			0																					76622.7		90530.7	53078.6
FALSE	High	Master Protein	P28906	CD34	Hematopoietic progenitor cell antigen CD34 OS=Homo sapiens OX=9606 GN=CD34 PE=1 SV=2	0	9.766	5	1	2	1	1	385	40.7	7.37			6.36			1	0					133979							76591.6						40135.3						67405.9		145715	136959
FALSE	High	Master Protein	P0DMM9-3	SULT1A3	Isoform 3 of Sulfotransferase 1A3 OS=Homo sapiens OX=9606 GN=SULT1A3	0	4.084	5	1	1	1	1	301	34.8	5.83			2.7			1	0					365654																34847.7		40065.6	47543.7
FALSE	Medium	Master Protein	P31415	CASQ1	Calsequestrin-1 OS=Homo sapiens OX=9606 GN=CASQ1 PE=1 SV=3	0.019	1.777	3	1	2	1	1	396	45.1	4.16	1.89			1			0					39727.9	37137.2									43859.1			56503.7			213549		373257	236493
FALSE	Medium	Master Protein	P14555	PLA2G2A	Phospholipase A2, membrane associated OS=Homo sapiens OX=9606 GN=PLA2G2A PE=1 SV=2	0.018	1.815	5	1	5	1	1	144	16.1	9.23	1.82			1			0													193876	190981							479881		481415	365365
FALSE	High	Master Protein	P61160-2	ACTR2	Isoform 2 of Actin-related protein 2 OS=Homo sapiens OX=9606 GN=ACTR2	0.003	3.391	4	1	1	1	1	399	45.3	7.2	0			1			0
FALSE	Medium	Master Protein	O75556	SCGB2A1	Mammaglobin-B OS=Homo sapiens OX=9606 GN=SCGB2A1 PE=1 SV=1	0.033	1.639	13	1	1	1	1	95	10.9	5.78	0			1			0					152040	81299.7	93620		122942	138171	147647	146443	69054.4	376633		64777	133117		49843.2	106855	122107		64940		60343	95128.7	81570.9
FALSE	High	Master Protein	K7ES70	MFAP4	Microfibril-associated glycoprotein 4 OS=Homo sapiens OX=9606 GN=MFAP4 PE=1 SV=1	0	6.963	6	1	3	1	1	280	31.3	5.87	6.45			1			0																					134335		275852	169655
FALSE	High	Master Protein	Q14141	SEPTIN6	Septin-6 OS=Homo sapiens OX=9606 GN=SEPTIN6 PE=1 SV=4	0	3.936	4	1	2	1	1	434	49.7	6.67	0			1			0	571616	449949	617341	414496					131886	280523	123595	89565.6	186264		163018	260792					1.3072e+06	195599	2483032	1.42021e+06
FALSE	Medium	Master Protein	P30533	LRPAP1	Alpha-2-macroglobulin receptor-associated protein OS=Homo sapiens OX=9606 GN=LRPAP1 PE=1 SV=1	0.046	1.5	4	1	1	1	1	357	41.4	8.78			0			1	0					199922
FALSE	High	Master Protein	A0A2R8Y4T1	TNS1	Tensin-1 OS=Homo sapiens OX=9606 GN=TNS1 PE=1 SV=1	0.004	2.515	1	1	2	1	1	1860	199.4	8.34	0			1			0																					159468		96100.6	64165.9
FALSE	High	Master Protein	P26447	S100A4	Protein S100-A4 OS=Homo sapiens OX=9606 GN=S100A4 PE=1 SV=1	0	4.571	11	1	4	1	1	101	11.7	6.11	2.55		2	1		1	0	39548.9	55037.4																			2.20502e+06		2.14004e+06	1.90575e+06
FALSE	Medium	Master Protein	Q99592-2	ZBTB18	Isoform 2 of Zinc finger and BTB domain-containing protein 18 OS=Homo sapiens OX=9606 GN=ZBTB18	0.023	1.709	2	1	2	1	1	531	59.3	5.63	0		0	1		1	0		59206.1				47135.6		41686.5				548434					81700.6	52862.1	151154						101810
FALSE	Medium	Master Protein	Q99584	S100A13	Protein S100-A13 OS=Homo sapiens OX=9606 GN=S100A13 PE=1 SV=1	0.014	2.113	11	1	1	1	1	98	11.5	6.16	1.71			1			0																					175430		199443	164156
FALSE	High	Master Protein	Q13093	PLA2G7	Platelet-activating factor acetylhydrolase OS=Homo sapiens OX=9606 GN=PLA2G7 PE=1 SV=1	0.003	3.344	3	1	1	1	1	441	50	7.56		0			1		0
FALSE	High	Master Protein	P20073	ANXA7	Annexin A7 OS=Homo sapiens OX=9606 GN=ANXA7 PE=1 SV=3	0	6.005	3	1	3	1	1	488	52.7	5.68			6.01			1	0																					26015.5	25740.6	54685.8	27613
FALSE	High	Master Protein	O75947	ATP5PD	ATP synthase subunit d, mitochondrial OS=Homo sapiens OX=9606 GN=ATP5PD PE=1 SV=3	0.003	3.459	6	1	1	1	1	161	18.5	5.3			2.18			1	0
FALSE	High	Master Protein	P40227	CCT6A	T-complex protein 1 subunit zeta OS=Homo sapiens OX=9606 GN=CCT6A PE=1 SV=3	0	5.038	2	1	3	1	1	531	58	6.68	2.23			1			0													40656.8		38472.4	70807.5							212242
FALSE	High	Master Protein	A0A087WSY6	IGKV3D-15	Immunoglobulin kappa variable 3D-15 OS=Homo sapiens OX=9606 GN=IGKV3D-15 PE=3 SV=6	0	5.325	14	2	118	1	1	115	12.5	5.19	79.52	57.49	92.66	2	2	2	1	7.28493e+07	4.18526e+07	4.41627e+07	6.55436e+07	8.72122e+06	3.09706e+07	6.03369e+07	2.47349e+07	4.84367e+07	8.39637e+07	3.44539e+07	5.37687e+07	4.00678e+07	1.46722e+08	2.03068e+08	2.13999e+08	7.43949e+07	8.77501e+07	5.08071e+07	1.12368e+08	1.52432e+07	197997094	8.9198e+07	5.25841e+07	6.29102e+07	5.93476e+07	5.91382e+07
FALSE	High	Master Protein	A0A0A0MRZ8	IGKV3D-11	Immunoglobulin kappa variable 3D-11 OS=Homo sapiens OX=9606 GN=IGKV3D-11 PE=3 SV=6	0	6.193	14	2	191	1	1	115	12.6	5.29	139.96	112.97	155.43	2	2	2	0	5.59449e+07	6.28805e+07	6.47854e+07	6.68685e+07	104960411	6.07055e+07	9.23645e+07	8.8474e+07	7.15002e+07	6.3459e+07	7.03281e+07	6.03425e+07	8.39567e+07	8.35891e+07	8.47909e+07	8.83627e+07	1.02129e+08	1.08716e+08	8.73651e+07	1.46396e+08	8.26517e+07	9.55818e+07	6.86136e+07	8.85495e+07	1.34681e+08	1.32117e+08	1.37228e+08
FALSE	High	Master Protein	A0A0C4DH31	IGHV1-18	Immunoglobulin heavy variable 1-18 OS=Homo sapiens OX=9606 GN=IGHV1-18 PE=3 SV=1	0	49.747	24	2	302	1	1	117	12.8	8.84	345.42	343.32	259.26	2	2	2	0	1.42587e+06	1.34861e+06	1.75349e+06	1.24002e+06		1.01104e+06	1.03285e+06	1.26459e+06	4.20983e+06	2.69131e+06	3.6972e+06	3.77545e+06	4.26813e+06	4.48709e+06	4.17333e+06	5.16964e+06	4.25843e+06	2.8287e+06	3.91405e+06	4.13541e+06	2.7075e+06	3.4834e+06	2.1834e+06	2.64492e+06	5.93381e+06	6.16589e+06	6.02708e+06
FALSE	High	Master Protein	A0A075B6I9	IGLV7-46	Immunoglobulin lambda variable 7-46 OS=Homo sapiens OX=9606 GN=IGLV7-46 PE=3 SV=4	0	7.211	15	2	98	1	1	117	12.5	7.2	55.79	57.54	86.51	2	2	2	1	7.57124e+06	9.1468e+06	8.5308e+06	7.54875e+06	5.21269e+06	9.85016e+06	1.09779e+07	8.16904e+06	3.98477e+06	3.43258e+06	3.86768e+06	3.78405e+06	6.43904e+06	6.15492e+06	6.71367e+06	7.3989e+06	9.77263e+06	6.92876e+06	5.51237e+06	9.87664e+06	3.53549e+06	5.41216e+06	2.74757e+06	4.02842e+06	6.84646e+06	7.07674e+06	7.14577e+06
FALSE	High	Master Protein	P01743	IGHV1-46	Immunoglobulin heavy variable 1-46 OS=Homo sapiens OX=9606 GN=IGHV1-46 PE=1 SV=2	0	30.811	22	2	170	1	1	117	12.9	8.92	121.31	102	91.15	2	2	2	0	1.74613e+06	1.75707e+06	1.52954e+06	1.67358e+06	2.96707e+06	2.02847e+06	2.47244e+06	2.75185e+06	2.16816e+06	1.79386e+06	2.22388e+06	2.01004e+06	3.84815e+06	4.6523e+06	4.0301e+06	4.02823e+06	2.82642e+06	3.91941e+06	3.40561e+06	5.46237e+06	2.00929e+06	2.90309e+06	1.49029e+06	2.14946e+06	3.56632e+06	3.54905e+06	3.35456e+06
FALSE	High	Master Protein	P0DJI9	SAA2	Serum amyloid A-2 proteincur OS=Homo sapiens OX=9606 GN=SAA2 PE=1 SV=1	0	6.983	18	2	47	1	1	122	13.5	9.14	31.95	30.9	35.22	1	1	2	0						137166	76594.5	67986.5										331320			157856		448609	231600
FALSE	High	Master Protein	Q9HBI1-2	PARVB	Isoform 2 of Beta-parvin OS=Homo sapiens OX=9606 GN=PARVB	0	11.004	7	2	8	1	1	397	45.2	6.25	6.71	1.89	0	2	1	1	0																	74388.9							74262
FALSE	High	Master Protein	P04211	IGLV7-43	Immunoglobulin lambda variable 7-43 OS=Homo sapiens OX=9606 GN=IGLV7-43 PE=3 SV=2	0	6.798	15	2	71	1	1	117	12.4	7.03	48.5	50.57	56.45	2	1	1	0	182627	177277	125218	269483		193894	223701	88566.4	89422.9		137523	124342		83088.8	119906	109810	204169	121208	87331.8	213778	135849	164661	125403		117815	145636	131642
FALSE	High	Master Protein	A0A075B7B6	IGHV4OR15-8	Immunoglobulin heavy variable 4/OR15-8 (non-functional) (Fragment) OS=Homo sapiens OX=9606 GN=IGHV4OR15-8 PE=4 SV=1	0	3.983	14	2	23	1	1	117	13	9.6	12.19	15.47	7.2	1	2	1	0	359876	559987	368398
FALSE	High	Master Protein	A0A0A0MR85	GSTM4	Glutathione transferase OS=Homo sapiens OX=9606 GN=GSTM4 PE=1 SV=1	0	11.81	14	2	3	1	1	218	25.5	5.9	4.94			2			0	35328.7		34207	50702.3				34171.7													53479.4		111692	78775.3	32591.3	29719.5	41041.2
FALSE	High	Master Protein	P0DP07	IGHV4-31	Immunoglobulin heavy variable 4-31 OS=Homo sapiens OX=9606 GN=IGHV4-31 PE=3 SV=1	0	7.748	23	2	7	1	1	118	13.1	9.26	0	0	3.88	2	1	1	0
FALSE	High	Master Protein	P18085	ARF4	ADP-ribosylation factor 4 OS=Homo sapiens OX=9606 GN=ARF4 PE=1 SV=3	0	4.487	12	2	4	1	1	180	20.5	7.14	3.99			2			0																					80038.7		176605	108023
FALSE	High	Master Protein	H7BZJ3	PDIA3	Protein disulfide-isomerase A3 (Fragment) OS=Homo sapiens OX=9606 GN=PDIA3 PE=1 SV=1	0	8.805	20	2	7	1	1	123	13.5	7.3	12.69		2.07	2		1	0																					141553		187576	137854
FALSE	High	Master Protein	P01782	IGHV3-9	Immunoglobulin heavy variable 3-9 OS=Homo sapiens OX=9606 GN=IGHV3-9 PE=1 SV=2	0	34.751	28	2	239	1	1	118	12.9	7.08	170.31	178.08	233.09	1	1	2	0									80978.1			67157.9			25688.5	33322				45079.9	21225.5		11400.8
FALSE	High	Master Protein	C9J2R5	LPP	Lipoma-preferred partner (Fragment) OS=Homo sapiens OX=9606 GN=LPP PE=1 SV=8	0	7.565	38	2	6	1	1	52	5.6	9.99	12.56			2			0																					1.01716e+06		710904	449531
FALSE	High	Master Protein	P22626	HNRNPA2B1	Heterogeneous nuclear ribonucleoproteins A2/B1 OS=Homo sapiens OX=9606 GN=HNRNPA2B1 PE=1 SV=2	0	4.49	5	2	4	1	1	353	37.4	8.95	5.08		0	1		1	0
FALSE	High	Master Protein	Q93052	LPP	Lipoma-preferred partner OS=Homo sapiens OX=9606 GN=LPP PE=1 SV=1	0	10.364	4	2	8	1	1	612	65.7	7.37	20.32			2			1												76143.9									1.27486e+06		1.02701e+06	523779
FALSE	High	Master Protein	E9PQD6	SAA1	Serum amyloid A protein OS=Homo sapiens OX=9606 GN=SAA1 PE=1 SV=1	0	14.303	24	2	60	1	1	122	13.5	6.79	51.09	30.9	80.43	2	2	2	0																					71049.3		378628	107771
FALSE	High	Master Protein	A0A3B3IUA6	PROS1	Vitamin K-dependent protein S (Fragment) OS=Homo sapiens OX=9606 GN=PROS1 PE=1 SV=1	0	4.908	17	2	8	1	1	103	11.6	8.63	0	0	3.81	1	1	2	0						135617	106241																		65728.2	75870.8
FALSE	High	Master Protein	J3KNB4	CAMP	Antibacterial peptide FALL-39 OS=Homo sapiens OX=9606 GN=CAMP PE=1 SV=1	0	4.42	9	2	25	2	1	173	19.6	9.41	21.31	33.06	2.36	2	1	1	0	1.50178e+07	1.51169e+07	2.9127e+07	7.04016e+06	2.03241e+07	6.89096e+07	3.34847e+07	5.22336e+07	1.31245e+08	4.22347e+07	3.63059e+07	3.35686e+08	2.56159e+07	9.62836e+06	4.90366e+06	3.17129e+06	3.38671e+08	1.03826e+08	3.2671e+08	1.58705e+07	1.77351e+07	3.30406e+07	3.69727e+07	1.95927e+07	6.31951e+07	7.34298e+07	2.49731e+07
FALSE	High	Master Protein	V9GYM3	APOA2	Apolipoprotein A-II OS=Homo sapiens OX=9606 GN=APOA2 PE=1 SV=1	0	6.658	13	2	165	2	1	133	14.9	8.27	144.87	139.84	144.99	2	2	2	0	1.9261e+07	9.32302e+06	1.78889e+07	1.31589e+07	2.07113e+07	8.12971e+07	2.51884e+07	2.78875e+07	2.79695e+07	3.16812e+07	2.66846e+07	2.97572e+07	5.56364e+07	1.28289e+07	1.85969e+07	5.76742e+06	1.09659e+08	9.85795e+07	1.86999e+07	1.24011e+07	4.36093e+07	3.3046e+07	5.44889e+07	1.99975e+07	3.81922e+07	2.58174e+07	1.15077e+07
FALSE	High	Master Protein	A0A075B6H7	IGKV3-7	Probable non-functional immunoglobulin kappa variable 3-7 OS=Homo sapiens OX=9606 GN=IGKV3-7 PE=5 SV=1	0	14.849	23	2	249	2	1	116	12.8	5.25	176.74	171.56	168.27	2	2	2	0	3.0163e+07	3.15672e+07	2.99583e+07	2.85072e+07	6.51998e+07	2.9714e+07	4.36094e+07	3.07548e+07	2.49486e+07	2.28278e+07	2.30798e+07	2.253e+07	26350732	3.07161e+07	3.31379e+07	3.0905e+07	6.98977e+07	4.85055e+07	39506680	6.41026e+07	3.58528e+07	4.74992e+07	2.38036e+07	3.73068e+07	4.85233e+07	5.11657e+07	5.58945e+07
FALSE	High	Master Protein	P81605-2	DCD	Isoform 2 of Dermcidin OS=Homo sapiens OX=9606 GN=DCD	0	8.687	18	2	33	2	1	121	12.4	7.97	18	23.54	10.21	2	1	1	0	1.40486e+06	1.85315e+06	2.16421e+06	2.31844e+06	1.57851e+06	959154	292961	1.786e+06	2.81604e+06	2.043e+06	1.8761e+06	1.81167e+06	1.8774e+06	1.02353e+06	753979	1.29723e+06	2.41797e+06	1.58785e+06	1.24253e+06	1.26847e+06	316613	525757	507100	570894	1.86074e+06	1.05527e+06	1.63162e+06
FALSE	High	Master Protein	O43866	CD5L	CD5 antigen-like OS=Homo sapiens OX=9606 GN=CD5L PE=1 SV=1	0	6.238	5	2	48	2	1	347	38.1	5.47	3.47	6.93	5.34	1	2	1	0	794613	823077	196328	796691	2.62603e+06	5.45893e+06	3.62382e+06	4.54518e+06	1.36566e+06	1.0618e+06	1.3886e+06	1.23135e+06	1.26617e+06	1.35121e+06	1.07822e+06	825728	2.86872e+06	2.53561e+06	2.73721e+06	2.1856e+06	3.25303e+06	4.48586e+06	3.22461e+06	4.38794e+06	1.61388e+07	1.33016e+07	1.31503e+07
FALSE	High	Master Protein	P06312	IGKV4-1	Immunoglobulin kappa variable 4-1 OS=Homo sapiens OX=9606 GN=IGKV4-1 PE=1 SV=1	0	11.079	17	2	137	2	1	121	13.4	5.25	74.83	83.96	143.15	2	2	2	0	3.46074e+06	2.69505e+06	1.44322e+06	2.18435e+06	2.13873e+06	4.0002e+06	5.63429e+06	2.10082e+06	2.68002e+06	2.80719e+06	2.85655e+06	2.70526e+06	2.42794e+06	2.34755e+06	2.89625e+06	3.0688e+06	1.19102e+07	5.16431e+06	4.01406e+06	7.77999e+06	2.39359e+06	3.58132e+06	2.179e+06	2.762e+06	4.31646e+06	4.03382e+06	4.26911e+06
FALSE	High	Master Protein	A0A1B0GU03		Peptidase A1 domain-containing protein OS=Homo sapiens OX=9606 PE=1 SV=1	0.002	3.657	4	2	4	2	1	582	62.7	7.77	5.46			2			0		1.13186e+06	1.74808e+06					70883.7							51834.2						784739		978281	611920		50371.2
FALSE	High	Master Protein	A0A075B6I0	IGLV8-61	Immunoglobulin lambda variable 8-61 OS=Homo sapiens OX=9606 GN=IGLV8-61 PE=3 SV=7	0	6.658	15	2	86	2	1	122	12.8	4.55	30.41	23.68	79.29	2	2	2	0	6.86011e+06	9.23707e+06	8.78295e+06	7.72166e+06	1.21416e+07	6.56826e+06	8.64585e+06	4.54256e+06	1.02966e+06	811338	884342	544614	332819	363484	467054	461369	1.4543e+06	548808	642242	1.08093e+06	2.08235e+06	3.28708e+06	1.61028e+06	2.61647e+06	3.64812e+06	5.08107e+06	4.54637e+06
FALSE	High	Master Protein	Q8WWU7	ITLN2	Intelectin-2 OS=Homo sapiens OX=9606 GN=ITLN2 PE=2 SV=1	0	4.563	7	2	2	2	1	325	36.2	8.28	2.31			2			0		82676.3		52850.5								122662	101181								63433.2	202567	288084	176367
FALSE	High	Master Protein	Q9Y696	CLIC4	Chloride intracellular channel protein 4 OS=Homo sapiens OX=9606 GN=CLIC4 PE=1 SV=4	0	7.066	10	2	3	2	1	253	28.8	5.59	7.37			2			0	652233			48458.2									570366	913486	27310.4		57925				431428		992578	729080
FALSE	High	Master Protein	A0A087X1R1	SMTN	Smoothelin OS=Homo sapiens OX=9606 GN=SMTN PE=1 SV=1	0	6.197	2	2	5	2	1	1002	108	9.06	8.54			2			0			420564																		442566		326029	240224
FALSE	High	Master Protein	A0A0B4J1Y8	IGLV9-49	Immunoglobulin lambda variable 9-49 OS=Homo sapiens OX=9606 GN=IGLV9-49 PE=1 SV=1	0	6.728	16	2	13	2	1	123	13	7.28	3.44	0	17.52	1	1	2	0	570999	544554	103509	283068	146517	772465	1.02448e+06	357228	883087	762632	741059	725341		53955.8	175225	221540	669260	325189	308601	330844	124188	123055		106765	384934	122583	300102
FALSE	High	Master Protein	A0A0C4DH67	IGKV1-8	Immunoglobulin kappa variable 1-8 OS=Homo sapiens OX=9606 GN=IGKV1-8 PE=3 SV=1	0	24.671	27	2	85	2	1	115	12.5	9.01	59.78	55.37	119.6	2	2	2	0	469159	446849	467548	359527	912484	359393	642044	355980	1.04378e+06	604724	963640	949838	873688	956894	921080	1.20108e+06	2.97336e+06	1.33664e+06	1.13941e+06	1.59811e+06	680418	901906	996627	867991	842839	857892	1.08232e+06
FALSE	High	Master Protein	P01718	IGLV3-27	Immunoglobulin lambda variable 3-27 OS=Homo sapiens OX=9606 GN=IGLV3-27 PE=1 SV=2	0	7.663	19	2	35	2	1	113	12.2	5.01	16.05	27.39	30.32	2	1	1	0	609105	1.19587e+06	1.11988e+06	1.44737e+06					451667	296059	561536	429936	1.27268e+06	1.09068e+06	1.54848e+06	1.62636e+06		3.00769e+06	230365	277308	1.29484e+06	1.62269e+06	854842	1.3177e+06	3.70337e+06	4.18991e+06	3.71098e+06
FALSE	High	Master Protein	Q92954	PRG4	Proteoglycan 4 OS=Homo sapiens OX=9606 GN=PRG4 PE=1 SV=3	0	5.983	1	2	20	2	1	1404	151	9.51	4.41	6.83	25.74	1	1	2	0	70794.6		169718	63258	254460	1.65714e+06	1.13986e+06	505052	105813	855195	596947	1.0459e+06	185649	213782	135457	167341	605686	427436	110897		393955		552184	228473	373537	361487	678247
FALSE	High	Master Protein	O75874	IDH1	Isocitrate dehydrogenase [NADP] cytoplasmic OS=Homo sapiens OX=9606 GN=IDH1 PE=1 SV=2	0.002	3.844	7	2	4	2	1	414	46.6	7.01	0			2			0				179975								259566	206100		347886	291059					208392		233231	108822
FALSE	High	Master Protein	A0A2R8YFB8	RAB15	Ras-related protein Rab-15 OS=Homo sapiens OX=9606 GN=RAB15 PE=1 SV=1	0	6.987	9	2	10	2	1	246	27.9	5.73	4.31	0	1.88	2	1	2	0					213749	102372		42941.7							181618			67738.1			423089	81132.9	765847	399124			320850
FALSE	High	Master Protein	P22792	CPN2	Carboxypeptidase N subunit 2 OS=Homo sapiens OX=9606 GN=CPN2 PE=1 SV=3	0	5.061	3	2	7	2	1	545	60.5	5.99	4.06		10.81	2		2	0						495182	193667		179107	296467	172716	286518	229959		82389.6		347204	271365	122735		51983.1		67676.8	36470.5	113321
FALSE	High	Master Protein	P13224-2	GP1BB	Isoform 2 of Platelet glycoprotein Ib beta chain OS=Homo sapiens OX=9606 GN=GP1BB	0	6.861	5	2	9	2	1	411	43.1	10.8	5.35	1.71	4.36	2	1	2	0					153065								37395.8				223867	84942.8			33755.6		55648.3
FALSE	High	Master Protein	P06703	S100A6	Protein S100-A6 OS=Homo sapiens OX=9606 GN=S100A6 PE=1 SV=1	0	4.854	17	2	34	2	1	90	10.2	5.48	39.08	1.68	22.08	2	1	2	0	365407	378124	390359	181513					247362	249260	236658	169975	257656	950859	78256.1	186946					1.58613e+07	49543.8	1.99972e+07	1.33593e+07	240203	575693	291412
FALSE	High	Master Protein	J3KQE5	RAN	GTP-binding nuclear protein Ran (Fragment) OS=Homo sapiens OX=9606 GN=RAN PE=1 SV=1	0	6.063	9	2	7	2	1	234	26.8	9.58	10.65	0	2.08	2	1	1	0					153933	147488	163558	113846										38607.2	40477.1		435835	396334	785132	487975	216101	153149	100219
FALSE	High	Master Protein	A0A2R8Y3M9		Uncharacterized protein OS=Homo sapiens OX=9606 PE=4 SV=1	0	15.12	4	2	7	2	1	631	71.3	7.66	5.27	3.02	5.1	2	1	1	0						513628							158842					47869.1			49144.1		148713	81152.2
FALSE	High	Master Protein	Q15404	RSU1	Ras suppressor protein 1 OS=Homo sapiens OX=9606 GN=RSU1 PE=1 SV=3	0	6.04	6	2	11	2	1	277	31.5	8.65	14.61	4.1	0	2	2	1	0											97783.9		81459	47304.5							656659		1.00355e+06	658443
FALSE	High	Master Protein	Q96PD5-2	PGLYRP2	Isoform 2 of N-acetylmuramoyl-L-alanine amidase OS=Homo sapiens OX=9606 GN=PGLYRP2	0	12.554	4	2	28	2	1	634	68	7.68	14.55		40.27	2		2	0						308825				72297.1		324335					689864	570034	242759				128780				100109
FALSE	High	Master Protein	P16152	CBR1	Carbonyl reductase [NADPH] 1 OS=Homo sapiens OX=9606 GN=CBR1 PE=1 SV=3	0	10.702	11	2	3	2	1	277	30.4	8.32	7.75			2			0																	159474		158351		108812		228100	209008
FALSE	High	Master Protein	P15291	B4GALT1	Beta-1,4-galactosyltransferase 1 OS=Homo sapiens OX=9606 GN=B4GALT1 PE=1 SV=5	0	5.228	5	2	8	2	1	398	43.9	8.65			14.8			2	0					238512	679038	226837										536876	93699.1			72199.2		145246				163783
FALSE	High	Master Protein	Q9UBI6	GNG12	Guanine nucleotide-binding protein G(I)/G(S)/G(O) subunit gamma-12 OS=Homo sapiens OX=9606 GN=GNG12 PE=1 SV=3	0	7.449	32	2	14	2	1	72	8	8.97	15.56		22.89	1		2	0	105863	60523.2		187432					912669	1.90202e+06	1.95731e+06	1.28728e+06	111128	143846							821691		1.30719e+06	589344
FALSE	High	Master Protein	O75636	FCN3	Ficolin-3 OS=Homo sapiens OX=9606 GN=FCN3 PE=1 SV=2	0	7.535	6	2	11	2	1	299	32.9	6.67		1.68	17.42		1	2	0			153180		65421.7	360696	168428	133490	96466.2		64313.6	72360.2	89696.7				195725	235062			71350.1		56468.4
FALSE	High	Master Protein	F8WF69	CLTA	Clathrin light chain OS=Homo sapiens OX=9606 GN=CLTA PE=1 SV=1	0	5.435	7	2	7	2	1	260	27.8	4.91	9.74	1.89		2	1		0														108620	42662.2	113868	155346	33104.3			888711	24431.6	272869	170243	60293.7
FALSE	High	Master Protein	Q07960	ARHGAP1	Rho GTPase-activating protein 1 OS=Homo sapiens OX=9606 GN=ARHGAP1 PE=1 SV=1	0	7.29	7	2	2	2	1	439	50.4	6.29	2.81			2			0																					133408		183849	168683
FALSE	High	Master Protein	O94875-11	SORBS2	Isoform 11 of Sorbin and SH3 domain-containing protein 2 OS=Homo sapiens OX=9606 GN=SORBS2	0.003	3.199	2	2	2	2	1	1200	134.5	8.53	1.65			2			0																					279794		377742	275280
FALSE	High	Master Protein	A0A0C4DG17	RPSA	40S ribosomal protein SA OS=Homo sapiens OX=9606 GN=RPSA PE=1 SV=1	0	4.056	9	2	2	2	1	300	33.3	4.87	1.62		1.89	1		1	0
FALSE	High	Master Protein	P05387	RPLP2	60S acidic ribosomal protein P2 OS=Homo sapiens OX=9606 GN=RPLP2 PE=1 SV=1	0	9.335	24	2	4	2	1	115	11.7	4.54	8.95			2			0	90941.8				975526						81435.1	71653.1	48413.7	111487							322737		877369	487090
FALSE	High	Master Protein	P43490	NAMPT	Nicotinamide phosphoribosyltransferase OS=Homo sapiens OX=9606 GN=NAMPT PE=1 SV=1	0	4.967	6	2	4	2	1	491	55.5	7.15	0			2			0																					272230		424155	222215
FALSE	High	Master Protein	P29966	MARCKS	Myristoylated alanine-rich C-kinase substrate OS=Homo sapiens OX=9606 GN=MARCKS PE=1 SV=4	0	4.84	11	2	3	2	1	332	31.5	4.45	0			2			0																					132268		130190	81370.9
FALSE	High	Master Protein	Q07065	CKAP4	Cytoskeleton-associated protein 4 OS=Homo sapiens OX=9606 GN=CKAP4 PE=1 SV=2	0	5.343	5	2	2	2	1	602	66	5.92	1.83			2			0																					69386.9		87085.4	42051.2
FALSE	High	Master Protein	Q15056	EIF4H	Eukaryotic translation initiation factor 4H OS=Homo sapiens OX=9606 GN=EIF4H PE=1 SV=5	0	4.043	8	2	2	2	1	248	27.4	7.23	3.31			2			0			97401.1		100250							94797.9						395059	559998		361416		311361	278173	84231.4		255695
FALSE	High	Master Protein	Q9UGM5	FETUB	Fetuin-B OS=Homo sapiens OX=9606 GN=FETUB PE=1 SV=2	0	7.775	5	2	7	2	1	382	42	6.83			8.02			2	0			81336.6			294864	143039	99581				100183	69362.3				272363	246818	128064	82962.7			44402.3		88492.6
FALSE	High	Master Protein	O15061	SYNM	Synemin OS=Homo sapiens OX=9606 GN=SYNM PE=1 SV=2	0	4.23	2	2	2	2	1	1565	172.7	5.16	1.81			2			0
FALSE	High	Master Protein	P13639	EEF2	Elongation factor 2 OS=Homo sapiens OX=9606 GN=EEF2 PE=1 SV=4	0	7.959	2	2	2	2	1	858	95.3	6.83	1.98		2.67	1		1	0	118910	132837	140467		1.56893e+06	94135.6	147954	161597	63366.5												637426		360915
FALSE	High	Master Protein	P48735	IDH2	Isocitrate dehydrogenase [NADP], mitochondrial OS=Homo sapiens OX=9606 GN=IDH2 PE=1 SV=2	0	5.992	5	2	2	2	1	452	50.9	8.69	1.92		2.55	1		1	0																					106429		268386
FALSE	High	Master Protein	Q08722	CD47	Leukocyte surface antigen CD47 OS=Homo sapiens OX=9606 GN=CD47 PE=1 SV=1	0	4.645	5	2	9	2	1	323	35.2	7.21	3.3		14.64	2		2	0	55444.5	238912									213851									117334	266124		342063	228149
FALSE	High	Master Protein	O14818	PSMA7	Proteasome subunit alpha type-7 OS=Homo sapiens OX=9606 GN=PSMA7 PE=1 SV=1	0	7.704	15	2	2	2	1	248	27.9	8.46	0		2.22	1		1	0					244000																48932.4		119231	35913.3
FALSE	High	Master Protein	P11166	SLC2A1	Solute carrier family 2, facilitated glucose transporter member 1 OS=Homo sapiens OX=9606 GN=SLC2A1 PE=1 SV=2	0	4.049	4	2	2	2	1	492	54	8.72			4.09			2	0	55146.6															27067.3			57445.9	88323.2	165832	20928.4	178373	115102	62791
FALSE	High	Master Protein	P31949	S100A11	Protein S100-A11 OS=Homo sapiens OX=9606 GN=S100A11 PE=1 SV=2	0	13.113	24	2	22	2	1	105	11.7	7.12	33.18		14.32	2		2	0	217706	347648	145492	196807		102818		106030		81747.9	82023.3		702874	605963	384150	427186	219636	225719		463203	1.77977e+06	113519	1.80372e+06	1.31102e+06	166503	345911	87923.6
FALSE	High	Master Protein	J3QQX2	ARHGDIA	Rho GDP-dissociation inhibitor 1 OS=Homo sapiens OX=9606 GN=ARHGDIA PE=1 SV=1	0	4.72	11	2	2	2	1	235	25.8	7.44	1.76			2			0																							622749
FALSE	High	Master Protein	P10599	TXN	Thioredoxin OS=Homo sapiens OX=9606 GN=TXN PE=1 SV=3	0	9.408	21	2	5	2	1	105	11.7	4.92	8.94		2.65	1		1	0					151708	178162	132585	183497					63480.3		77679.4	70326.4					2.63715e+06		2.37144e+06	1.6991e+06	65159.1	54831.6	182587
FALSE	High	Master Protein	O14558	HSPB6	Heat shock protein beta-6 OS=Homo sapiens OX=9606 GN=HSPB6 PE=1 SV=2	0	7.064	22	2	7	2	1	160	17.1	6.4	16.56			2			0																					1.06737e+06		1.60197e+06	1.08961e+06
FALSE	High	Master Protein	P39059	COL15A1	Collagen alpha-1(XV) chain OS=Homo sapiens OX=9606 GN=COL15A1 PE=1 SV=2	0	4.822	2	2	3	2	1	1388	141.6	5	3.71			2			0																					182187		167110	58844.2
FALSE	High	Master Protein	P31930	UQCRC1	Cytochrome b-c1 complex subunit 1, mitochondrial OS=Homo sapiens OX=9606 GN=UQCRC1 PE=1 SV=3	0	5.425	6	2	3	2	1	480	52.6	6.37	4.37		0	1		1	0	39207.3	75623.4	77356.6										70188.2	97539.5		69449.3					102848		284814
FALSE	High	Master Protein	Q14697-2	GANAB	Isoform 2 of Neutral alpha-glucosidase AB OS=Homo sapiens OX=9606 GN=GANAB	0	4.44	3	2	2	2	1	966	109.4	6.24	2.11		0	1		1	0					46624.8																76011.6		174553	111082
FALSE	High	Master Protein	Q9NQC3	RTN4	Reticulon-4 OS=Homo sapiens OX=9606 GN=RTN4 PE=1 SV=2	0	7.181	3	2	2	2	1	1192	129.9	4.5	4.14			2			0					1.06695e+06																225136		212638
FALSE	High	Master Protein	Q03135	CAV1	Caveolin-1 OS=Homo sapiens OX=9606 GN=CAV1 PE=1 SV=4	0	11.181	20	2	4	2	1	178	20.5	6.02	10			2			0			55608.5	50356.6		31978.5		88660.6					225102	44056.3	282637	229084	417078	110907	214226	430053	689774	291011	920468	653650	299141	277566	266744
FALSE	High	Master Protein	P02794	FTH1	Ferritin heavy chain OS=Homo sapiens OX=9606 GN=FTH1 PE=1 SV=2	0.003	3.25	12	2	7	2	1	183	21.2	5.55	0		0	2		1	0	51072.3		44585.4	39170.7		48034	115607	175758	225688	162024	194433	220240			51916.3	50811.7		46125.3	85321.8	168631	303451		477593	331537	55182.4	44168.3	49558.1
FALSE	High	Master Protein	Q08211	DHX9	ATP-dependent RNA helicase A OS=Homo sapiens OX=9606 GN=DHX9 PE=1 SV=4	0	9.048	2	2	77	2	1	1270	140.9	6.84	28.7	39.5	38.64	1	1	2	0					262773
FALSE	High	Master Protein	P31146	CORO1A	Coronin-1A OS=Homo sapiens OX=9606 GN=CORO1A PE=1 SV=4	0	4.425	6	2	6	2	1	461	51	6.68	2			2			0																					245609		307623	195843
FALSE	High	Master Protein	P02792	FTL	Ferritin light chain OS=Homo sapiens OX=9606 GN=FTL PE=1 SV=2	0	15.179	17	2	7	2	1	175	20	5.78	23.95			2			0																					580285		713459	521859
FALSE	High	Master Protein	A0A0G2JMI3	IGHV1-69-2	Immunoglobulin heavy variable 1-69-2 OS=Homo sapiens OX=9606 GN=IGHV1-69-2 PE=3 SV=2	0	41.258	34	2	63	2	1	117	12.9	4.84	32.66	19.16	26.66	1	1	2	0					179857													58636	35697.3			52460.9
FALSE	High	Master Protein	P06748	NPM1	Nucleophosmin OS=Homo sapiens OX=9606 GN=NPM1 PE=1 SV=2	0	13.974	11	2	3	2	1	294	32.6	4.78	0		6.29	1		2	0	46920.5				1.18048e+06	48919.2	68763.5	67626.7							60428.2	49385.7					55385.7	29599.4	100479	83442.1
FALSE	High	Master Protein	P52209	PGD	6-phosphogluconate dehydrogenase, decarboxylating OS=Homo sapiens OX=9606 GN=PGD PE=1 SV=3	0	6.363	6	2	2	2	1	483	53.1	7.23	1.83			2			0							84484.7	193391					86699	59271.7	42002.1						217702	59954.2	426814	234452
FALSE	High	Master Protein	P62942	FKBP1A	Peptidyl-prolyl cis-trans isomerase FKBP1A OS=Homo sapiens OX=9606 GN=FKBP1A PE=1 SV=2	0	18.654	43	2	4	2	1	108	11.9	8.16	2.17		8.64	1		1	0						489020	576705	302826									347601	214224	651009		178165		279948	86136.2
FALSE	High	Master Protein	P51149	RAB7A	Ras-related protein Rab-7a OS=Homo sapiens OX=9606 GN=RAB7A PE=1 SV=1	0	4.554	12	2	2	2	1	207	23.5	6.7	1.72		0	1		1	0																					216072		267832	112444
FALSE	High	Master Protein	P50995	ANXA11	Annexin A11 OS=Homo sapiens OX=9606 GN=ANXA11 PE=1 SV=1	0	6.373	4	2	7	2	1	505	54.4	7.65	0		10.9	1		2	0																					69918.8		173187	112369
FALSE	High	Master Protein	A0A140T930	HLA-C	HLA class I histocompatibility antigen, C alpha chain OS=Homo sapiens OX=9606 GN=HLA-C PE=1 SV=1	0	4.896	6	2	6	2	1	397	44.4	7.46	3.93		7.69	1		1	0													61428.1								108772	51181.9	182671	185177	75064.9	91712
FALSE	High	Master Protein	Q8IUX7	AEBP1	Adipocyte enhancer-binding protein 1 OS=Homo sapiens OX=9606 GN=AEBP1 PE=1 SV=1	0	8.995	2	2	6	2	1	1158	130.8	5.11	10.25			2			0			72791.4																		241356	22753.3	605090	119615
FALSE	High	Master Protein	P10768	ESD	S-formylglutathione hydrolase OS=Homo sapiens OX=9606 GN=ESD PE=1 SV=2	0	5.609	13	2	4	2	1	282	31.4	7.02	2.86			2			0	601440	669700	605802	543363		472660	639267	529043				70121.1		81671.1	155657	218568					312543	349281	424037	365549		73696.7
FALSE	High	Master Protein	P11766	ADH5	Alcohol dehydrogenase class-3 OS=Homo sapiens OX=9606 GN=ADH5 PE=1 SV=4	0	9.16	7	2	6	2	1	374	39.7	7.49	5.4		3.51	2		1	0					427631			115142	133736		195221		517625	432139	479032	363240	58592.6				1.01065e+06	666189	1.65329e+06	1.58553e+06
FALSE	High	Master Protein	A0A2R8Y5Y7	RPL9	60S ribosomal protein L9 OS=Homo sapiens OX=9606 GN=RPL9 PE=1 SV=1	0	5.299	11	2	2	2	1	220	25	9.74	1.61		2.76	1		1	0					320033		97756														72529.8	31783.4	120223	82882.5	124083	92360.9	120035
FALSE	High	Master Protein	A0A0C4DGQ5	CAPNS1	Calcium-activated neutral proteinase small subunit OS=Homo sapiens OX=9606 GN=CAPNS1 PE=1 SV=1	0	4.528	6	2	4	2	1	322	33.8	6.23	3.41			2			0					84921					53793.8											743774		809661	592162
FALSE	High	Master Protein	A0A3B3ITK7	PGM1	Phosphoglucomutase-1 OS=Homo sapiens OX=9606 GN=PGM1 PE=1 SV=1	0.003	3.211	3	2	2	2	1	584	63.9	6.76	1.98			2			0																					364717		420524	241690
FALSE	High	Master Protein	P07305	H1-0	Histone H1.0 OS=Homo sapiens OX=9606 GN=H1-0 PE=1 SV=3	0	6.648	12	2	5	2	1	194	20.9	10.84	8.06			2			0	246250	231253	239160	246186	789535	402391	623241	292740	130429	475844	131788	132066			54604.1	115333	88820.2	266530	106053	244585	1.16466e+06		1.05023e+06	340359	166320	217208	134862
FALSE	High	Master Protein	Q8WUA8	TSKU	Tsukushin OS=Homo sapiens OX=9606 GN=TSKU PE=2 SV=3	0	11.563	7	2	43	2	1	353	37.8	6.87	6.9	6.04	41.8	1	2	2	0					437831	1.07199e+06	425077	86753.5			161791				66434.7		438815	149906				519146	228179	104896	501797	508663	387863
FALSE	High	Master Protein	F8VW96	CSRP2	Cysteine and glycine-rich protein 2 OS=Homo sapiens OX=9606 GN=CSRP2 PE=1 SV=1	0	8.576	10	2	5	2	1	243	26.7	8.48	8.96			2			0	312002	386265	333354	464724				111136	582014	484204	516050	365281	156216	147897			72376				633497		697726	558930	126552		234757
FALSE	High	Master Protein	A0A087X0X3	HNRNPM	Heterogeneous nuclear ribonucleoprotein M OS=Homo sapiens OX=9606 GN=HNRNPM PE=1 SV=1	0	6.141	4	2	2	2	1	730	77.5	8.78			4.56			2	0					265290																47494.8		81342.6	45796.3
FALSE	High	Master Protein	P12236	SLC25A6	ADP/ATP translocase 3 OS=Homo sapiens OX=9606 GN=SLC25A6 PE=1 SV=4	0	7.567	8	2	7	2	1	298	32.8	9.74	5.05		1.85	2		1	0	86603.9				142042	107570	54094.2	85572.4													226600		293347	211083
FALSE	High	Master Protein	P50991	CCT4	T-complex protein 1 subunit delta OS=Homo sapiens OX=9606 GN=CCT4 PE=1 SV=4	0	5.703	5	2	3	2	1	539	57.9	7.83	5.39			2			0	52023.2	66127.6	68082.4		110593																127299		211605	116310
FALSE	High	Master Protein	P08567	PLEK	Pleckstrin OS=Homo sapiens OX=9606 GN=PLEK PE=1 SV=3	0	13.498	11	2	3	2	1	350	40.1	8.28	4.48		2.73	2		1	0
FALSE	High	Master Protein	O00151	PDLIM1	PDZ and LIM domain protein 1 OS=Homo sapiens OX=9606 GN=PDLIM1 PE=1 SV=4	0	7.203	8	2	5	2	1	329	36	7.02	5.71		1.66	2		1	0																					299471		325377	185265
FALSE	High	Master Protein	Q15907	RAB11B	Ras-related protein Rab-11B OS=Homo sapiens OX=9606 GN=RAB11B PE=1 SV=4	0	4.109	8	2	3	2	1	218	24.5	5.94	3.48		2.19	2		1	0									169796	148908	131713	99515									362275		459399	329857
FALSE	High	Master Protein	P08185	SERPINA6	Corticosteroid-binding globulin OS=Homo sapiens OX=9606 GN=SERPINA6 PE=1 SV=1	0	8.296	7	2	4	2	1	405	45.1	6.04	4.4		4.99	2		1	0						104200							73286.6								31939.7	31471.9	52516.4
FALSE	High	Master Protein	Q9ULV4-3	CORO1C	Isoform 3 of Coronin-1C OS=Homo sapiens OX=9606 GN=CORO1C	0	10.297	5	2	5	2	1	527	58.9	7.75	10.46			2			0								52658.7	340749	134962	118318	78771.4	87009				47483.1				79120.1		273071	69541.4
FALSE	High	Master Protein	P62913	RPL11	60S ribosomal protein L11 OS=Homo sapiens OX=9606 GN=RPL11 PE=1 SV=2	0	6.336	13	2	2	2	1	178	20.2	9.6	3.68			2			0		65789	75308.5	61077.1	84784.9				137503		59791.8										140691		189191	88181.3
FALSE	High	Master Protein	P40261	NNMT	Nicotinamide N-methyltransferase OS=Homo sapiens OX=9606 GN=NNMT PE=1 SV=1	0	8.02	8	2	6	2	1	264	29.6	5.74	6.68			2			0																					256138		700392	444367
FALSE	High	Master Protein	Q9NZT1	CALML5	Calmodulin-like protein 5 OS=Homo sapiens OX=9606 GN=CALML5 PE=1 SV=2	0	20.369	21	2	7	2	1	146	15.9	4.44			15.98			2	0						336561			254766	359010	283970	209339		556062													55622.6
FALSE	High	Master Protein	P62263	RPS14	40S ribosomal protein S14 OS=Homo sapiens OX=9606 GN=RPS14 PE=1 SV=3	0	6.578	15	2	5	2	1	151	16.3	10.05	0		1.85	2		1	0					625986																90452.9		142170	93759.8
FALSE	High	Master Protein	P29401-2	TKT	Isoform 2 of Transketolase OS=Homo sapiens OX=9606 GN=TKT	0	4.615	4	2	4	2	1	631	68.8	7.52	4.54			2			0																							109363
FALSE	High	Master Protein	P05154	SERPINA5	Plasma serine protease inhibitor OS=Homo sapiens OX=9606 GN=SERPINA5 PE=1 SV=3	0	4.766	6	2	4	2	1	406	45.6	9.26	0		5.72	1		2	0						285095	208182	142883	192820	676702	337756	458830		112131	76884.1		55806.5	528675	346685				23060.7		100632
FALSE	High	Master Protein	P10643	C7	Complement component C7 OS=Homo sapiens OX=9606 GN=C7 PE=1 SV=2	0	5.096	4	2	2	2	1	843	93.5	6.48	0		0	1		1	0																										41742.6
FALSE	High	Master Protein	P22314	UBA1	Ubiquitin-like modifier-activating enzyme 1 OS=Homo sapiens OX=9606 GN=UBA1 PE=1 SV=3	0	7.104	3	2	2	2	1	1058	117.8	5.76	2.46			2			0																					19524.3		176220	91954.3
FALSE	High	Master Protein	Q9UGT4	SUSD2	Sushi domain-containing protein 2 OS=Homo sapiens OX=9606 GN=SUSD2 PE=1 SV=1	0	6.894	5	2	2	2	1	822	90.2	6.28	2.4			2			0																					72758		141370	69158.4
FALSE	High	Master Protein	O00194	RAB27B	Ras-related protein Rab-27B OS=Homo sapiens OX=9606 GN=RAB27B PE=1 SV=4	0	7.569	10	2	9	2	1	218	24.6	5.52	10.88		6.15	2		1	0
FALSE	High	Master Protein	A0A0D9SGF6	SPTAN1	Spectrin alpha chain, non-erythrocytic 1 OS=Homo sapiens OX=9606 GN=SPTAN1 PE=1 SV=1	0	4.251	1	2	2	2	1	2498	287.4	5.36	1.88			2			0																					37940.9		96867	55073.5
FALSE	High	Master Protein	P11047	LAMC1	Laminin subunit gamma-1 OS=Homo sapiens OX=9606 GN=LAMC1 PE=1 SV=3	0	5.721	2	2	3	2	1	1609	177.5	5.12	0			2			0																					100745		73826.5	61934
FALSE	High	Master Protein	Q5D862	FLG2	Filaggrin-2 OS=Homo sapiens OX=9606 GN=FLG2 PE=1 SV=1	0	7.032	1	2	2	2	1	2391	247.9	8.31			4.45			2	0						136764
FALSE	High	Master Protein	A0A087WXI5	CDH1	Cadherin-1 OS=Homo sapiens OX=9606 GN=CDH1 PE=1 SV=1	0	7.972	2	2	12	2	1	903	100	4.79	17.89	4.95		2	1		0									591010	474093	665620	397267	946275	1.32911e+06	939887	701768				75642	471743	466201	328651	400100
FALSE	High	Master Protein	P05543	SERPINA7	Thyroxine-binding globulin OS=Homo sapiens OX=9606 GN=SERPINA7 PE=1 SV=2	0	6.211	5	2	2	2	1	415	46.3	6.3	4.11			2			0						177473							52890.2	53193.1		636034					63850	49904.5	113371	50994
FALSE	High	Master Protein	P30044	PRDX5	Peroxiredoxin-5, mitochondrial OS=Homo sapiens OX=9606 GN=PRDX5 PE=1 SV=4	0	5.273	10	2	8	2	1	214	22.1	8.7	9.35		2.34	2		1	0			166360		360394																293217		449910	273628
FALSE	High	Master Protein	P61978-2	HNRNPK	Isoform 2 of Heterogeneous nuclear ribonucleoprotein K OS=Homo sapiens OX=9606 GN=HNRNPK	0	8.245	8	2	4	2	1	464	51	5.33	2.11		2.17	1		1	0																					109370		131973	101113
FALSE	High	Master Protein	O15511-2	ARPC5	Isoform 2 of Actin-related protein 2/3 complex subunit 5 OS=Homo sapiens OX=9606 GN=ARPC5	0	4.582	12	2	2	2	1	154	16.6	6.02	2.02			2			0																					274495		227822	189412
FALSE	High	Master Protein	P52566	ARHGDIB	Rho GDP-dissociation inhibitor 2 OS=Homo sapiens OX=9606 GN=ARHGDIB PE=1 SV=3	0	4.322	17	2	2	2	1	201	23	5.21	0			2			0														79635.6							76662.9		155802	115542
FALSE	High	Master Protein	O00299	CLIC1	Chloride intracellular channel protein 1 OS=Homo sapiens OX=9606 GN=CLIC1 PE=1 SV=4	0	11.475	12	2	5	2	1	241	26.9	5.17	9.43		3.28	2		1	0																					744890		209907	176505
FALSE	High	Master Protein	Q9NYL9	TMOD3	Tropomodulin-3 OS=Homo sapiens OX=9606 GN=TMOD3 PE=1 SV=1	0	10.429	9	2	4	2	1	352	39.6	5.19	6.98		0	2		1	0
FALSE	High	Master Protein	Q9UGI8	TES	Testin OS=Homo sapiens OX=9606 GN=TES PE=1 SV=1	0.003	3.291	5	2	3	2	1	421	48	7.68	0			2			0																					313657		290894	204539			156918
FALSE	High	Master Protein	P06310	IGKV2-30	Immunoglobulin kappa variable 2-30 OS=Homo sapiens OX=9606 GN=IGKV2-30 PE=3 SV=2	0	20.703	19	3	138	1	1	120	13.2	8.51	140.13	127.17	146.41	3	3	3	1	1.06594e+08	1.11669e+08	1.1175e+08	1.21802e+08	1.83783e+08	1.03564e+08	134074107	1.22175e+08	1.35397e+08	1.28155e+08	1.2348e+08	1.15737e+08	1.63497e+08	1.72171e+08	1.64759e+08	1.89785e+08	1.57608e+08	1.85697e+08	1.34701e+08	2.41386e+08	1.14722e+08	1.36049e+08	8.38513e+07	1.20826e+08	2.59352e+08	2.44401e+08	2.51915e+08
FALSE	High	Master Protein	P01824	IGHV4-39	Immunoglobulin heavy variable 4-39 OS=Homo sapiens OX=9606 GN=IGHV4-39 PE=1 SV=2	0	14.035	37	3	210	1	1	125	13.9	9.26	113.06	89.07	139.63	2	2	3	2	1.59972e+08	1.54392e+08	1.61079e+08	1.67298e+08	1.54323e+08	1.359e+08	1.66048e+08	1.88214e+08	2.81194e+08	2.85856e+08	3.07511e+08	2.00381e+08	1.59816e+08	1.83988e+08	1.20587e+08	1.7837e+08	1.52806e+08	1.79747e+08	1.46289e+08	2.4001e+08	1.00883e+08	9.97769e+07	6.43118e+07	9.62044e+07	1.79271e+08	1.92296e+08	1.65603e+08
FALSE	High	Master Protein	A0A075B6S2	IGKV2D-29	Immunoglobulin kappa variable 2D-29 OS=Homo sapiens OX=9606 GN=IGKV2D-29 PE=3 SV=1	0	21.447	23	3	142	1	1	120	13.1	7.12	144.77	135.43	145.55	3	3	3	0	770261	945654	7.09222e+06			1.30325e+06	1.6356e+06	2.82117e+06	366030		4.68285e+06	1.34867e+06	3.91779e+07	5.9286e+07	6.13504e+07	5.89015e+07	1.3177e+07	2.28286e+07	1.11799e+07	3.73803e+07	13090	7.88268e+06			6.08072e+06	9.78904e+06	6.70587e+06
FALSE	High	Master Protein	P01619	IGKV3-20	Immunoglobulin kappa variable 3-20 OS=Homo sapiens OX=9606 GN=IGKV3-20 PE=1 SV=2	0	22.839	28	3	428	1	1	116	12.5	4.96	340.54	398.81	516.25	3	2	3	0	7.58884e+06	6.6638e+06	6.90665e+06	5.87062e+06	9.50132e+06	7.42967e+06	1.12322e+07	6.20765e+06	9.43349e+06	8.3751e+06	1.02873e+07	9.51626e+06	1.13195e+07	1.42574e+07	1.48586e+07	1.42721e+07	4.25396e+07	2.39356e+07	2.099e+07	3.71841e+07	2.22986e+07	2.49117e+07	1.35127e+07	2.03743e+07	3.18051e+07	2.97584e+07	3.33498e+07
FALSE	High	Master Protein	A0A075B6R2	IGHV4-4	Immunoglobulin heavy variable 4-4 OS=Homo sapiens OX=9606 GN=IGHV4-4 PE=3 SV=2	0	23.798	38	3	45	1	1	117	12.8	9.6	12.19	15.78	67.97	2	3	3	1	1.62506e+07	1.33506e+07	1.6425e+07	1.45862e+07	7.92955e+06	9.85496e+06	1.35999e+07	1.28732e+07	5.56714e+07	6.24478e+07	5.45116e+07	4.81172e+07	3.03102e+07	4.24605e+07	3.11225e+07	4.0525e+07	3.21066e+07	3.2254e+07	2.27211e+07	4.5103e+07	9.04262e+06	8.72762e+06	6.49804e+06	1.00306e+07	1.32886e+07	1.25169e+07	1.27712e+07
FALSE	High	Master Protein	A0A0J9YY99		Ig-like domain-containing protein (Fragment) OS=Homo sapiens OX=9606 PE=1 SV=1	0	20.91	26	3	264	1	1	117	13	8.92	256.66	226.83	208.92	3	3	3	1	2.41938e+07	1.3174e+07	1.42797e+06	1.39085e+07	7.08879e+06	16029598	2.24743e+07	1.70918e+07	6.03594e+06	4.83574e+06	5.55413e+06	5.45414e+06	1.28859e+06	715173	886460	1.26589e+06	697337	614019	424731	763943	6.38373e+06	9.90662e+06	5.5846e+06	8.80843e+06	9.26943e+06	1.00187e+07	1.0528e+07
FALSE	High	Master Protein	A0A5H1ZRS2	IGKV2D-28	Immunoglobulin kappa variable 2D-28 OS=Homo sapiens OX=9606 GN=IGKV2D-28 PE=1 SV=1	0	42.723	39	3	222	1	1	102	11	5.24	267.46	265.22	179.14	3	3	3	0	389167	516337		589620				119699	1.24333e+06	937551	1.11439e+06	1.24758e+06	1.7012e+06	1.86704e+06	1.48145e+06	1.71399e+06	373721	93809	105275	196190	1.01959e+06	1.02463e+06	863201	1.13768e+06	1.13912e+06	1.17141e+06	1.26927e+06
FALSE	High	Master Protein	P06331	IGHV4-34	Immunoglobulin heavy variable 4-34 OS=Homo sapiens OX=9606 GN=IGHV4-34 PE=1 SV=2	0	20.787	37	3	283	1	1	123	13.8	9.33	182.31	164.28	244.51	3	3	3	0	459018	358168		359842		259805	388270	408620	188546	126386	266914	148749	1.02239e+06	742050	1.10707e+06	1.06972e+06	909566	953135	773829	1.18608e+06	299822	355941	292403	419017	306456	398879	310846
FALSE	High	Master Protein	P01768	IGHV3-30	Immunoglobulin heavy variable 3-30 OS=Homo sapiens OX=9606 GN=IGHV3-30 PE=1 SV=2	0	30.166	32	3	274	1	1	117	12.9	8.92	275.06	270.4	212.56	3	3	3	0	575336	596952		649065	224584	205985	555640	402864	696937	747970	591636	670225	549756	567716	674714	728199	389776	247780	185706	473576
FALSE	High	Master Protein	A0A0B4J1V6	IGHV3-73	Immunoglobulin heavy variable 3-73 OS=Homo sapiens OX=9606 GN=IGHV3-73 PE=3 SV=1	0	7.355	24	3	63	1	1	119	12.8	9.17	16.32	24.18	18.89	2	2	3	0	161587	224668	165163	163436		97914.5	96404.2	93514.4	183661	157369	177340	156866	167877	171314	185701	207522	396135	227328	244381	323630	409000	400549	171555	263386	310187	347674	353782
FALSE	High	Master Protein	A0A075B6S6	IGKV2D-30	Immunoglobulin kappa variable 2D-30 OS=Homo sapiens OX=9606 GN=IGKV2D-30 PE=3 SV=1	0	15.799	23	3	137	1	1	120	13.2	7.99	135.88	135.73	138.04	3	3	3	0	85214.5	64649.8		42914.7									260154	319367	330806	374103	283251	362241	304701	461582
FALSE	High	Master Protein	P0DP08	IGHV4-38-2	Immunoglobulin heavy variable 4-38-2 OS=Homo sapiens OX=9606 GN=IGHV4-38-2 PE=3 SV=1	0	20.402	39	3	229	1	1	117	13	9.29	137.74	94.46	168.36	3	3	3	0	639430	539514	100681	347446		598513	793870	770190						90539.4	26112.4		148857	139882	160112	268205		106947	40470.8	60935	174956	72836.9	140863
FALSE	High	Master Protein	P01763	IGHV3-48	Immunoglobulin heavy variable 3-48 OS=Homo sapiens OX=9606 GN=IGHV3-48 PE=1 SV=2	0	32.645	38	3	309	1	1	117	12.8	5.36	240.6	257.92	242.88	2	2	3	0																	91892.3			82885.7		21692
FALSE	High	Master Protein	P01764	IGHV3-23	Immunoglobulin heavy variable 3-23 OS=Homo sapiens OX=9606 GN=IGHV3-23 PE=1 SV=2	0	36.649	38	3	242	1	1	117	12.6	8.28	236.73	224.37	210.05	3	3	3	0	71798.2	44011.4	59280.5			99455.7	66543.4		212311	58244.7	216089	155657	245879	377765	856384	1.34277e+06	138508	143624	189335	164119	93348.4	186884	80094.7	101878	167707	129929	89611.9
FALSE	High	Master Protein	P11217	PYGM	Glycogen phosphorylase, muscle form OS=Homo sapiens OX=9606 GN=PYGM PE=1 SV=6	0	5.968	4	3	4	1	1	842	97	7.03	3.61			3			0															41239.1						31797.1		149551	98220.5		70788.4
FALSE	High	Master Protein	P09972	ALDOC	Fructose-bisphosphate aldolase C OS=Homo sapiens OX=9606 GN=ALDOC PE=1 SV=2	0	12.814	16	3	3	1	1	364	39.4	6.87	8.98			3			0																							74212.2
FALSE	High	Master Protein	A0A0B4J1X5	IGHV3-74	Immunoglobulin heavy variable 3-74 OS=Homo sapiens OX=9606 GN=IGHV3-74 PE=3 SV=1	0	29.149	32	3	327	1	1	117	12.8	8.66	333.51	322.95	236.99	3	3	3	0	657624	667790	756449	600517		385973	519008	585179	536808	496774	576101	406104	677716	742607	744202	745966	481407	661254	410441	838526	811683	1.11865e+06	733271	938299	866365	1.04577e+06	966831
FALSE	High	Master Protein	A0A0A0MSS8	AKR1C3	Aldo-keto reductase family 1 member C3 OS=Homo sapiens OX=9606 GN=AKR1C3 PE=1 SV=1	0	20.542	15	3	6	1	1	323	36.8	7.94	0		16.2	1		3	0					361956												30464.4				25850.9		51094.3
FALSE	High	Master Protein	Q13162	PRDX4	Peroxiredoxin-4 OS=Homo sapiens OX=9606 GN=PRDX4 PE=1 SV=1	0	9.544	8	3	10	1	1	271	30.5	6.29	3.76		15.99	2		2	0										123932	84467.6		290083	334486		576762		242271	201049	436695					84147.3	104561	77643.7
FALSE	High	Master Protein	A0A0B4J1V1	IGHV3-21	Immunoglobulin heavy variable 3-21 OS=Homo sapiens OX=9606 GN=IGHV3-21 PE=1 SV=1	0	42.263	38	3	318	1	1	117	12.8	8.28	240.6	257.92	273.62	2	2	3	0	227380	70655.2	50704.3	198583		63531.7	78803.7	188828										23596.6			36247.3	47170.1	26871.2	61840.8
FALSE	High	Master Protein	A0A087WSY4	IGHV4-30-2	Immunoglobulin heavy variable 4-30-2 OS=Homo sapiens OX=9606 GN=IGHV4-30-2 PE=3 SV=1	0	11.791	37	3	52	2	1	118	13	9.67	25.25	24.5	32.01	2	2	3	0	9.24612e+06	8.63663e+06	1.0385e+07	9.35629e+06	1.08577e+06	6.43101e+06	8.68393e+06	8.73164e+06	1.3432e+07	1.33875e+07	1.21732e+07	1.06049e+07	1.38448e+07	1.76765e+07	1.43567e+07	1.71772e+07	1.42275e+07	1.60218e+07	1.24482e+07	2.19794e+07	5.12222e+06	7.3644e+06	3.45289e+06	6.55064e+06	8.03258e+06	8.12607e+06	8.58948e+06
FALSE	High	Master Protein	A0A0B4J1V0	IGHV3-15	Immunoglobulin heavy variable 3-15 OS=Homo sapiens OX=9606 GN=IGHV3-15 PE=3 SV=1	0	19.16	26	3	195	2	1	119	12.9	8.62	146.35	153.44	135.93	3	3	3	0	6.88938e+06	9.84387e+06	1.03228e+07	1.1096e+07		2.29881e+06	2.66196e+06	2.99798e+06	4.48485e+06	4.02084e+06	5.03692e+06	4.09769e+06	1.00499e+07	1.11294e+07	5.55754e+06	6.69707e+06	4.89728e+06	5.11783e+06	4.38017e+06	7.22534e+06	3.76696e+06	4.14491e+06	2.89642e+06	4.34664e+06	5.02337e+06	6.30723e+06	5.21493e+06
FALSE	High	Master Protein	A0A075B7B8	IGHV3OR16-12	Immunoglobulin heavy variable 3/OR16-12 (non-functional) (Fragment) OS=Homo sapiens OX=9606 GN=IGHV3OR16-12 PE=1 SV=1	0	17.45	26	3	178	2	1	117	12.9	6.51	185.8	171.09	114.7	2	3	2	2	4.20991e+06	7.07601e+06	7.287e+06	6.01437e+06	449224	516507	666323	542361	5.13793e+06	5.42071e+06	5.14778e+06	5.23567e+06	5.41713e+06	5.25083e+06	8.22027e+06	8.70782e+06	2.30527e+06	727282	699175	1.1267e+06	7.39362e+06	9.43319e+06	5.04112e+06	9.00574e+06	1.3951e+06	1.09389e+06	1.18697e+06
FALSE	High	Master Protein	P23083	IGHV1-2	Immunoglobulin heavy variable 1-2 OS=Homo sapiens OX=9606 GN=IGHV1-2 PE=1 SV=2	0	26.637	42	3	165	2	1	117	13.1	9.13	150.89	119.26	107.32	3	2	3	1	3.86213e+06	3.65396e+06	3.54534e+06	3.31317e+06	2.38456e+06	1.74819e+06	2.19503e+06	2.74375e+06	1.76825e+06	2.88696e+06	3.53659e+06	3.1851e+06	4.37366e+06	5.06323e+06	4.33083e+06	5.34461e+06	3.12603e+06	2.54273e+06	2.21629e+06	4.0741e+06	6.41411e+06	6.75424e+06	4.52849e+06	6.36333e+06	9.7095e+06	1.02444e+07	9.56975e+06
FALSE	High	Master Protein	A0A0C4DH38	IGHV5-51	Immunoglobulin heavy variable 5-51 OS=Homo sapiens OX=9606 GN=IGHV5-51 PE=3 SV=1	0	39.147	38	3	328	2	1	117	12.7	8.27	295.46	299.94	309.28	3	3	3	1	7.38335e+06	7.9331e+06	4.51149e+06	7.38425e+06	3.56674e+06	4.21456e+06	5.59793e+06	8.31213e+06	1.23813e+07	1.0334e+07	1.35398e+07	1.17989e+07	1.19874e+07	1.12412e+07	1.27574e+07	1.48698e+07	9.13341e+06	8.45484e+06	8.09775e+06	1.3011e+07	9.81789e+06	1.14471e+07	6.51932e+06	1.05483e+07	1.04939e+07	1.14895e+07	1.15631e+07
FALSE	High	Master Protein	P55056	APOC4	Apolipoprotein C-IV OS=Homo sapiens OX=9606 GN=APOC4 PE=1 SV=1	0	30.074	22	3	183	2	1	127	14.5	8.92	80.46	74.97	130.5	3	3	3	0	581347	317742	869571		355007	2.4629e+06	1.67742e+06	1.53791e+06	1.05693e+06	1.17337e+06	1.06402e+06	650723	579260	77932.6	98645.3		5.98908e+06	3.56242e+06	955198	568813	835752	724296	1.59971e+06	436707	1.46495e+06	1.05409e+06	623659
FALSE	High	Master Protein	P61204	ARF3	ADP-ribosylation factor 3 OS=Homo sapiens OX=9606 GN=ARF3 PE=1 SV=2	0	14.039	22	3	8	2	1	181	20.6	7.43	8.07		0	3		1	1					236466	263403	96343	57526		74422.3	308684				30520.7		316228	62752.1			420625	27390.7	822887	747901	59833.4		42358.8
FALSE	High	Master Protein	A0A0C4DH29	IGHV1-3	Immunoglobulin heavy variable 1-3 OS=Homo sapiens OX=9606 GN=IGHV1-3 PE=3 SV=1	0	39.334	35	3	112	2	1	117	13	9.55	118.77	60.42	110.42	2	2	3	0			273662						1.82999e+06	1.30867e+06	1.53972e+06	1.68204e+06	999739	1.09046e+06	975519	970663	1.15778e+06	443081	425898	584782	23964.3	29152.6					70202
FALSE	High	Master Protein	P13796	LCP1	Plastin-2 OS=Homo sapiens OX=9606 GN=LCP1 PE=1 SV=6	0	9.058	4	3	6	2	1	627	70.2	5.43	7.45			3			1													101661	347131			163751	59434.7			694832		925038	670244			52190.5
FALSE	High	Master Protein	A0A0J9YXX1	IGHV5-10-1	Immunoglobulin heavy variable 5-10-1 OS=Homo sapiens OX=9606 GN=IGHV5-10-1 PE=3 SV=1	0	27.643	38	3	99	2	1	117	12.8	8.28	46.04	31.5	69.56	3	3	3	0	243718	113536		77648.2					1.0803e+06	530285	1.0793e+06	1.01721e+06	414869	407895	529770	469916					272702	709313	567676	615578
FALSE	High	Master Protein	P09651	HNRNPA1	Heterogeneous nuclear ribonucleoprotein A1 OS=Homo sapiens OX=9606 GN=HNRNPA1 PE=1 SV=5	0	11.448	9	3	5	2	1	372	38.7	9.13	5.08		5.6	1		2	0	249970		138256	206433	703950	78883.4		149692					92471.6	132615			68735.2		168428	236936	77942.5	153543	210743	338890		109898	252906
FALSE	High	Master Protein	P13797	PLS3	Plastin-3 OS=Homo sapiens OX=9606 GN=PLS3 PE=1 SV=4	0	11.751	6	3	7	2	1	630	70.8	5.6	10.02			3			0																					240153		295277	176525
FALSE	High	Master Protein	F6XZQ7	GSTM2	Glutathione S-transferase OS=Homo sapiens OX=9606 GN=GSTM2 PE=1 SV=1	0	14.044	18	3	4	2	1	220	26.1	5.54	6.71		1.92	2		1	1																					44496.4		222075	69953.6			163881
FALSE	High	Master Protein	Q14533	KRT81	Keratin, type II cuticular Hb1 OS=Homo sapiens OX=9606 GN=KRT81 PE=1 SV=3	0	6.992	5	3	16	2	1	505	54.9	5.47	3.49	3.49	6.55	1	1	3	0						645078															137874	165612	88474.8	126758	239457	274449	344399
FALSE	High	Master Protein	P0DP01	IGHV1-8	Immunoglobulin heavy variable 1-8 OS=Homo sapiens OX=9606 GN=IGHV1-8 PE=3 SV=1	0	15.804	35	3	48	2	1	117	13	9.17	33.54	24.22	51.18	3	2	2	0									366533	292141	285198	336786	198711	596858	179301	192499	222956	242338	205871	325647		148276			206250	309540	177801
FALSE	High	Master Protein	A0A2Q2TTZ9	IGKV1D-33	Immunoglobulin kappa variable 1-33 OS=Homo sapiens OX=9606 GN=IGKV1D-33 PE=1 SV=1	0	89.035	34	3	844	3	1	108	11.8	5.34	821.24	823.11	762.55	2	2	3	0	5.64744e+07	6.0013e+07	57403442	6.48336e+07	4.0159e+07	2.87626e+07	3.73573e+07	4.84931e+07	1.34381e+08	1.08981e+08	1.25122e+08	1.1086e+08	169551356	1.90805e+08	1.80685e+08	1.95441e+08	1.25316e+08	1.16295e+08	1.02546e+08	1.65454e+08	8.50188e+07	1.01412e+08	6.36152e+07	8.28457e+07	1.10084e+08	1.17396e+08	1.10185e+08
FALSE	High	Master Protein	A0A0B4J1U7	IGHV6-1	Immunoglobulin heavy variable 6-1 OS=Homo sapiens OX=9606 GN=IGHV6-1 PE=3 SV=1	0	9.723	21	3	105	3	1	121	13.5	9.2	54.72	32.88	43.78	3	3	2	0	5.83247e+07	4.95696e+07	1.01451e+07	4.45377e+07	3.59211e+07	7.41243e+07	1.00709e+08	9.62564e+07	7.35274e+07	5.11625e+07	7.34523e+07	6.99559e+07	6.14671e+07	6.87502e+07	7.27229e+07	7.05775e+07	7.7684e+07	8.19855e+07	7.86051e+07	1.17113e+08	5.30272e+07	6.83119e+07	4.39605e+07	5.76928e+07	9.94699e+07	9.58837e+07	1.04436e+08
FALSE	High	Master Protein	P02654	APOC1	Apolipoprotein C-I OS=Homo sapiens OX=9606 GN=APOC1 PE=1 SV=1	0	12.297	24	3	197	3	1	83	9.3	8.47	115.75	111.94	128.64	2	2	3	0	7.59121e+06	5.32148e+06	6.10439e+06	3.65692e+06	2.48524e+07	4.72578e+07	3.42346e+07	2.02788e+07	5.41577e+06	3.90385e+06	4.01386e+06	9.4268e+06	1.21431e+07	9.16618e+06	3.83771e+06	3.56279e+06	7.9455e+07	5.70146e+07	1.61299e+07	1.06525e+07	2.82011e+07	1.28222e+07	5.46197e+07	1.25508e+07	2.29266e+07	2.32307e+07	9.26973e+06
FALSE	High	Master Protein	A0A0G2JRQ6		Ig-like domain-containing protein (Fragment) OS=Homo sapiens OX=9606 PE=1 SV=4	0	8.048	14	3	148	3	1	117	12.7	8.29	87.37	95.11	80.91	3	2	2	0	1.12869e+07	1.27203e+07	1.30519e+07	8.06703e+06	3.7861e+06	7.85032e+06	1.45068e+07	1.54444e+07	1.05287e+07	9.9965e+06	1.07488e+07	1.08458e+07	4.25378e+07	5.91875e+07	5.49573e+07	6.2597e+07	6.92324e+07	5.32923e+07	5.33256e+07	7.08547e+07	1.32104e+07	1.69112e+07	8.72187e+06	1.22133e+07	1.87966e+07	1.49918e+07	2.30021e+07
FALSE	High	Master Protein	P01591	JCHAIN	Immunoglobulin J chain OS=Homo sapiens OX=9606 GN=JCHAIN PE=1 SV=4	0	12.801	17	3	216	3	1	159	18.1	5.24	137.71	133.44	155.31	3	3	3	0	5.49937e+06	5.86622e+06	6.35123e+06	5.14234e+06	2.50347e+07	1.95691e+07	1.52963e+07	1.80487e+07	7.19515e+06	6.70146e+06	7.70701e+06	6.84673e+06	5.90523e+06	7.45785e+06	6.2483e+06	5.24057e+06	1.1021e+07	1.48693e+07	1.30776e+07	1.14816e+07	1.78531e+07	2.11084e+07	1.84545e+07	2.40165e+07	5.1582e+07	5.1042e+07	5.24176e+07
FALSE	High	Master Protein	A0A0C4DH43	IGHV2-70D	Immunoglobulin heavy variable 2-70D OS=Homo sapiens OX=9606 GN=IGHV2-70D PE=3 SV=1	0	6.115	18	3	174	3	1	119	13.3	8.29	90.05	54.34	127.15	3	3	3	0	6.30462e+06	6.15854e+06	1.61735e+06	6.26373e+06	5.59609e+06	5.46782e+06	6.64193e+06	6.18251e+06	1.44058e+07	1.03928e+07	1.64032e+07	1.48222e+07	2.38631e+07	2.56674e+07	2.58009e+07	2.63949e+07	1.64923e+07	2.32863e+07	2.0904e+07	2.34842e+07	1.91587e+07	2.27331e+07	1.60423e+07	2.1135e+07	1.76579e+07	1.5932e+07	2.65525e+07
FALSE	High	Master Protein	B0YIW2	APOC3	Apolipoprotein C-III OS=Homo sapiens OX=9606 GN=APOC3 PE=1 SV=1	0	40.283	39	3	187	3	1	117	12.8	8.18	117.57	126.79	308.54	3	3	3	0	1.85452e+06	962630	1.84356e+06	1.08429e+06	1.87784e+08	1.90796e+08	2.68639e+08	1.31118e+08	5.51768e+07	5.03709e+07	4.87915e+07	4.61818e+07	5.92697e+06	4.80917e+06	2.01762e+07	4.36367e+07	1.87019e+08	1.45812e+08	7.73583e+07	1.07244e+08	2.33809e+07	1.06517e+07	5.25643e+07	8.32498e+06	1.06084e+08	9.40016e+07	9.16552e+07
FALSE	High	Master Protein	A0A075B6K4	IGLV3-10	Immunoglobulin lambda variable 3-10 OS=Homo sapiens OX=9606 GN=IGLV3-10 PE=3 SV=2	0	14.645	28	3	132	3	1	115	12.4	4.83	97.37	90.31	106.18	3	3	2	0	1.81628e+06	763857	667216	2.2317e+06	4.25728e+06	3.18803e+06	2.64202e+06	2.50252e+06	8.1669e+06	7.48608e+06	8.49231e+06	7.78026e+06	5.48503e+06	5.49804e+06	5.68447e+06	6.83667e+06	5.19096e+06	4.39272e+06	4.47503e+06	5.13092e+06	1.61963e+06	2.9661e+06	1.53625e+06	2.58705e+06	2.92226e+06	3.26847e+06	2.76081e+06
FALSE	High	Master Protein	C9JV77	AHSG	Alpha-2-HS-glycoprotein OS=Homo sapiens OX=9606 GN=AHSG PE=1 SV=1	0	33.176	10	3	138	3	1	368	39.4	5.72	101.99	90.94	151.31	3	2	3	0	2.59899e+06	820081	2.2509e+06	752201	2.10833e+06	1.44055e+07	4.49947e+06	2.37161e+06	1.17315e+06	2.37867e+06	1.4423e+06	2.38955e+06	8.27235e+06	1.97437e+06	2.30859e+06	880374	5.91414e+06	5.87485e+06	2.9849e+06	2.57965e+06	4.77827e+06	3.01457e+06	4.70107e+06	3.15996e+06	3.07069e+06	3.7392e+06	2.73512e+06
FALSE	High	Master Protein	P20774	OGN	Mimecan OS=Homo sapiens OX=9606 GN=OGN PE=1 SV=1	0	6.876	9	3	7	3	1	298	33.9	5.63	13.93			3			0				75401.9	291293			278186		880322	107635						165240	131932			1.70505e+06		1.80512e+06	1.0332e+06	57315.6	411695	318409
FALSE	High	Master Protein	P49908	SELENOP	Selenoprotein P OS=Homo sapiens OX=9606 GN=SELENOP PE=1 SV=3	0	12.551	8	3	82	3	1	381	43.2	7.87	38.75	15.69	67.57	3	3	3	0	161227	153698	110670	71114.2	280092	1.45563e+06	916870	614528	317882	295686	569989	512178	200460	116131	165133	99165.4	1.01405e+06	680099	386796	163113	112285	97449.1	319156	82731.7	705538	497580	622700
FALSE	High	Master Protein	A0A5F9ZI26	MPZ	Myelin peripheral protein OS=Homo sapiens OX=9606 GN=MPZ PE=1 SV=1	0	11.615	9	3	8	3	1	312	34.5	9.72	15.11			3			0	251215		279462	185640	1.27195e+06	4.75107e+06	90915.5	1.10593e+06	138423	196939	177017	385759		245823	269379		2.89512e+06	513903	504948	774212	3.59782e+06	880375	5.13787e+06	2.64687e+06	1.36564e+06	396755
FALSE	High	Master Protein	Q15084-2	PDIA6	Isoform 2 of Protein disulfide-isomerase A6 OS=Homo sapiens OX=9606 GN=PDIA6	0	15.136	7	3	4	3	1	492	53.9	5.33	2.04		6	2		2	0					307604																72009.3	69779.1	457330	141155		82112
FALSE	High	Master Protein	E9PK25	CFL1	Cofilin, non-muscle isoform OS=Homo sapiens OX=9606 GN=CFL1 PE=1 SV=1	0	30.946	19	3	42	3	1	204	22.7	8.34	75.22	3.61	14.31	3	2	3	0	953097	933292	737818	962543	3.41916e+06	1.26026e+06	1.59921e+06	1.41492e+06	1.16889e+06	1.21798e+06	1.16905e+06	907500	766931	1.53943e+06	619050	1.05238e+06	2.8597e+06	2.35882e+06	2.72111e+06	4.62254e+06	5.84441e+06	1.46063e+06	8.31495e+06	6.30431e+06	2.32591e+06	2.43131e+06	3.01634e+06
FALSE	High	Master Protein	P06858	LPL	Lipoprotein lipase OS=Homo sapiens OX=9606 GN=LPL PE=1 SV=1	0	15.635	10	3	4	3	1	475	53.1	8.15			9.14			3	0	669888	931516	767141	956598	193752	432331	78387.8						670924	831290			251390	122211			31659.9	100628	163665		288162	83050.4	241026
FALSE	High	Master Protein	P45880-1	VDAC2	Isoform 1 of Voltage-dependent anion-selective channel protein 2 OS=Homo sapiens OX=9606 GN=VDAC2	0	8.266	16	3	5	3	1	309	33.4	7.59	6.14			3			0	469147	629079	437796	673241	87930.6	110543			206656	254721		165677	595317	741272	31642.8	132571			126288	164508	447885		532490	280468		40278.5
FALSE	High	Master Protein	A0A0C4DH33	IGHV1-24	Immunoglobulin heavy variable 1-24 OS=Homo sapiens OX=9606 GN=IGHV1-24 PE=3 SV=1	0	58.881	47	3	58	3	1	117	12.8	5.16	8.36	20.32	66.65	1	2	3	0	362017	325031	140400	313615	131645		107570	350108	165875		128829	171891	113984	270943	333211	280713	403107	275918	260206	300757	752474	799482	364280	803074	916822	1.17873e+06	1.2505e+06
FALSE	High	Master Protein	Q15485	FCN2	Ficolin-2 OS=Homo sapiens OX=9606 GN=FCN2 PE=1 SV=2	0	15.247	10	3	10	3	1	313	34	6.77	0	5.33	13.46	1	2	3	0	358949	146756	74004.3	131037					703654	792361	1.00486e+06	806883	621116	1.04226e+06	245578	95908	153965	317377	396956	677990	64020.3	248974	42299.8	239038	129935	173023	125676
FALSE	High	Master Protein	Q12805	EFEMP1	EGF-containing fibulin-like extracellular matrix protein 1 OS=Homo sapiens OX=9606 GN=EFEMP1 PE=1 SV=2	0	13.907	9	3	10	3	1	493	54.6	5.07	7.69	1.85	2.2	3	1	2	0			79232.5			1.04692e+06	614635	163083		208939	199728	184697					859345	363455	43146.8		436539	84099.2	765108	322042	250125	128743	314010
FALSE	High	Master Protein	P00734	F2	Prothrombin OS=Homo sapiens OX=9606 GN=F2 PE=1 SV=2	0	13.576	5	3	35	3	1	622	70	5.9	22.68	14.06	36.48	2	2	3	0	342781	517049	515717	724089	164031	1.70245e+06	272078	334513	811991	689705	665902	669534	1.48954e+06	721148	676997	701096	684185	767219	704809	728162	617831	407124	599826	384526	359674	710345	525382
FALSE	High	Master Protein	P01833	PIGR	Polymeric immunoglobulin receptor OS=Homo sapiens OX=9606 GN=PIGR PE=1 SV=4	0	13.953	5	3	12	3	1	764	83.2	5.74	5.56	0	8.77	2	1	3	0			101393	66528.2	172357	195224	69599.9	60899.8	72886.4		180196	159607		1.61806e+06	29557.7		145934		82607.7		37430.2	30187.7	89436.8	129397	69857.4	92483.1	53424.7
FALSE	High	Master Protein	Q9BXN1	ASPN	Asporin OS=Homo sapiens OX=9606 GN=ASPN PE=1 SV=2	0	11.096	9	3	13	3	1	380	43.4	7.08	15.11		4.21	2		2	0			109196	104635	128847	703401	266752	267597						158711	69551.1	244522	140787	83669.4			1.85901e+06		1.51049e+06	916061
FALSE	High	Master Protein	P02775	PPBP	Platelet basic protein OS=Homo sapiens OX=9606 GN=PPBP PE=1 SV=3	0	14.252	20	3	24	3	1	128	13.9	8.79	16.25	32.08	8.53	1	3	2	0		62383.6			366795	240559			91493		209673	283914				45643.4	77085
FALSE	High	Master Protein	Q32Q12	NME1-NME2	Nucleoside diphosphate kinase OS=Homo sapiens OX=9606 GN=NME1-NME2 PE=1 SV=1	0	7.462	18	3	4	3	1	292	32.6	8.48	3.49		2.16	2		1	0	255539	283713	333637	240156	403147	47981.4		89209.6					142210	278108	79098.4			76814.6	95533.8	91264.3	674441		817689	525160
FALSE	High	Master Protein	P10301	RRAS	Ras-related protein R-Ras OS=Homo sapiens OX=9606 GN=RRAS PE=1 SV=1	0	10.59	18	3	6	3	1	218	23.5	6.93	7.44			3			0	150556	263069	1.1192e+06	339156	319165									113798							471528		470547	353150
FALSE	High	Master Protein	P13489	RNH1	Ribonuclease inhibitor OS=Homo sapiens OX=9606 GN=RNH1 PE=1 SV=2	0	15.058	9	3	7	3	1	461	49.9	4.82	11.54			3			0			103694		128522	59206.2	377057										115518	264507			622749		711270	482215
FALSE	High	Master Protein	P55084	HADHB	Trifunctional enzyme subunit beta, mitochondrial OS=Homo sapiens OX=9606 GN=HADHB PE=1 SV=3	0	6.865	7	3	4	3	1	474	51.3	9.41	5.36			3			0		131277	125439	234670										114213							357969		660918	382007
FALSE	High	Master Protein	P02788	LTF	Lactotransferrin OS=Homo sapiens OX=9606 GN=LTF PE=1 SV=6	0	11.947	6	3	6	3	1	710	78.1	8.12	6.18	0		3	2		0									190725	128603	156791	159473		1.83116e+06							30828.9		177924	81682
FALSE	High	Master Protein	Q9NR12	PDLIM7	PDZ and LIM domain protein 7 OS=Homo sapiens OX=9606 GN=PDLIM7 PE=1 SV=1	0	7.771	8	3	5	3	1	457	49.8	8.41	8.55			3			0																					1.12365e+06	298666	1.14591e+06	819293	281956	281929	341685
FALSE	High	Master Protein	A0A0B4J1V2	IGHV2-26	Immunoglobulin heavy variable 2-26 OS=Homo sapiens OX=9606 GN=IGHV2-26 PE=3 SV=1	0	11.265	24	3	23	3	1	119	13.2	8.29	5.13	1.79	31.78	1	1	3	0	414404	591988	566186	466615					216150	278744	359836		587455	874121	151125	708748					671954	915639	165227	974156
FALSE	High	Master Protein	P30837	ALDH1B1	Aldehyde dehydrogenase X, mitochondrial OS=Homo sapiens OX=9606 GN=ALDH1B1 PE=1 SV=3	0	15.442	9	3	11	3	1	517	57.2	6.8	14.83		2.44	3		2	0	239160	107643		106954	678071	236958	314073	345472	116645		103803	75859.1	61658	57383.6	49610	71536			59694.6	101469	724741		713808	488502	209465	214908	172968
FALSE	High	Master Protein	P38646	HSPA9	Stress-70 protein, mitochondrial OS=Homo sapiens OX=9606 GN=HSPA9 PE=1 SV=2	0	19.971	7	3	10	3	1	679	73.6	6.16	1.95		16.31	2		1	0					673079	242782	93970.7						43332.9	57141.9			26180.6	54757.7			49441		178405	109373	190325	181386	182347
FALSE	High	Master Protein	P62979	RPS27A	Ubiquitin-40S ribosomal protein S27a OS=Homo sapiens OX=9606 GN=RPS27A PE=1 SV=2	0	20.488	22	3	37	3	1	156	18	9.64	49.74	1.93	25.3	3	2	3	0	57244.9	96876.3	130579		7.21004e+06	235126	267113	284859	246758	300975	99104	74352.8	149423	566094			148455				6.41051e+06	41292.4	8.43699e+06	5.62981e+06	304714	389583	400042
FALSE	High	Master Protein	P60981	DSTN	Destrin OS=Homo sapiens OX=9606 GN=DSTN PE=1 SV=3	0	18.471	22	3	21	3	1	165	18.5	7.85	42.81	1.99	3.94	3	1	1	0		128932	122520																		4.92298e+06		6.43434e+06	4.13939e+06
FALSE	High	Master Protein	Q9Y6C2	EMILIN1	EMILIN-1 OS=Homo sapiens OX=9606 GN=EMILIN1 PE=1 SV=3	0	7.998	4	3	4	3	1	1016	106.6	5.17			3.78			3	0						161767															52116.6		34960
FALSE	High	Master Protein	P02144	MB	Myoglobin OS=Homo sapiens OX=9606 GN=MB PE=1 SV=2	0	33.376	29	3	27	3	1	154	17.2	7.68	76.79	2.72	2.03	3	1	1	0		74539.5		94953.3						204315											8.17802e+06	107104	2.01114e+07	1.24527e+07
FALSE	High	Master Protein	P50454	SERPINH1	Serpin H1 OS=Homo sapiens OX=9606 GN=SERPINH1 PE=1 SV=2	0	7.004	9	3	3	3	1	418	46.4	8.69	2.1			3			0																					342179	41748.9	663956	411355	49051.1	118498	131725
FALSE	High	Master Protein	Q9H6X2	ANTXR1	Anthrax toxin receptor 1 OS=Homo sapiens OX=9606 GN=ANTXR1 PE=1 SV=2	0	7.02	7	3	4	3	1	564	62.7	7.61	1.62		1.68	1		2	0	43865.3	115459	43032.4			96442		60825.4									271163	362912	74875.6						178584		226310
FALSE	High	Master Protein	O60701	UGDH	UDP-glucose 6-dehydrogenase OS=Homo sapiens OX=9606 GN=UGDH PE=1 SV=1	0	9.7	11	3	4	3	1	494	55	7.12			5.06			3	0				150844	850883	243764	89880.3	183711															41038.2	24629.7			204858
FALSE	High	Master Protein	P15090	FABP4	Fatty acid-binding protein, adipocyte OS=Homo sapiens OX=9606 GN=FABP4 PE=1 SV=3	0	12.867	27	3	24	3	1	132	14.7	7.14	26.59	0	13.6	3	1	2	0							151611														3.72314e+06		4.91456e+06	2.95355e+06	552309	258757	586324
FALSE	High	Master Protein	O75368	SH3BGRL	SH3 domain-binding glutamic acid-rich-like protein OS=Homo sapiens OX=9606 GN=SH3BGRL PE=1 SV=1	0	24.402	38	3	10	3	1	114	12.8	5.25	19.04			3			0												139598							167514		758717		903757	978744
FALSE	High	Master Protein	P62140	PPP1CB	Serine/threonine-protein phosphatase PP1-beta catalytic subunit OS=Homo sapiens OX=9606 GN=PPP1CB PE=1 SV=3	0	6.381	13	3	3	3	1	327	37.2	6.19	0	0		2	1		0					124505																58051.3		94590.2	77687.1
FALSE	High	Master Protein	Q99536	VAT1	Synaptic vesicle membrane protein VAT-1 homolog OS=Homo sapiens OX=9606 GN=VAT1 PE=1 SV=2	0	10.026	13	3	4	3	1	393	41.9	6.29	4.78			3			0									855787	582775	743025	796992									483456		695353	393371
FALSE	High	Master Protein	P31327-3	CPS1	Isoform 3 of Carbamoyl-phosphate synthase [ammonia], mitochondrial OS=Homo sapiens OX=9606 GN=CPS1	0	10.309	2	3	9	3	1	1506	165.5	6.79			19.37			3	0				163423		107637	137587	114114																	81468.4	293517	639512
FALSE	High	Master Protein	P02750	LRG1	Leucine-rich alpha-2-glycoprotein OS=Homo sapiens OX=9606 GN=LRG1 PE=1 SV=2	0	15.54	10	3	9	3	1	347	38.2	6.95	10.41			3			0						274613							111335		24259.8			77300.9	23708.4		921330		945307	648909		69759.6
FALSE	High	Master Protein	Q14766-4	LTBP1	Isoform 4 of Latent-transforming growth factor beta-binding protein 1 OS=Homo sapiens OX=9606 GN=LTBP1	0	7.557	2	3	4	3	1	1722	186.7	5.96	2.01	0	1.62	1	1	2	0		151243																57499.2									246105
FALSE	High	Master Protein	P05109	S100A8	Protein S100-A8 OS=Homo sapiens OX=9606 GN=S100A8 PE=1 SV=1	0	13.191	31	3	29	3	1	93	10.8	7.03	28.34		6.72	3		2	0					34508.6								46430.5	4.87207e+06							2.73129e+06	29593.2	5.2982e+06	3.29514e+06	182498
FALSE	High	Master Protein	P13671	C6	Complement component C6 OS=Homo sapiens OX=9606 GN=C6 PE=1 SV=3	0	7.876	4	3	5	3	1	934	104.7	6.76	2	1.89	0	2	1	2	0	120864					173023							258221		55171	72184.6		101321	41647.9	78128.1		30309.5	57827.4			102916
FALSE	High	Master Protein	P78417	GSTO1	Glutathione S-transferase omega-1 OS=Homo sapiens OX=9606 GN=GSTO1 PE=1 SV=2	0	7.406	10	3	6	3	1	241	27.5	6.6	9.29		1.89	3		1	0					962422				157351	220448	180366	167298	153698	208062	195729	236677					819679	49568.6	1.19989e+06	768591
FALSE	High	Master Protein	P05413	FABP3	Fatty acid-binding protein, heart OS=Homo sapiens OX=9606 GN=FABP3 PE=1 SV=4	0	12.444	22	3	8	3	1	133	14.8	6.8	15.98			3			0	446863	151007	353181	360524											99362	168365					2.17561e+06		2.42417e+06	1.6815e+06	195567	520347	612416
FALSE	High	Master Protein	A0A0A0MTH3	ILK	Integrin-linked protein kinase OS=Homo sapiens OX=9606 GN=ILK PE=1 SV=1	0	11.024	7	3	5	3	1	483	54.6	7.97	6.01			3			0												71970.1		89323.5			182538				406837		307674	231280
FALSE	High	Master Protein	A0A0U1RRH7		Histone H2A OS=Homo sapiens OX=9606 PE=3 SV=1	0	23.064	21	3	19	3	1	170	18.5	11.52	57.31		3.81	3		1	0					2.05783e+06	624745	521601	346884													4.33169e+06		4.82054e+06	3.37585e+06	234848	143124	161210
FALSE	High	Master Protein	Q969G5	CAVIN3	Caveolae-associated protein 3 OS=Homo sapiens OX=9606 GN=CAVIN3 PE=1 SV=3	0	13.256	15	3	8	3	1	261	27.7	6.43	17.61			3			0																					1.09775e+06	60986.3	1.92468e+06	1.32285e+06	673391	601207
FALSE	High	Master Protein	Q07021	C1QBP	Complement component 1 Q subcomponent-binding protein, mitochondrial OS=Homo sapiens OX=9606 GN=C1QBP PE=1 SV=1	0	14.72	14	3	5	3	1	282	31.3	4.84	7.04		2.41	3		1	0		67428.6			305434		65388.1	69368.6													27196.3		115594	51650
FALSE	High	Master Protein	P61626	LYZ	Lysozyme C OS=Homo sapiens OX=9606 GN=LYZ PE=1 SV=1	0	9.086	18	3	17	3	1	148	16.5	9.16	15.49	7.21	4.7	3	1	1	0										168190	163042			9.12251e+06	349771	86923.3			196107			153505	1.08254e+06	655985	339706
FALSE	High	Master Protein	P16615	ATP2A2	Sarcoplasmic/endoplasmic reticulum calcium ATPase 2 OS=Homo sapiens OX=9606 GN=ATP2A2 PE=1 SV=1	0	8.529	4	3	6	3	1	1042	114.7	5.34	1.89			3			0																					202747		271879	145192
FALSE	High	Master Protein	P78371	CCT2	T-complex protein 1 subunit beta OS=Homo sapiens OX=9606 GN=CCT2 PE=1 SV=4	0	14.185	9	3	4	3	1	535	57.5	6.46	0		4.23	3		1	0					423224																122241		291906	161564
FALSE	High	Master Protein	P16402	H1-3	Histone H1.3 OS=Homo sapiens OX=9606 GN=H1-3 PE=1 SV=2	0	16.156	14	3	30	3	1	221	22.3	11.02	54.96	0	10.74	3	2	3	0	73591.2	66487.2	76424.3	66036.6	1.62244e+06	100967	666155	423035	288728			1.06473e+06		153457							6.51688e+06		7.13254e+06	4.75834e+06
FALSE	High	Master Protein	P50502	ST13	Hsc70-interacting protein OS=Homo sapiens OX=9606 GN=ST13 PE=1 SV=2	0	11.392	9	3	7	3	1	369	41.3	5.27	6.56			3			0	64831	96095.7	57413.7	145788										90915.9	38908.4						313917		464470	303385
FALSE	High	Master Protein	P00387-3	CYB5R3	Isoform 3 of NADH-cytochrome b5 reductase 3 OS=Homo sapiens OX=9606 GN=CYB5R3	0	12.826	13	3	16	3	1	334	38.2	6.9	16.94		12.64	3		1	0										120206											549550		995513	473020
FALSE	High	Master Protein	P40926	MDH2	Malate dehydrogenase, mitochondrial OS=Homo sapiens OX=9606 GN=MDH2 PE=1 SV=3	0	22.496	13	3	10	3	1	338	35.5	8.68	20.73		7.09	3		1	0				173134	1.46096e+06	140933	204882	62794.4													900740		1.39147e+06	865100
FALSE	High	Master Protein	P06702	S100A9	Protein S100-A9 OS=Homo sapiens OX=9606 GN=S100A9 PE=1 SV=1	0	36.641	38	3	27	3	1	114	13.2	6.13	49.7		7.35	3		2	0										116585				5.10371e+06		68538.6			286600		3.76824e+06		7.25727e+06	4.50404e+06
FALSE	High	Master Protein	P21796	VDAC1	Voltage-dependent anion-selective channel protein 1 OS=Homo sapiens OX=9606 GN=VDAC1 PE=1 SV=2	0	7.987	16	3	6	3	1	283	30.8	8.54	5.43		0	3		1	0					575870	62250.5				103266						201431					391193		540041	349759
FALSE	High	Master Protein	P00451	F8	Coagulation factor VIII OS=Homo sapiens OX=9606 GN=F8 PE=1 SV=1	0	14.511	1	3	16	3	1	2351	266.8	7.36	1.71	5.01	24.41	2	2	3	0	75862.9											334086					230804		65851.6		28477		29461.5
FALSE	High	Master Protein	A0A0B4J2H0	IGHV1-69D	Immunoglobulin heavy variable 1-69D OS=Homo sapiens OX=9606 GN=IGHV1-69D PE=1 SV=1	0	61.133	61	4	177	1	1	117	12.7	8.47	150.37	92.44	192.89	3	2	3	0	331963	321280	370794	482944	158860			330623	576881	654027	551072	591321	2.18877e+06	2.32323e+06	1.95115e+06	2.04242e+06	841125	1.77695e+06	810565	1.94866e+06	963755	1.39507e+06	653791	1.08716e+06	1.01133e+06	1.77354e+06	1.49564e+06
FALSE	High	Master Protein	P01742	IGHV1-69	Immunoglobulin heavy variable 1-69 OS=Homo sapiens OX=9606 GN=IGHV1-69 PE=1 SV=2	0	31.771	55	4	151	1	1	117	12.7	9.17	110.04	131.41	121.25	3	2	3	3	2.07925e+06	2.10559e+06	1.52608e+06	2.14601e+06	645649	693086	1.09886e+06	1.849e+06	638122	464425	572061	451725	2.83055e+06	3.52757e+06	3.25345e+06	4.26739e+06	2.43408e+06	2.07417e+06	1.74604e+06	3.74351e+06	4.27835e+06	4.99283e+06	3.13759e+06	4.08428e+06	6.54977e+06	6.509e+06	6.47357e+06
FALSE	High	Master Protein	Q04917	YWHAH	14-3-3 protein eta OS=Homo sapiens OX=9606 GN=YWHAH PE=1 SV=4	0	13.883	16	4	25	1	1	246	28.2	4.84	29.15	0	6.27	4	1	3	0																					314047	125186	326268	229208
FALSE	High	Master Protein	Q86Y46	KRT73	Keratin, type II cytoskeletal 73 OS=Homo sapiens OX=9606 GN=KRT73 PE=1 SV=1	0	17.104	8	4	17	1	1	540	58.9	7.23	0	2.94	28.33	1	2	4	0																			90482.5
FALSE	High	Master Protein	A0A0C4DH25	IGKV3D-20	Immunoglobulin kappa variable 3D-20 OS=Homo sapiens OX=9606 GN=IGKV3D-20 PE=3 SV=1	0	24.249	28	4	429	2	1	116	12.5	4.59	331.27	398.33	504.6	3	2	4	2	1.70615e+08	1.44454e+08	1.29955e+08	1.52509e+08	1.81672e+08	1.15826e+08	157042301	1.52026e+08	2.03506e+08	1.40994e+08	1.68541e+08	1.59239e+08	161414302	1.64229e+08	1.4806e+08	202160785	1.45212e+08	1.54011e+08	119683474	1.93505e+08	1.33182e+08	1.7846e+08	9.5628e+07	1.43293e+08	2.17888e+08	2.43829e+08	2.36554e+08
FALSE	High	Master Protein	A0A0B4J231	IGLL5	Immunoglobulin lambda-like polypeptide 5 OS=Homo sapiens OX=9606 GN=IGLL5 PE=1 SV=1	0	65.574	27	4	1063	2	1	215	23.1	8.84	1119.83	1061.67	1185.26	4	4	4	0	1.4594e+08	1.24504e+08	1.28296e+08	1.33484e+08	1.25619e+08	1.14088e+08	1.49806e+08	1.29298e+08	126477468	1.24867e+08	1.05854e+08	1.08835e+08	9.42125e+07	1.22773e+08	8.02828e+07	1.1952e+08	9.78923e+07	1.09063e+08	7.77677e+07	1.29953e+08	8.6531e+07	1.07803e+08	9.13413e+07	1.01256e+08	1.00881e+08	1.10883e+08	1.05273e+08
FALSE	High	Master Protein	P01780	IGHV3-7	Immunoglobulin heavy variable 3-7 OS=Homo sapiens OX=9606 GN=IGHV3-7 PE=1 SV=2	0	24.852	32	4	466	2	1	117	12.9	6.57	354.25	353.65	356.65	4	4	4	3	6.48161e+07	6.43993e+07	4.59936e+07	6.28775e+07	5.23288e+07	5.47183e+07	6.19662e+07	6.60594e+07	5.22698e+07	4.46534e+07	4.79028e+07	4.79845e+07	5.22116e+07	5.72331e+07	6.07848e+07	6.79855e+07	6.18202e+07	5.1637e+07	4.07599e+07	6.18966e+07	5.4222e+07	7.584e+07	4.58121e+07	7.04249e+07	8.05519e+07	8.40994e+07	8.08217e+07
FALSE	High	Master Protein	Q9NZN3	EHD3	EH domain-containing protein 3 OS=Homo sapiens OX=9606 GN=EHD3 PE=1 SV=2	0	15.631	9	4	8	2	1	535	60.8	6.57	8.53			4			2							179735									53984	188688		53158.1		64119.1	91736.3	87704.8	240208
FALSE	High	Master Protein	A0A024R571	EHD1	EH domain-containing protein 1 OS=Homo sapiens OX=9606 GN=EHD1 PE=1 SV=1	0	11.516	9	4	6	2	1	548	61.9	6.71	6.09		0	2		2	0	86592.1																				62082	25852.2	112894	49747.9		34188.6
FALSE	High	Master Protein	A0A4W8ZXM2	IGHV3-72	Immunoglobulin heavy variable 3-72 OS=Homo sapiens OX=9606 GN=IGHV3-72 PE=1 SV=1	0	49.704	50	4	774	3	1	101	11.2	7.97	585.7	490.79	735.9	4	4	4	1	1.08592e+08	1.17734e+08	7.39938e+07	1.10849e+08	1.42542e+08	1.09917e+08	1.34904e+08	1.45716e+08	1.29619e+08	9.79091e+07	1.2039e+08	1.22577e+08	1.34184e+08	1.33665e+08	1.24902e+08	139295832	1.01953e+08	1.20062e+08	9.10846e+07	1.76204e+08	8.92641e+07	1.08778e+08	7.20825e+07	9.41922e+07	1.20254e+08	1.29421e+08	1.22481e+08
FALSE	High	Master Protein	A0A0A0MS15	IGHV3-49	Immunoglobulin heavy variable 3-49 OS=Homo sapiens OX=9606 GN=IGHV3-49 PE=3 SV=1	0	17.991	37	4	250	3	1	119	13	8.62	162.23	151.42	139.58	2	2	4	0	7.96773e+06	6.56598e+06	2.30348e+06	5.80993e+06	6.95712e+06	8.01875e+06	1.20132e+07	1.04858e+07	9.72865e+06	1.03387e+07	1.0049e+07	9.10134e+06	6.4986e+06	5.50248e+06	8.64683e+06	6.65854e+06	1.00873e+07	9.47159e+06	8.00208e+06	1.18967e+07	1.12576e+07	1.6745e+07	1.0046e+07	1.31113e+07	1.79438e+07	1.91016e+07	2.04625e+07
FALSE	High	Master Protein	Q9NVD7	PARVA	Alpha-parvin OS=Homo sapiens OX=9606 GN=PARVA PE=1 SV=1	0	24.42	15	4	9	3	1	372	42.2	5.95	13.67		0	4		1	1																					552558		753742	498976
FALSE	High	Master Protein	P05976	MYL1	Myosin light chain 1/3, skeletal muscle isoform OS=Homo sapiens OX=9606 GN=MYL1 PE=1 SV=3	0	23.685	25	4	52	3	1	194	21.1	5.03	54.14	26.58	28.47	4	1	1	0	69211.6	169069	209526	154788						86658.9											370043		1.23487e+06	971893
FALSE	High	Master Protein	P52907	CAPZA1	F-actin-capping protein subunit alpha-1 OS=Homo sapiens OX=9606 GN=CAPZA1 PE=1 SV=3	0	23.678	22	4	10	3	1	286	32.9	5.69	13.51		4.39	4		2	1		77654.4	92727.2		149190																406060	30115	404585	242868
FALSE	High	Master Protein	P08590	MYL3	Myosin light chain 3 OS=Homo sapiens OX=9606 GN=MYL3 PE=1 SV=3	0	25.233	25	4	57	3	1	195	21.9	5.1	52.74	26.58	28.47	4	1	1	0																					788864		1.87119e+06	935097
FALSE	High	Master Protein	P47755	CAPZA2	F-actin-capping protein subunit alpha-2 OS=Homo sapiens OX=9606 GN=CAPZA2 PE=1 SV=3	0	20.906	23	4	11	3	1	286	32.9	5.85	13.23		2.14	3		2	0						26420.7												42652.4			117757		233206	39710.1
FALSE	High	Master Protein	P09525	ANXA4	Annexin A4 OS=Homo sapiens OX=9606 GN=ANXA4 PE=1 SV=4	0	11.465	11	4	19	3	1	319	35.9	6.13	1.73		15.29	2		4	0		130001	189059	73837											49244.4						265536	25289.4	277731	227021
FALSE	High	Master Protein	P51991	HNRNPA3	Heterogeneous nuclear ribonucleoprotein A3 OS=Homo sapiens OX=9606 GN=HNRNPA3 PE=1 SV=2	0	11.966	14	4	6	3	1	378	39.6	9.01	6.74		2.77	2		2	1					348217	119865	187320	341243													1.49488e+06		1.34232e+06	824263
FALSE	High	Master Protein	P05783	KRT18	Keratin, type I cytoskeletal 18 OS=Homo sapiens OX=9606 GN=KRT18 PE=1 SV=2	0	11.42	9	4	64	3	1	430	48	5.45	43.13	31.12	42.8	1	1	4	0					1.13617e+06		85689.3	219849
FALSE	High	Master Protein	P09104	ENO2	Gamma-enolase OS=Homo sapiens OX=9606 GN=ENO2 PE=1 SV=3	0	33.495	15	4	17	3	1	434	47.2	5.03	23.37	0	15.12	3	2	2	0													252794	140547	170026	226514	158477				111201	164372	230220	131725	258553	356869
FALSE	High	Master Protein	E7EMB3	CALM2	Calmodulin OS=Homo sapiens OX=9606 GN=CALM2 PE=1 SV=1	0	15.203	17	4	21	4	1	196	21.7	4.56	22.16		9.82	4		3	0	4.49828e+06	6.26103e+06	5.66225e+06	4.93627e+06	3.01153e+06	6.78249e+06	8.94898e+06	2.60034e+06	7.41074e+06	6.30872e+06	6.69747e+06	3.92968e+06	3.50861e+06	3.51233e+06	2.45386e+06	3.69146e+06	4.55464e+06	3.78555e+06	2.49991e+06	4.41234e+06	3.71377e+06	1.75682e+06	4.74428e+06	3.43489e+06	2.33195e+06	1.55976e+06	1.70744e+06
FALSE	High	Master Protein	O95445	APOM	Apolipoprotein M OS=Homo sapiens OX=9606 GN=APOM PE=1 SV=2	0	71.792	36	4	221	4	1	188	21.2	6.01	159.63	109.34	284.83	4	4	4	0	1.58562e+06	2.2742e+06	701074	3.45716e+06	1.57137e+06	3.81322e+06	2.46997e+06	1.47089e+06	1.29804e+06	1.77702e+06	61449.7	1.69586e+06	344049	278762	96029.8		5.99636e+06	3.77172e+06	892478	987893	1.94493e+06	1.38645e+06	2.42326e+06	855325	2.30724e+06	2.11475e+06	1.68761e+06
FALSE	High	Master Protein	P04217	A1BG	Alpha-1B-glycoprotein OS=Homo sapiens OX=9606 GN=A1BG PE=1 SV=4	0	23.565	15	4	51	4	1	495	54.2	5.86	66.21	16.47	26.81	4	3	3	0	658910	679793	1.01335e+06	903432	568356	4.03502e+06		404236	582545	663280	492095	416237	3.85444e+06	977975	1.04215e+06	107953		1.20094e+06	441563	502731	1.94011e+06	670385	1.94576e+06	1.36114e+06	77933	395241
FALSE	High	Master Protein	P04003	C4BPA	C4b-binding protein alpha chain OS=Homo sapiens OX=9606 GN=C4BPA PE=1 SV=2	0	15.485	6	4	88	4	1	597	67	7.3	32.11	27.94	106.1	4	3	4	0	272404	381775	342880	108141	1.57392e+06	4.91156e+06	1.12969e+06	450522	1.68869e+06	1.61138e+06	1.43056e+06	2.24139e+06	2.02664e+06	639646	676199		1.41617e+06	1.89965e+06	1.06751e+06	701428	1.50214e+06	1.03534e+06	740138	1.66184e+06	2.89645e+06	2.82175e+06	3.12404e+06
FALSE	High	Master Protein	P19338	NCL	Nucleolin OS=Homo sapiens OX=9606 GN=NCL PE=1 SV=3	0	11.21	6	4	5	4	1	710	76.6	4.7	2.28		3.71	1		3	0	379822	221552		238469	764064		100409	143360	230402			95515			33821.8			46932.9			255993		607470	250362	153627	127836	170791
FALSE	High	Master Protein	P27797	CALR	Calreticulin OS=Homo sapiens OX=9606 GN=CALR PE=1 SV=1	0	17.608	13	4	15	4	1	417	48.1	4.44	24.63		3.71	3		1	0		181268	777155	253000	530296	89383.5	74518.9						33019.6			34761.9					994388	22973.9	1.52192e+06	1.17626e+06
FALSE	High	Master Protein	P22352	GPX3	Glutathione peroxidase 3 OS=Homo sapiens OX=9606 GN=GPX3 PE=1 SV=2	0	13.203	18	4	24	4	1	226	25.5	8.13	21.07	2.16	11.36	3	1	2	0			164116		206528	354048	95528.6	41784.9		68000.9			42628				626333	556327	72166.2	27230.7	238089	209978	395964	172003	296122	152620	232427
FALSE	High	Master Protein	P00441	SOD1	Superoxide dismutase [Cu-Zn] OS=Homo sapiens OX=9606 GN=SOD1 PE=1 SV=2	0	30.25	38	4	19	4	1	154	15.9	6.13	55.65	0		4	1		0				174767									164177	220458					55613.5		3.19207e+06		4.23939e+06	2.80344e+06
FALSE	High	Master Protein	P09382	LGALS1	Galectin-1 OS=Homo sapiens OX=9606 GN=LGALS1 PE=1 SV=2	0	18.899	31	4	22	4	1	135	14.7	5.5	45.56	0		4	1		0	481425	466453	352675	615113	567687	948276	1.11469e+06	857882		86238		74088.2			65885.7						4.107e+06		5.57596e+06	3.72731e+06	221571	276555	236109
FALSE	High	Master Protein	P62805	H4C1	Histone H4 OS=Homo sapiens OX=9606 GN=H4C1 PE=1 SV=2	0	22.113	39	4	46	4	1	103	11.4	11.36	76.34	4.49	18.38	4	2	3	0		51085.3	173549		3.2862e+06	211345	597245	597158				226968	384893	624652	483512	348274	362157	527074	184234	408295	2.53193e+07	199439	2.64637e+07	2.48996e+07	375560	376426	415264
FALSE	High	Master Protein	Q99497	PARK7	Parkinson disease protein 7 OS=Homo sapiens OX=9606 GN=PARK7 PE=1 SV=2	0	13.415	21	4	16	4	1	189	19.9	6.79	20.96			4			0	124012	338274	79395.1	485963	306814	99779.3	604668	142638	819965	732831	862365	734987	303273	447231				270561		267886	3.50756e+06		3.70446e+06	2.33077e+06
FALSE	High	Master Protein	A0A2U3TZU2	GPI	Glucose-6-phosphate isomerase OS=Homo sapiens OX=9606 GN=GPI PE=1 SV=1	0	11.986	8	4	10	4	1	597	67.2	8.97	15			4			0													97340.3	121173	53726.9	123916					1.57479e+06	1.54321e+06	1.51264e+06	957572
FALSE	High	Master Protein	P09211	GSTP1	Glutathione S-transferase P OS=Homo sapiens OX=9606 GN=GSTP1 PE=1 SV=2	0	25.773	30	4	7	4	1	210	23.3	5.64	19.54			4			0																					860231		1.38897e+06	430293
FALSE	High	Master Protein	U3KQK0	H2BC15	Histone H2B OS=Homo sapiens OX=9606 GN=H2BC15 PE=1 SV=1	0	19.633	27	4	61	4	1	166	18.8	10.54	81.6	8.03	22.3	4	3	2	0	171437		90181.1	94275.9	9.48772e+06	654833	1.63581e+06	2.13642e+06	158858	98601.3	202374	465237	230640	1.4427e+06	174782		75638.3	238443	188598	158372	1.39589e+07		3.92158e+07	31911688	411695	409442	416750
FALSE	High	Master Protein	Q13228-4	SELENBP1	Isoform 4 of Methanethiol oxidase OS=Homo sapiens OX=9606 GN=SELENBP1	0	16.125	10	4	9	4	1	514	56.8	6.48	10.45			4			0								130033										83603			627178		1.3673e+06	663476	72400.7	88038.4	68569.9
FALSE	High	Master Protein	P55290-4	CDH13	Isoform 4 of Cadherin-13 OS=Homo sapiens OX=9606 GN=CDH13	0	15.157	8	4	13	4	1	760	83.3	5.12	1.97		22.06	1		4	0																			87118.6	190698	297051		588623	228631	364634	451244	354506
FALSE	High	Master Protein	Q15149	PLEC	Plectin OS=Homo sapiens OX=9606 GN=PLEC PE=1 SV=3	0	9.443	1	4	4	4	1	4684	531.5	5.96	5.4			4			0																					256513		359997	215571
FALSE	High	Master Protein	P00367	GLUD1	Glutamate dehydrogenase 1, mitochondrial OS=Homo sapiens OX=9606 GN=GLUD1 PE=1 SV=2	0	13.851	7	4	9	4	1	558	61.4	7.8	7.72		5.05	3		1	0					220599			71161.8										85777.9		122023	401029	26550.8	427563	395941			100577
FALSE	High	Master Protein	P43121	MCAM	Cell surface glycoprotein MUC18 OS=Homo sapiens OX=9606 GN=MCAM PE=1 SV=2	0	11.422	9	4	8	4	1	646	71.6	5.76	5.77		7.5	3		1	0						129608									24180.3		48790.4	44072.8			317677	72475.1	427095	328563	111701	92435.5	90913.5
FALSE	High	Master Protein	Q9UMS6-2	SYNPO2	Isoform 2 of Synaptopodin-2 OS=Homo sapiens OX=9606 GN=SYNPO2	0	16.426	4	4	8	4	1	1261	136.3	8.79	10.31			4			0							69710.7														1.07459e+06		971162	628199
FALSE	High	Master Protein	P18669	PGAM1	Phosphoglycerate mutase 1 OS=Homo sapiens OX=9606 GN=PGAM1 PE=1 SV=2	0	22.795	27	4	14	4	1	254	28.8	7.18	18.17			4			0					239206			156622											81695.2	174034	689281		1.21453e+06	773534
FALSE	High	Master Protein	P62937	PPIA	Peptidyl-prolyl cis-trans isomerase A OS=Homo sapiens OX=9606 GN=PPIA PE=1 SV=2	0	17.373	26	4	40	4	1	165	18	7.81	49.72	2.03	17.64	4	2	2	0					2.2164e+06	157981	355060	876108	203477				67774.1	107843	55718.8	43603.5	122118	67754.5		91107.9	6.73828e+06	52658.9	1.10229e+07	7.50698e+06		107865	135130
FALSE	High	Master Protein	Q14847-2	LASP1	Isoform 2 of LIM and SH3 domain protein 1 OS=Homo sapiens OX=9606 GN=LASP1	0	11.005	13	4	6	4	1	323	36	8.62	6.3			4			0		74422.9									273575	312089									1.84259e+06		982663	623935
FALSE	High	Master Protein	A0A2R8YEP4	BLVRB	Flavin reductase (NADPH) OS=Homo sapiens OX=9606 GN=BLVRB PE=1 SV=1	0	31.121	28	4	24	4	1	245	26.3	7.14	52.28		2.46	4		1	0																					2.87328e+06	59737.4	5.47937e+06	2.91195e+06
FALSE	High	Master Protein	P30086	PEBP1	Phosphatidylethanolamine-binding protein 1 OS=Homo sapiens OX=9606 GN=PEBP1 PE=1 SV=3	0	22.133	37	4	20	4	1	187	21	7.53	42.72	0	0	4	1	1	0								128172		98287											3.41214e+06		3.62174e+06	2.44195e+06
FALSE	High	Master Protein	P30048	PRDX3	Thioredoxin-dependent peroxide reductase, mitochondrial OS=Homo sapiens OX=9606 GN=PRDX3 PE=1 SV=3	0	12.868	18	4	27	4	1	256	27.7	7.78	42.05	2.53	12.42	3	2	3	0		53646.6	45289.6	58719.9	658230	42940.2	70652.5	71356							25142.3						639065	81321.1	626882	638406
FALSE	High	Master Protein	H0YFD6	HADHA	Enoyl-CoA hydratase OS=Homo sapiens OX=9606 GN=HADHA PE=1 SV=2	0	8.764	5	4	5	4	1	792	86.3	9.1	5.35			4			0	76381.9	101867		68450.1		131397									17853.2	203626				301776	782483		1.08055e+06	762982
FALSE	High	Master Protein	A0A0B4J269		G_PROTEIN_RECEP_F1_2 domain-containing protein OS=Homo sapiens OX=9606 PE=1 SV=1	0	25.81	8	5	15	1	1	797	88.3	5.86	20.63		16.91	5		2	0	208433	216224				111828	154591	206810													53096.3		64687.1
FALSE	High	Master Protein	P61981	YWHAG	14-3-3 protein gamma OS=Homo sapiens OX=9606 GN=YWHAG PE=1 SV=2	0	22.199	20	5	31	2	1	247	28.3	4.89	43.43	0	6.27	5	1	3	0		55178.9	104257	61918.8																	780633		1.5054e+06	818957
FALSE	High	Master Protein	Q562R1	ACTBL2	Beta-actin-like protein 2 OS=Homo sapiens OX=9606 GN=ACTBL2 PE=1 SV=2	0	35.026	19	5	287	2	1	376	42	5.59	196.98	128.39	113.09	5	4	3	0																					721186		819493	548623
FALSE	High	Master Protein	P0DOY2	IGLC2	Immunoglobulin lambda constant 2 OS=Homo sapiens OX=9606 GN=IGLC2 PE=1 SV=1	0	70.48	62	5	1314	3	1	106	11.3	7.24	1470.09	1376.52	1314.23	5	5	5	2	4188230412	4378717011	4958589933	5214164209	7.91969e+08	1515604442	2335661763	1646162304	1736622087	3800861868	3189390344	3288416343	2390537360	3056234892	3039282659	3103795377	5.80602e+08	1081114042	7.05858e+08	1251676167	3227815328	3045096723	1891330723	3029872892	1093282826	1166198808	1053716140
FALSE	High	Master Protein	Q04828	AKR1C1	Aldo-keto reductase family 1 member C1 OS=Homo sapiens OX=9606 GN=AKR1C1 PE=1 SV=1	0	41.704	28	5	14	3	1	323	36.8	7.88	0		48.21	2		5	2	76909		92463.7		7.85499e+06	1.04171e+06	1.12845e+06	853132	98528.6												114058		210854	111968		71930.2
FALSE	High	Master Protein	Q8N1N4	KRT78	Keratin, type II cytoskeletal 78 OS=Homo sapiens OX=9606 GN=KRT78 PE=1 SV=2	0	19.717	9	5	23	3	1	520	56.8	6.02	3.49	3.49	18.05	1	2	5	0	63629	71042.3	169446	118570												76920.5					137753			80696.7	51294.2
FALSE	High	Master Protein	K7ER74	APOC4-APOC2	Apolipoprotein C-II OS=Homo sapiens OX=9606 GN=APOC4-APOC2 PE=1 SV=1	0	39.384	33	5	188	4	1	178	20	6.64	107.01	125.76	181.93	4	4	5	1	1.0759e+06	796194	2.07393e+06	192302	6.89127e+06	2.22339e+07	1.51395e+07	9.76722e+06	4.52817e+06	2.60868e+06	2.69549e+06	9.37764e+06	2.60465e+06	1.23589e+06	1.4718e+06	210963	7.84471e+07	4.78309e+07	1.22813e+07	3.25919e+06	7.30255e+06	3.58625e+06	1.55736e+07	3.26306e+06	1.03415e+07	7.59919e+06	2.42481e+06
FALSE	High	Master Protein	P19652	ORM2	Alpha-1-acid glycoprotein 2 OS=Homo sapiens OX=9606 GN=ORM2 PE=1 SV=2	0	32.185	27	5	190	4	1	201	23.6	5.11	150.7	77.4	127.82	5	4	4	1	1.18215e+06	936831	2.91406e+06	845904	922106	2.25611e+07	2.91419e+06	3.61671e+06	2.43046e+06	3.07306e+06	2.55406e+06	2.36028e+06	7.9128e+06	1.4734e+06	2.08908e+06	444151	1.37076e+06	4.0691e+06	1.30303e+06	1.2977e+06	1.43655e+07	1.21273e+06	2.44444e+07	1.52204e+07	4.18265e+06	5.26192e+06	3.34747e+06
FALSE	High	Master Protein	A0A096LPE2	SAA2-SAA4	SAA2-SAA4 readthrough OS=Homo sapiens OX=9606 GN=SAA2-SAA4 PE=3 SV=1	0	45.106	25	5	267	4	1	208	23.3	8.98	207.23	181.8	258.82	5	4	5	1	99065.1	84993.4	135080	160208	3.15147e+06	2.56372e+06	2.33211e+06	472413	982344	433125	593636	518916	2.76879e+06	2.69769e+06	1.10915e+06	1.06704e+06	1.58331e+07	5.72378e+06	1.52878e+06	1.35677e+06	3.0196e+06	2.14282e+06	5.49979e+06	2.65244e+06	1.43318e+06	1.13605e+06	1.51553e+06
FALSE	High	Master Protein	P02763	ORM1	Alpha-1-acid glycoprotein 1 OS=Homo sapiens OX=9606 GN=ORM1 PE=1 SV=1	0	47.367	29	5	222	4	1	201	23.5	5.02	199.35	77.46	163.04	5	3	5	0	515470	113114	822941	193489	1.60744e+06	9.59474e+06	349951	845434	372861	867005	584193	515663	6.31533e+06	567820	1.46798e+06	115371	225143	1.94666e+06	699617	714103	1.0068e+07	3.10219e+06	1.67621e+07	1.19139e+07	720528	1.43146e+06	378138
FALSE	High	Master Protein	P05091	ALDH2	Aldehyde dehydrogenase, mitochondrial OS=Homo sapiens OX=9606 GN=ALDH2 PE=1 SV=2	0	9.147	12	5	5	4	1	517	56.3	7.05	7.34		0	4		1	0	342191	441940	424191	472812									505239	737235							285839		427669	270641
FALSE	High	Master Protein	A0A1C7CYX9	DPYSL2	Dihydropyrimidinase-related protein 2 OS=Homo sapiens OX=9606 GN=DPYSL2 PE=1 SV=1	0	21.764	10	5	10	4	1	677	73.5	6.35	18.82			5			0	212858	221926		159218	170060	308523	380707	280657							58718.4	35630.6	294215	96920.2	161611	95348.4	217044	57025.2	339455	262239
FALSE	High	Master Protein	P02747	C1QC	Complement C1q subcomponent subunit C OS=Homo sapiens OX=9606 GN=C1QC PE=1 SV=3	0	50.159	32	5	449	5	1	245	25.8	8.41	480.33	407.4	532.08	4	5	4	0	8.19734e+07	7.99612e+07	8.53023e+07	7.22759e+07	5.4715e+07	8.56996e+07	126089242	8.5819e+07	1.094e+08	9.23586e+07	9.70384e+07	7.14336e+07	7.73103e+07	8.29258e+07	8.12233e+07	8.32847e+07	1.60853e+08	1.16978e+08	8.51993e+07	155398408	6.22065e+07	5.65063e+07	3.69395e+07	5.47925e+07	1.13659e+08	114137552	1.12918e+08
FALSE	High	Master Protein	C9JF17	APOD	Apolipoprotein D (Fragment) OS=Homo sapiens OX=9606 GN=APOD PE=1 SV=1	0	22.98	24	5	231	5	1	215	24.1	5.6	153.13	92.72	165.19	5	4	5	0	6.69551e+06	7.8225e+06	9.12351e+06	5.68775e+06	9.34519e+06	1.54329e+07	1.03477e+07	6.46984e+06	1.36863e+07	1.0732e+07	1.06815e+07	7.94135e+06	7.44586e+06	5.74133e+06	6.02019e+06	5.89269e+06	1.76301e+07	1.41846e+07	6.02727e+06	6.08385e+06	9.2572e+06	6.78681e+06	1.34965e+07	7.66899e+06	1.17994e+07	9.37769e+06	7.99224e+06
FALSE	High	Master Protein	P02766	TTR	Transthyretin OS=Homo sapiens OX=9606 GN=TTR PE=1 SV=1	0	71.386	63	5	225	5	1	147	15.9	5.76	253.42	181.67	319.4	5	4	5	0	1.51524e+06	1.28186e+06	1.43485e+06	1.0432e+06	3.22172e+06	1.62441e+07	3.37472e+06	2.44762e+06	1.58081e+06	1.36507e+06	1.53661e+06	1.79672e+06	8.29369e+06	2.05936e+06	2.99538e+06	700691	2.71994e+06	4.36414e+06	1.87104e+06	1.89231e+06	2.52394e+06	2.82198e+06	4.05816e+06	2.69059e+06	2.2032e+06	2.67099e+06	1.61394e+06
FALSE	High	Master Protein	A0A087WVQ6	CLTC	Clathrin heavy chain OS=Homo sapiens OX=9606 GN=CLTC PE=1 SV=1	0	19.598	4	5	5	5	1	1679	191.9	5.69	4.73		2.33	3		2	0	1.83008e+06	2.01914e+06	2.37942e+06	1.70928e+06	1.15331e+06	888420	1.26971e+06	1.48466e+06	3.03375e+06	2.6277e+06	2.85321e+06	2.5042e+06	2.59192e+06	3.28145e+06	2.60884e+06	4.43618e+06	2.75637e+06	2.59505e+06	2.17033e+06	3.57103e+06	3.41657e+06	2.83724e+06	3.31368e+06	3.54337e+06	3.69332e+06	4.23553e+06	3.94997e+06
FALSE	High	Master Protein	P02743	APCS	Serum amyloid P-component OS=Homo sapiens OX=9606 GN=APCS PE=1 SV=2	0	20.235	22	5	90	5	1	223	25.4	6.54	106.5	12.74	59.8	5	3	3	0	1.44662e+06	1.94356e+06	2.18663e+06	2.03189e+06		1.93876e+06		128984	7.33994e+06	9.93097e+06	7.22113e+06	1.14341e+07	3.22381e+06	2.58498e+06	1.34811e+06	133624	194256	648132	210235	362166	6.60278e+06	904858	9.17105e+06	6.06419e+06	304837	397720	292064
FALSE	High	Master Protein	Q15124	PGM5	Phosphoglucomutase-like protein 5 OS=Homo sapiens OX=9606 GN=PGM5 PE=1 SV=2	0	14.953	10	5	13	5	1	567	62.2	7.21	18.89			5			0	1.66191e+06	1.45762e+06	1.88021e+06	1.62734e+06	7.06693e+06	3.99633e+06	4.42623e+06	3.29293e+06	1.11077e+07	1.04816e+07	1.0843e+07	8.59673e+06	2.10044e+06	2.68495e+06	3.11107e+06	4.13127e+06	4.72614e+06	4.75748e+06	3.16281e+06	6.23086e+06	2.04918e+06	543493	2.19955e+06	1.50347e+06	5.09047e+06	5.3566e+06	4.41851e+06
FALSE	High	Master Protein	Q13201	MMRN1	Multimerin-1 OS=Homo sapiens OX=9606 GN=MMRN1 PE=1 SV=3	0	20.201	5	5	17	5	1	1228	138	7.93	10.44	2.87	10.95	3	2	4	0	1.50651e+06	2.03504e+06	1.92733e+06	2.00637e+06					149863	210811	188746	98498.5	1.81829e+06	1.83629e+06	43070.8		166329							281545
FALSE	High	Master Protein	O95810	CAVIN2	Caveolae-associated protein 2 OS=Homo sapiens OX=9606 GN=CAVIN2 PE=1 SV=3	0	24.791	15	5	19	5	1	425	47.1	5.21	19.99	20.01		4	4		0	647113	817534	746078	636748		405140		555292	2.616e+06	1.57058e+06	4.83233e+06	2.23621e+06	449734	488868	443237	298498					524850	656264	478382	588427
FALSE	High	Master Protein	P08571	CD14	Monocyte differentiation antigen CD14 OS=Homo sapiens OX=9606 GN=CD14 PE=1 SV=2	0	42.209	20	5	73	5	1	375	40.1	6.23	16.41	14.09	128.15	2	2	5	0					1.5469e+06	3.74447e+06	1.8497e+06	131386	472971	1.04286e+06	636537	971375					2.46064e+06	716142	944518	51162.4	524659	173499	1.08543e+06	152868	582641	324698	593494
FALSE	High	Master Protein	P02760	AMBP	Protein AMBP OS=Homo sapiens OX=9606 GN=AMBP PE=1 SV=1	0	26.546	21	5	117	5	1	352	39	6.25	73.82	51.1	68.76	5	3	3	0	608023	553854	373257	190986	238345	634991	94643.1	211648	165853	91452		593802	360855	205587	88219		154015	65403.1	58995.1	62670.3	592657	32723.2	966917	675410		71402
FALSE	High	Master Protein	P00325	ADH1B	All-trans-retinol dehydrogenase [NAD(+)] ADH1B OS=Homo sapiens OX=9606 GN=ADH1B PE=1 SV=2	0	21.118	14	5	22	5	1	375	39.8	8.29	29.75		6.08	5		3	0	201783	201975	234875	110680		76272.7	851604	555112	57691.5		321351	262947	210053	166503	68914.8	106213	1.7103e+06	1.1995e+06	423091		3.41811e+06		5.37547e+06	3.08649e+06	609003	370684	674108
FALSE	High	Master Protein	P58335	ANTXR2	Anthrax toxin receptor 2 OS=Homo sapiens OX=9606 GN=ANTXR2 PE=1 SV=5	0	26.341	12	5	20	5	1	489	53.6	7.46	4.46		40.59	3		5	0			81575.8	55623.1		1.69015e+06	868155	262907	208447	253345	302076	280002					1.85457e+06	1.39587e+06	179301		97006.9	153976	635831	96457.8	797988	333493	1.25897e+06
FALSE	High	Master Protein	E9PGN7	SERPING1	Plasma protease C1 inhibitor OS=Homo sapiens OX=9606 GN=SERPING1 PE=1 SV=1	0	35.431	12	5	39	5	1	543	59.5	6.76	50.71	4.1	25.73	5	2	5	0	990831	544880	626215	376532	701040	4.05832e+06	404696	858898	98751	468386			2.04168e+06	720901	522491	246287	335096	859996	180484	399009	1.9683e+06	299183	2.69163e+06	2.06271e+06	183789	406292	150406
FALSE	High	Master Protein	P23284	PPIB	Peptidyl-prolyl cis-trans isomerase B OS=Homo sapiens OX=9606 GN=PPIB PE=1 SV=2	0	13.415	21	5	9	5	1	216	23.7	9.41	3.51		2.1	4		3	0		249792			916567	375331	344489	95775.3		299992		215316	221046	340789	46981.5	365560				370417	996881	237293	1.23073e+06	1.24083e+06	49860.7		385593
FALSE	High	Master Protein	P43652	AFM	Afamin OS=Homo sapiens OX=9606 GN=AFM PE=1 SV=1	0	18.766	10	5	11	5	1	599	69	5.9	6.3	5.63	5.85	4	2	3	0			57852.7			1.20676e+06			75369.7	87868	71998.6	94690.7	810680		171481		204376	292458	142992	124105	188232	31860.6	287220	76573.3	59695.3	91917.3
FALSE	High	Master Protein	Q01518	CAP1	Adenylyl cyclase-associated protein 1 OS=Homo sapiens OX=9606 GN=CAP1 PE=1 SV=5	0	20.273	11	5	28	5	1	475	51.9	8.06	27.39	3.97	7.68	4	1	2	0		149786	77683.6	199364						402675			124297	351910	148603	287212	187263	106581	90703.4	301659	1.54706e+06		1.84601e+06	1.29363e+06	675330	285678	468349
FALSE	High	Master Protein	P37802-2	TAGLN2	Isoform 2 of Transgelin-2 OS=Homo sapiens OX=9606 GN=TAGLN2	0	28.629	25	5	30	5	1	220	24.4	8.25	62.58	1.71	1.84	5	1	2	0	82854.2			96114.8					667809	630873	672540	531849					565656				4.51192e+06	70703.2	4.35095e+06	3.16431e+06
FALSE	High	Master Protein	P27824-2	CANX	Isoform 2 of Calnexin OS=Homo sapiens OX=9606 GN=CANX	0	18.711	11	5	16	5	1	627	71.5	4.7	19.16		2.18	5		1	0	71427.1	90448.5	57764.8	98267.5	1.03109e+06				159478	265307	139122	217455	70059.7	259817	70172.1	266507					846214	65029.4	1.40808e+06	879371
FALSE	High	Master Protein	P07451	CA3	Carbonic anhydrase 3 OS=Homo sapiens OX=9606 GN=CA3 PE=1 SV=3	0	35.794	24	5	24	5	1	260	29.5	7.34	46.6	0	0	5	1	1	0	79132	138892	304885	141786	49162.8					204555											1.55976e+06	41558.6	9.7386e+06	5.24693e+06
FALSE	High	Master Protein	Q08554	DSC1	Desmocollin-1 OS=Homo sapiens OX=9606 GN=DSC1 PE=1 SV=2	0	21.643	6	5	10	5	1	894	99.9	5.43	2.49		23.36	1		4	0						246487
FALSE	High	Master Protein	P04179	SOD2	Superoxide dismutase [Mn], mitochondrial OS=Homo sapiens OX=9606 GN=SOD2 PE=1 SV=3	0	25.127	26	5	39	5	1	222	24.7	8.25	56.99	21.12	8.8	4	2	3	0	954186	1.51181e+06	1.90186e+06	1.41531e+06	1.47e+06	175703	299326	149927	59170.4			184879		1.83694e+06	59212.3	60060	174005		43799.6		2.71869e+06		2.12053e+06	2.00629e+06
FALSE	High	Master Protein	O75083	WDR1	WD repeat-containing protein 1 OS=Homo sapiens OX=9606 GN=WDR1 PE=1 SV=4	0	27.439	14	5	19	5	1	606	66.2	6.65	34.73		3.93	5		1	0			73589.7											372079	239495	190359					3.14708e+06	17045.5	3.85695e+06	2.3878e+06	1.12598e+06	828743
FALSE	High	Master Protein	A0A5K1VW95	MDH1	Malate dehydrogenase OS=Homo sapiens OX=9606 GN=MDH1 PE=1 SV=1	0	15.472	14	5	13	5	1	353	38.6	7.3	23.39			5			0	2.92674e+06	2.89324e+06	3.41399e+06	2.76413e+06	5.09143e+06	2.94843e+06	4.25316e+06	3.94766e+06	567137	666831	639042	556601	324155	329428	292388	329619	405367	351268	209707	614846	3.31524e+06	621740	4.16524e+06	2.19206e+06	425748	406809	436237
FALSE	High	Master Protein	P07585	DCN	Decorin OS=Homo sapiens OX=9606 GN=DCN PE=1 SV=1	0	17.217	16	5	17	5	1	359	39.7	8.54	26.83			5			0	774050	868427		96258.1		115968		114215			268871		242849	362983	160528	172699	204117	148935	171128	172097	1.15188e+07	83058.2	8.77338e+06	6.00986e+06	152928	61669.9	87710.5
FALSE	High	Master Protein	P04899-4	GNAI2	Isoform sGi2 of Guanine nucleotide-binding protein G(i) subunit alpha-2 OS=Homo sapiens OX=9606 GN=GNAI2	0	20.97	17	5	19	5	1	366	41.5	5.99	7.39		29.95	3		4	0					40646.1	265925			377892	369395	292636	422645	190579		49732.3		43972.8	70354.1			1.16869e+06		1.55251e+06	994357		33967.5
FALSE	High	Master Protein	P07737	PFN1	Profilin-1 OS=Homo sapiens OX=9606 GN=PFN1 PE=1 SV=2	0	34.571	47	5	31	5	1	140	15	8.27	70.62	0	2.27	5	2	1	0					374224									307054				200975		61525.2	7.30065e+06	27698.2	1.04111e+07	5.04594e+06
FALSE	High	Master Protein	Q08431	MFGE8	Lactadherin OS=Homo sapiens OX=9606 GN=MFGE8 PE=1 SV=3	0	22.479	18	5	28	5	1	387	43.1	8.15	29.56	2.81	36.29	3	1	4	0					244854				219388				1.37838e+06	1.91293e+06	2.0022e+06	2.13056e+06	1.8757e+06	1.58882e+06	1.36291e+06	2.91577e+06	1.53501e+06	34262.6	2.22391e+06	1.64756e+06
FALSE	High	Master Protein	P20742	PZP	Pregnancy zone protein OS=Homo sapiens OX=9606 GN=PZP PE=1 SV=4	0	23.843	4	6	143	1	1	1482	163.8	6.38	116.06	33.47	89.95	6	3	4	0
FALSE	High	Master Protein	C9J2C0	TUBA8	Tubulin alpha chain (Fragment) OS=Homo sapiens OX=9606 GN=TUBA8 PE=1 SV=1	0	19.682	17	6	35	1	1	467	52	5.31	16.73	2.02	16.83	5	2	4	0
FALSE	High	Master Protein	A0A286YEY5	IGHA2	Immunoglobulin heavy constant alpha 2 (Fragment) OS=Homo sapiens OX=9606 GN=IGHA2 PE=1 SV=1	0	31.931	17	6	251	2	1	391	42.3	5.63	188.58	143.43	197.02	6	5	5	0	134937	136087	190215	137063	125147	689899	529176	403318	211881	149133	230369	277218	694026	557044	351199		183635	309409	261282	293014	1.16488e+06	671239	1.1943e+06	973158	351291	401201	456687
FALSE	High	Master Protein	P68371	TUBB4B	Tubulin beta-4B chain OS=Homo sapiens OX=9606 GN=TUBB4B PE=1 SV=1	0	33.629	18	6	26	2	1	445	49.8	4.89	28.72		20.69	6		2	0					181146																720473		994967	721678
FALSE	High	Master Protein	P31946	YWHAB	14-3-3 protein beta/alpha OS=Homo sapiens OX=9606 GN=YWHAB PE=1 SV=3	0	23.311	28	6	29	3	1	246	28.1	4.83	38.97	0	6.27	6	1	3	1		116531				138520	145858	119337	193103	168809	188223	72127.4	122336	182840							4.92636e+06	34697.4	4.14948e+06	2.88979e+06
FALSE	High	Master Protein	P27348	YWHAQ	14-3-3 protein theta OS=Homo sapiens OX=9606 GN=YWHAQ PE=1 SV=1	0	25.186	29	6	27	3	1	245	27.7	4.78	34.75	0	6.27	6	1	3	0	218213	208048	227765	197327		199375	249136	209361													631853		644134	421237			211595
FALSE	High	Master Protein	P11216	PYGB	Glycogen phosphorylase, brain form OS=Homo sapiens OX=9606 GN=PYGB PE=1 SV=5	0	18.915	8	6	14	4	1	843	96.6	6.86	19.92			6			2			153988			58128.6				101438								74607.1	77764		1.175e+06		1.65118e+06	1.05943e+06		81293.8
FALSE	High	Master Protein	A0A0S2Z4L3	PROS1	Vitamin K-dependent protein S (Fragment) OS=Homo sapiens OX=9606 GN=PROS1 PE=1 SV=1	0	32.15	11	6	112	5	1	708	78.8	5.74	56.88	55	114.99	6	4	6	1	83077.8	76484.9	211209	77686.8	350108	2.4207e+06	1.66597e+06	567663	861355	957201	851489	1.93303e+06	742811	188583	120913		2.10812e+06	1.78154e+06	770153	287404	1.01864e+06	1.23984e+06	1.45332e+06	862779	1.83944e+06	1.45359e+06	1.42429e+06
FALSE	High	Master Protein	P00352	ALDH1A1	Retinal dehydrogenase 1 OS=Homo sapiens OX=9606 GN=ALDH1A1 PE=1 SV=2	0	19.137	15	6	10	5	1	501	54.8	6.73	16.24			6			1	1.47181e+06	1.55158e+06	1.36072e+06	1.69499e+06	5.09024e+06	2.43717e+06	3.2485e+06	1.96624e+06	1.4464e+06	1.23729e+06	1.37634e+06	1.41317e+06	1.34866e+06	1.57948e+06	1.41517e+06	1.9969e+06	1.48328e+06	1.81815e+06	1.2822e+06	2.39285e+06	1.71982e+06	978569	1.88735e+06	1.76281e+06	1.4924e+06	1.84553e+06	1.9794e+06
FALSE	High	Master Protein	A0A2R8Y7X9		GLOBIN domain-containing protein OS=Homo sapiens OX=9606 PE=3 SV=1	0	41.584	43	6	94	5	1	168	18.4	6.96	118.03	42.62	35.11	6	1	1	0	63814	72767.7	404324	184211		68840	68015.9														2.5989e+06		4.42491e+06	2.62041e+06		40483.8
FALSE	High	Master Protein	P02746	C1QB	Complement C1q subcomponent subunit B OS=Homo sapiens OX=9606 GN=C1QB PE=1 SV=3	0	78.481	31	6	767	6	1	253	26.7	8.63	705.03	625.23	733.79	5	4	6	0	1.47592e+08	1.65239e+08	1.62249e+08	1.37566e+08	187561626	1.36032e+08	1.81072e+08	1.55673e+08	1.70448e+08	1.67869e+08	1.71048e+08	1.49966e+08	128793162	1.49992e+08	1.13953e+08	1.22696e+08	2.20627e+08	1.74704e+08	1.31153e+08	2.69245e+08	8.64165e+07	7.95048e+07	5.33386e+07	7.7282e+07	1.91474e+08	1.92747e+08	1.99361e+08
FALSE	High	Master Protein	P10916	MYL2	Myosin regulatory light chain 2, ventricular/cardiac muscle isoform OS=Homo sapiens OX=9606 GN=MYL2 PE=1 SV=3	0	28.642	36	6	25	6	1	166	18.8	5	47.21			6			0	1.13249e+07	1.01988e+07	1.73917e+07	7.78244e+06	1.27407e+07	1.99806e+07	2.57533e+07	3.27433e+07	2.49148e+07	9.2165e+06	1.06313e+07	1.10319e+08	1.58407e+07	1.32842e+07	1.12269e+07	1.30569e+07	2.15553e+08	7.43317e+07	2.1338e+08	2.12794e+07	1.20979e+07	1.84897e+07	1.86699e+07	1.19593e+07	3.37016e+07	5.85553e+07	1.31825e+07
FALSE	High	Master Protein	P08697	SERPINF2	Alpha-2-antiplasmin OS=Homo sapiens OX=9606 GN=SERPINF2 PE=1 SV=3	0	45.469	16	6	140	6	1	491	54.5	6.29	62.21	13.33	191.34	5	3	6	0	373177	292769	651832	265733	3.87486e+06	9.3447e+06	5.38419e+06	1.96906e+06	1.23686e+06	2.10194e+06	1.87345e+06	1.672e+06	1.95032e+06	490216	572776	205392	9.52074e+06	5.56158e+06	1.5508e+06	1.27539e+06	965066	1.13165e+06	3.15174e+06	581875	5.07058e+06	3.66164e+06	5.92837e+06
FALSE	High	Master Protein	P02745	C1QA	Complement C1q subcomponent subunit A OS=Homo sapiens OX=9606 GN=C1QA PE=1 SV=2	0	76.164	39	6	210	6	1	245	26	9.11	217.64	134.4	271.77	5	4	6	0	2.63081e+06	2.83961e+06	783610	2.73193e+06	2.33969e+06	3.06144e+06	2.3954e+06	2.91192e+06	2.5111e+06	2.03365e+06	2.34873e+06	1.76146e+06	1.95927e+06	1.67425e+06	3.07653e+06	1.48372e+06	1.37502e+07	1.54312e+06	1.25723e+06	4.69219e+06	2.77348e+06	2.55082e+06	2.20676e+06	2.91468e+06	1.87288e+06	1.43397e+06	711437
FALSE	High	Master Protein	P04196	HRG	Histidine-rich glycoprotein OS=Homo sapiens OX=9606 GN=HRG PE=1 SV=1	0	41.104	14	6	102	6	1	525	59.5	7.5	84.41	31.63	72.83	6	5	5	0	584156	359848	809891	281898	243422	3.9575e+06	735194	982108	1.80478e+06	1.94535e+06	1.1473e+06	1.65884e+06	2.7273e+06	969146	909053	671356	465314	935119	1.00164e+06	601644	611571	61608	764851	533304	565968	1.25874e+06	363548
FALSE	High	Master Protein	B4DPQ0	C1R	Complement subcomponent C1r OS=Homo sapiens OX=9606 GN=C1R PE=1 SV=1	0	31.554	11	6	70	6	1	719	81.8	6.37	39.34	44.57	30.95	6	5	5	0	573455	572684	746163	660001		1.92801e+06	730325	177104	1.65365e+06	1.51871e+06	1.59661e+06	1.72143e+06	1.11208e+06	576051	428200	568784	912359	940340	726795		1.0988e+06	1.24721e+06	1.12991e+06	1.1943e+06	582626	517150	318795
FALSE	High	Master Protein	G3V2W1	SERPINA10	Protein Z-dependent protease inhibitor OS=Homo sapiens OX=9606 GN=SERPINA10 PE=1 SV=1	0	35.909	14	6	65	6	1	484	55.1	7.64	39.01	8.06	116.36	4	2	6	0			43063.4		435953	5.21985e+06	3.73604e+06	223714		346490	303185	755375					3.45144e+06	751914	149155		27991.8	69045.9	684524	70778.3	1.19567e+06	1.33743e+06	915184
FALSE	High	Master Protein	P06732	CKM	Creatine kinase M-type OS=Homo sapiens OX=9606 GN=CKM PE=1 SV=2	0	45.564	19	6	59	6	1	381	43.1	7.25	130.71	8.69		6	4		0	323268	514384	424083	451798		54616.9	157083	128672	99024.3				159554	200207	134373			108808			4.04955e+06		1.13657e+07	8.27901e+06
FALSE	High	Master Protein	A0A669KB69	APOA5	Apolipoprotein A-V OS=Homo sapiens OX=9606 GN=APOA5 PE=1 SV=1	0	21.004	20	6	36	6	1	394	44.2	6.33	19.21	6.56	32.58	4	1	4	0	1.46959e+06	460238		546557	1.30764e+06	2.37195e+06	1.76411e+06	765121	1.05693e+06	818965	1.02878e+06	667302	1.28561e+06	2.64317e+06	88800.5	120917	1.94234e+06	1.1045e+06	434210	486471	301804	270032	502690	224861	1.24733e+06	660026	1.10749e+06
FALSE	High	Master Protein	P05106	ITGB3	Integrin beta-3 OS=Homo sapiens OX=9606 GN=ITGB3 PE=1 SV=2	0	28.873	9	6	40	6	1	788	87	5.24	30.43	7.8	22.92	5	5	4	0			64497					31386.9	120722	119224	221338		142424	101267		123937	465680	99292.5	246479	37845.8	200846	348491	180837	280309	382651	335206	247090
FALSE	High	Master Protein	Q8WWZ8	OIT3	Oncoprotein-induced transcript 3 protein OS=Homo sapiens OX=9606 GN=OIT3 PE=1 SV=2	0	21.986	12	6	63	6	1	545	60	5.58	33.73	49.66	40.86	3	4	6	0									512411	61598.9	305471	1.70653e+06	95970.7				792345	302272	1.02776e+06		556422	2.73744e+06	998283	989911	4.32311e+06	1.23145e+06	69732.6
FALSE	High	Master Protein	Q15746	MYLK	Myosin light chain kinase, smooth muscle OS=Homo sapiens OX=9606 GN=MYLK PE=1 SV=4	0	16.554	4	6	12	6	1	1914	210.6	6.15	11.15			6			0			50331.9	67992.1									132105	126695	73479.8	69353.8		34443.8		52077.7	2.3727e+06		1.43626e+06	1.28337e+06
FALSE	High	Master Protein	P00918	CA2	Carbonic anhydrase 2 OS=Homo sapiens OX=9606 GN=CA2 PE=1 SV=2	0	41.372	27	6	29	6	1	260	29.2	7.4	54.84	0		6	1		0			41776.5			99873.2		42923.1			172896	160368	203337	44542.7	32380.6			37187.2			5.99439e+06	131634	8.23659e+06	5.76699e+06
FALSE	High	Master Protein	Q15582	TGFBI	Transforming growth factor-beta-induced protein ig-h3 OS=Homo sapiens OX=9606 GN=TGFBI PE=1 SV=1	0	25.46	11	6	19	6	1	683	74.6	7.71	37.5			6			0	200950	108300				60139.1		57444.7			126879	182425	348902	499429	251809	245338	339826	174715	145713	314398	3.44183e+06	357472	3.44132e+06	2.31914e+06	335363	382922	296007
FALSE	High	Master Protein	Q16853	AOC3	Membrane primary amine oxidase OS=Homo sapiens OX=9606 GN=AOC3 PE=1 SV=3	0	36.849	9	6	53	6	1	763	84.6	6.52	60.27	0	51.13	6	1	5	0	104496	65566.6	220620				116460		489295	285890	296324	336060		356485	111247	157626					9.95293e+06	508484	8.66134e+06	6.6246e+06		48663	42145.3
FALSE	High	Master Protein	Q16610-4	ECM1	Isoform 4 of Extracellular matrix protein 1 OS=Homo sapiens OX=9606 GN=ECM1	0	19.079	12	6	26	6	1	567	63.5	6.89	13.36	8.7	16.65	6	4	3	0						221914			146766	273248	291165	1.4266e+06	55156.6		46547.5	198045	250376	51112.4	934854		372820	240355	381161	289313			51227.1
FALSE	High	Master Protein	P25705	ATP5F1A	ATP synthase subunit alpha, mitochondrial OS=Homo sapiens OX=9606 GN=ATP5F1A PE=1 SV=1	0	26.955	14	6	34	6	1	553	59.7	9.13	48.87	1.61	10.97	6	3	3	0					1.07202e+06			83490.8									167321		50590	84457.7	2.00261e+06		2.83773e+06	1.50924e+06	67817.5		201066
FALSE	High	Master Protein	A0A2R2Y2Q3	TPM3	Tropomyosin 3 nu OS=Homo sapiens OX=9606 GN=TPM3 PE=1 SV=1	0	37.175	21	7	68	1	1	285	33.1	4.74	107.27	5.01	10.4	7	4	3	0	220534			119200	1.3338e+07	295305	375339	367417						103221			82172.5				100691		292506	368994
FALSE	High	Master Protein	P63104	YWHAZ	14-3-3 protein zeta/delta OS=Homo sapiens OX=9606 GN=YWHAZ PE=1 SV=1	0	51.094	30	7	83	5	1	245	27.7	4.79	124.05	19.44	34.83	7	4	5	2	102086				1.25649e+06	116256	300747	362744	580034	355545	608773	133898	453571	573351	144237		463461	62059.6		41613	7.54513e+06	75106.6	8.40165e+06	5.54667e+06	49459.4	28891.5
FALSE	High	Master Protein	P00338-3	LDHA	Isoform 3 of L-lactate dehydrogenase A chain OS=Homo sapiens OX=9606 GN=LDHA	0	31.317	20	7	46	6	1	361	39.8	8.43	87.53	2.22	6.1	7	2	1	1					4.67402e+06	165202	358604	379437											228037		1.32887e+07	193115	1.57354e+07	1.00802e+07		115780	52478.6
FALSE	High	Master Protein	P32119	PRDX2	Peroxiredoxin-2 OS=Homo sapiens OX=9606 GN=PRDX2 PE=1 SV=5	0	23.518	35	7	137	6	1	198	21.9	5.97	101.37	44.39	88.92	6	7	6	0	2.22179e+06	3.02621e+06	1.58771e+06	3.77867e+06	1.07604e+06	2.11232e+06	3.40382e+06	2.12871e+06	1.85604e+06	2.06402e+06	1.66028e+06	2.13132e+06	4.16315e+06	4.46131e+06	2.32505e+06	2.665e+06	4.80171e+06	3.77128e+06	2.86728e+06	4.91358e+06	2.08985e+07	3.16203e+06	2.58086e+07	1.74201e+07	3.55374e+06	4.61694e+06	4.40649e+06
FALSE	High	Master Protein	B7Z6Z4	MYL6	Myosin light polypeptide 6 OS=Homo sapiens OX=9606 GN=MYL6 PE=1 SV=1	0	46.866	34	7	190	6	1	238	26.7	5.08	195.38	102.53	109.27	7	6	6	2		72058.4	66590.9	86673.5	537343	964173	109700	301607	982245	206685	824355	1.47542e+06	977329	1.10936e+06	568591	258584	3.07402e+06	779869	184764		13638689	156615	1.55802e+07	1.06388e+07
FALSE	High	Master Protein	A0A5F9ZHM4	LDHB	L-lactate dehydrogenase OS=Homo sapiens OX=9606 GN=LDHB PE=1 SV=1	0	36.142	24	7	26	6	1	341	37.4	6.25	54.07			7			0																		107460			3.19989e+06		3.44809e+06	2.17775e+06
FALSE	High	Master Protein	P09871	C1S	Complement C1s subcomponent OS=Homo sapiens OX=9606 GN=C1S PE=1 SV=1	0	40.565	14	7	27	7	1	688	76.6	4.96	25.71	0	6.57	6	2	4	0	1.50434e+07	2.03776e+07	2.05958e+07	2.09072e+07	283367	1.05979e+06	2.31482e+06	2.7995e+06	1.7737e+07	1.74949e+07	1.51714e+07	1.47956e+07	1.0864e+07	1.2108e+07	8.28459e+06	1.10173e+07	806242	1.71639e+06	1.19943e+06	2.04438e+06	5.29407e+06	6.48877e+06	5.36378e+06	6.32871e+06	1.40978e+06	1.09397e+06	1.08616e+06
FALSE	High	Master Protein	P55072	VCP	Transitional endoplasmic reticulum ATPase OS=Homo sapiens OX=9606 GN=VCP PE=1 SV=4	0	24.431	11	7	22	7	1	806	89.3	5.26	21	9.43	0	6	7	1	0	884505	1.33379e+06	1.10764e+06	921622	4.30035e+06	3.52281e+06	3.25041e+06	2.81008e+06	1.90397e+06	1.45687e+06	985841	2.02481e+06	1.06094e+06	716843	564644	803031	1.36495e+07	4.79538e+06	9.20216e+06	1.64815e+06	903071	731727	1.71999e+06	1.11134e+06	1.99533e+06	1.85916e+06	1.32668e+06
FALSE	High	Master Protein	P00558	PGK1	Phosphoglycerate kinase 1 OS=Homo sapiens OX=9606 GN=PGK1 PE=1 SV=3	0	43.305	21	7	32	7	1	417	44.6	8.1	65.51	1.86	3.36	7	1	1	0	5.17813e+06	3.91962e+06	6.58368e+06	6.69893e+06	2.05226e+06	1.00688e+06	579876	1.08691e+06							3.13994e+06	5.00244e+06	124528	182783	1.15432e+06	1.7952e+06	9.39836e+06	6.35716e+06	1.01158e+07	1.01302e+07	1.79946e+06	1.7858e+06	1.91799e+06
FALSE	High	Master Protein	P68104	EEF1A1	Elongation factor 1-alpha 1 OS=Homo sapiens OX=9606 GN=EEF1A1 PE=1 SV=1	0	41.803	17	7	53	7	1	462	50.1	9.01	61.28	0	37.06	6	1	6	0	3.79086e+06	4.44189e+06	4.63582e+06	4.58467e+06	1.9306e+07	4.04574e+06	6.32667e+06	7.89462e+06	4.44854e+06	4.65484e+06	4.69495e+06	3.91817e+06	3.77233e+06	3.89144e+06	4.09809e+06	4.33492e+06	2.5107e+06	4.09417e+06	3.21788e+06	5.25961e+06	7.80394e+06	3.60719e+06	8.24222e+06	5.87299e+06	5.99936e+06	5.72799e+06	5.91129e+06
FALSE	High	Master Protein	P51884	LUM	Lumican OS=Homo sapiens OX=9606 GN=LUM PE=1 SV=2	0	53.994	25	7	55	7	1	338	38.4	6.61	127.56	6.32	2.31	7	3	1	0	4.63035e+06	3.75931e+06	4.18264e+06	3.8146e+06	5.03866e+06	5.28098e+06	6.30132e+06	6.13935e+06	8.67798e+06	8.4254e+06	9.05819e+06	7.42168e+06	1.39363e+06	1.02158e+06	1.13915e+06	1.00952e+06	925921	1.30018e+06	932915	1.49411e+06	2.6018e+07	2.48126e+06	2.34253e+07	1.6911e+07	4.00521e+06	3.90094e+06	3.60425e+06
FALSE	High	Master Protein	P01042	KNG1	Kininogen-1 OS=Homo sapiens OX=9606 GN=KNG1 PE=1 SV=2	0	54.179	12	7	151	7	1	644	71.9	6.81	85.6	73.89	114.39	7	5	5	0	1.34669e+06	597669	1.19395e+06	352487	1.39303e+06	7.34594e+06	1.81798e+06	1.42495e+06	1.12445e+06	1.60778e+06	1.27234e+06	2.01521e+06	6.09497e+06	1.20653e+06	1.80387e+06	1.1554e+06	2.47377e+06	2.99773e+06	1.61837e+06	1.09845e+06	2.77691e+06	1.30365e+06	3.02058e+06	2.45508e+06	1.17004e+06	1.24348e+06	764695
FALSE	High	Master Protein	P23142	FBLN1	Fibulin-1 OS=Homo sapiens OX=9606 GN=FBLN1 PE=1 SV=4	0	52.357	14	7	101	7	1	703	77.2	5.22	77.93	11.99	129.66	7	3	6	0			60123.1		140436	2.00807e+06	1.26248e+06	732721	524890	763858	648188	2.12252e+06	250766	107962	53365.2	35735	2.95507e+06	1.64009e+06	931188	261858	1.40096e+06	372052	2.11546e+06	1.17123e+06	1.5981e+06	982862	1.37489e+06
FALSE	High	Master Protein	P02790	HPX	Hemopexin OS=Homo sapiens OX=9606 GN=HPX PE=1 SV=2	0	41.39	17	7	90	7	1	462	51.6	7.02	80.6	1.78	46.99	7	3	5	0	697881	706191	1.02739e+06	731555	1.29553e+06	1.14838e+07	907885	1.03686e+06	1.18527e+06	1.16847e+06	928757	863095	7.39804e+06	1.97651e+06	2.32055e+06	1.60038e+06		2.29532e+06	1.09077e+06	409172	4.53563e+06	2.02466e+06	5.15156e+06	3.09962e+06	1.39549e+06	2.18885e+06	691173
FALSE	High	Master Protein	P05556	ITGB1	Integrin beta-1 OS=Homo sapiens OX=9606 GN=ITGB1 PE=1 SV=2	0	24.116	9	7	26	7	1	798	88.4	5.39	23.37		16.26	6		5	0	978715	1.37907e+06	1.31662e+06	1.57372e+06	92430.4	135665	134113	149656	293092	380939	402730	217951	1.23244e+06	1.58199e+06	51876		126785		62791.6		2.20231e+06		2.39609e+06	1.30416e+06	78161.7	79080	67291.5
FALSE	High	Master Protein	P01019	AGT	Angiotensinogen OS=Homo sapiens OX=9606 GN=AGT PE=1 SV=1	0	40.906	18	7	116	7	1	485	53.1	6.32	113.82	35.29	82.56	7	3	6	0	323249	402463	532256	146162	1.27721e+06	3.34226e+06	728237	776066	564203	630172	324460	457662	1.73652e+06	564278	435835	239106	621017	647080	308921	268540	1.26881e+06	604877	2.00451e+06	1.39534e+06	600116	726094	688342
FALSE	High	Master Protein	P04040	CAT	Catalase OS=Homo sapiens OX=9606 GN=CAT PE=1 SV=3	0	31.318	18	7	29	7	1	527	59.7	7.39	48.83			7			0	189686	289930	293653	333215									299425	282307							2.93789e+06	234909	3.57271e+06	2.84074e+06	288783	202362
FALSE	High	Master Protein	Q9NZN4	EHD2	EH domain-containing protein 2 OS=Homo sapiens OX=9606 GN=EHD2 PE=1 SV=2	0	36.121	19	7	20	7	1	543	61.1	6.46	29.14			7			0	526784	481310	737746	589885		155825	311436	291020	124480	98347.6	134324	85281.9	301159		213159	341271		145895	134987	216280	1.39786e+06	49231.6	1.85093e+06	1.51331e+06
FALSE	High	Master Protein	P21291	CSRP1	Cysteine and glycine-rich protein 1 OS=Homo sapiens OX=9606 GN=CSRP1 PE=1 SV=3	0	48.567	47	7	48	7	1	193	20.6	8.57	137.41	2.03		7	1		0	190398	192688	121898		1.44382e+06	91849.4		64777.8		379399	114165		147963		95719.8	54404.7	138072	166600	477608		3.65713e+07	57352.3	3.04122e+07	2.17969e+07
FALSE	High	Master Protein	Q6NZI2	CAVIN1	Caveolae-associated protein 1 OS=Homo sapiens OX=9606 GN=CAVIN1 PE=1 SV=1	0	58.542	26	7	47	7	1	390	43.5	5.6	111.12	2.05	0	7	1	1	0	140048		220295												65124.7	56925.4					2.15487e+06	39268.2	3.67155e+06	2.54262e+06
FALSE	High	Master Protein	Q9HDC9	APMAP	Adipocyte plasma membrane-associated protein OS=Homo sapiens OX=9606 GN=APMAP PE=1 SV=2	0	27.893	19	7	31	7	1	416	46.5	6.16	24.13	0	28.08	5	1	7	0	158305		92520.3	58728.8	211963	1.16546e+06	95091.9		71647	75558.9	435694	328254					1.79385e+06	775674	156612		454480	33802.3	545996	373652	330255	176763	432940
FALSE	High	Master Protein	P04792	HSPB1	Heat shock protein beta-1 OS=Homo sapiens OX=9606 GN=HSPB1 PE=1 SV=2	0	44.062	50	7	59	7	1	205	22.8	6.4	132.8	6.85	19.7	7	3	2	0				121552	277679	44587.4	80391	215554	95899.6	49658.2	320273	127660	57991.6	78326.8		49472.5		118558		171122	2.37722e+07	33010.3	1.95955e+07	1.73895e+07	130622	124592
FALSE	High	Master Protein	P12277	CKB	Creatine kinase B-type OS=Homo sapiens OX=9606 GN=CKB PE=1 SV=1	0	43.88	28	7	27	7	1	381	42.6	5.59	64.65	0		7	1		0						38452	106293	44080.3	185888	164601	120400	145844									2.63111e+06		5.06433e+06	2.84085e+06			568908
FALSE	High	Master Protein	Q13642-4	FHL1	Isoform 4 of Four and a half LIM domains protein 1 OS=Homo sapiens OX=9606 GN=FHL1	0	33.744	27	7	28	7	1	309	35	8.32	60.91	2.33	0	7	1	1	0		59561.8	91743.7	138271																	8.73171e+06		9.23268e+06	5.9183e+06
FALSE	High	Master Protein	P25311	AZGP1	Zinc-alpha-2-glycoprotein OS=Homo sapiens OX=9606 GN=AZGP1 PE=1 SV=2	0	25.802	25	7	35	7	1	298	34.2	6.05	37.76	3.9	6.43	6	3	5	0	98697.3	71903	188825	101542		3.33243e+06	194619						1.92739e+06	1.92957e+06	468302		403502	544678	199655	699804	1.70831e+06	234100	2.70886e+06	1.83695e+06		70249.6
FALSE	High	Master Protein	P13611	VCAN	Versican core protein OS=Homo sapiens OX=9606 GN=VCAN PE=1 SV=3	0	35.168	2	7	24	7	1	3396	372.6	4.51	52.68			7			0	128248	371732		241870	349118	172008				396568	174963		221824		234465	411054	80832.8	155752	95773.7	132161	5.9717e+06	112657	6.65656e+06	4.32793e+06		87462.2	64504.8
FALSE	High	Master Protein	C9JU00	FGG	Fibrinogen gamma chain (Fragment) OS=Homo sapiens OX=9606 GN=FGG PE=1 SV=1	0	67.996	77	8	1249	1	1	123	14	7.2	934.68	1234.27	871.08	8	7	6	0	502489	304943	676771	207906		1.29074e+06	1.74413e+06	901223	9.10816e+06	3.19351e+06	2.96394e+06	2.40293e+07	2.93619e+06	1.01428e+06	355439	295478	4.53733e+06	2.29833e+06	7.46287e+06	411850	1.71069e+06	2.90636e+06	1.90217e+06	2.02143e+06	2.52725e+06	2.91604e+06	1.84575e+06
FALSE	High	Master Protein	P06753-2	TPM3	Isoform 2 of Tropomyosin alpha-3 chain OS=Homo sapiens OX=9606 GN=TPM3	0	44.845	29	8	78	2	1	248	29	4.78	116.25	8.01	20.66	8	5	4	1					275323				95323.3								161894	77030.2			148686	73068.7	224398	210986
FALSE	High	Master Protein	P24844	MYL9	Myosin regulatory light polypeptide 9 OS=Homo sapiens OX=9606 GN=MYL9 PE=1 SV=4	0	87.649	47	8	168	3	1	172	19.8	4.92	181.01	74.79	80.96	8	6	6	8	291713	260902	425372	324354	491103	164217	97601.2	191999	975908	712481	593189	1.43486e+06	377041	537158	170646	79007.1	1.99092e+06	235863		114823	9.82727e+06		1.26136e+07	8.74757e+06
FALSE	High	Master Protein	J3QRS3	MYL12A	Myosin regulatory light chain 12A OS=Homo sapiens OX=9606 GN=MYL12A PE=1 SV=1	0	91.419	57	8	165	3	1	177	20.4	4.75	178.43	92.3	82.36	8	6	6	0	523111	649757	127753	477774	140844	751022	956724	1.45701e+06	1.20681e+06	583386	1.24978e+06	951843	548355	652853	459022		1.0362e+06	128645	110953	840898	129128		199761	226684	1.57269e+06	1.64393e+06	1.67027e+06
FALSE	High	Master Protein	P19013	KRT4	Keratin, type II cytoskeletal 4 OS=Homo sapiens OX=9606 GN=KRT4 PE=1 SV=5	0	35.54	16	8	35	4	1	520	56.1	6.61	11.32	19.85	50.52	2	5	8	2					12309.3	225654	4706.66	12343.3					149778		26488.8			4270.34	4109.44			112236	21265.9	36329.8	6262.18	47050.4	39828.6
FALSE	High	Master Protein	Q9H4B7	TUBB1	Tubulin beta-1 chain OS=Homo sapiens OX=9606 GN=TUBB1 PE=1 SV=1	0	52.54	27	8	35	7	1	451	50.3	5.17	33.53	11.42	23.89	8	4	4	0			81544.5				133989		246363		188968	146213	71304.1			253153	205126			99372.9		44509.2	255092			161546	124495
FALSE	High	Master Protein	Q02413	DSG1	Desmoglein-1 OS=Homo sapiens OX=9606 GN=DSG1 PE=1 SV=2	0	34.618	10	8	14	8	1	1049	113.7	5.03			33.12			8	0	599481	924600	1.21382e+07	1.2544e+06		132838			3.59954e+07	1.1698e+07	1.38708e+07	8.15738e+07	1.74543e+07	1.26752e+06	5.19184e+06	4.78823e+06	1.12901e+08	5.68511e+07	1.45055e+08	8.0599e+06	5.37643e+06	4.47831e+06	8.19528e+06	4.54033e+06	77407.9	129244	84547.7
FALSE	High	Master Protein	P18428	LBP	Lipopolysaccharide-binding protein OS=Homo sapiens OX=9606 GN=LBP PE=1 SV=3	0	120.623	22	8	632	8	1	481	53.4	6.7	488.25	406.01	663.75	7	7	8	0	8.31036e+06	1.0251e+07	8.8583e+06	7.93312e+06	1.2316e+08	1.47068e+08	4.78382e+07	3.82011e+07	7.91473e+06	2.47306e+07	1.67416e+07	9.60219e+06	3.67044e+06	1.68504e+06	1.52638e+06	747414	9.09351e+07	3.75113e+07	3.04452e+07	6.62662e+06	1.93973e+07	5.3444e+06	2.15792e+07	5.28762e+06	5.75555e+07	2.09724e+07	2.94309e+07
FALSE	High	Master Protein	P69905	HBA1	Hemoglobin subunit alpha OS=Homo sapiens OX=9606 GN=HBA1 PE=1 SV=2	0	210.336	83	8	1045	8	1	142	15.2	8.68	1848.24	437.39	353.58	8	8	7	0	5.29442e+06	5.79736e+06	4.7983e+06	6.00999e+06	3.17105e+06	7.1532e+06	3.80816e+06	4.23814e+06	9.60595e+06	1.12375e+07	1.26142e+07	6.7425e+06	9.85391e+06	9.2664e+06	6.62055e+06	5.56152e+06	5.702e+06	4.85957e+06	3.40775e+06	4.3925e+06	1504043292	3.84284e+07	2179100204	1236090918	7.81877e+06	8.94142e+06	7.17093e+06
FALSE	High	Master Protein	P08514	ITGA2B	Integrin alpha-IIb OS=Homo sapiens OX=9606 GN=ITGA2B PE=1 SV=3	0	39.778	10	8	48	8	1	1039	113.3	5.38	39.51	25.73	11.95	8	3	3	0	1.24506e+06	1.13735e+06	1.32177e+06	1.07588e+06	968054	1.04671e+06	1.92e+06	1.63928e+06	1.67916e+06	1.38561e+06	1.58716e+06	1.54654e+06	1.66995e+06	2.10036e+06	1.67633e+06	1.8666e+06	1.83094e+06	1.5999e+06	1.39377e+06	2.29998e+06	1.04711e+06	795842	1.39747e+06	1.1806e+06	1.24317e+06	1.39039e+06	1.67867e+06
FALSE	High	Master Protein	P02774-3	GC	Isoform 3 of Vitamin D-binding protein OS=Homo sapiens OX=9606 GN=GC	0	46.172	16	8	216	8	1	493	55	5.63	147.62	91.43	113.13	8	7	7	0	2.02645e+06	1.91386e+06	4.09134e+06	2.22518e+06	1.80518e+06	2.01154e+07	1.0043e+06	1.58943e+06	684747	1.43238e+06	289516	930589	2.80014e+07	2.86132e+06	2.40363e+06	38157.6	891962	4.46076e+06	1.96964e+06	1.29097e+06	7.94233e+08	2.04709e+06	7.25266e+08	587727877	1.26901e+06	2.53893e+06	806406
FALSE	High	Master Protein	P04004	VTN	Vitronectin OS=Homo sapiens OX=9606 GN=VTN PE=1 SV=1	0	55.716	18	8	233	8	1	478	54.3	5.8	215.15	176.94	229.39	7	3	7	0	654486	454695	474196	475637	814577	5.1907e+06	2.33308e+06	1.78083e+06	2.19307e+06	1.85648e+06	2.48613e+06	3.11468e+06	2.09189e+06	829160	711189	463733	5.67211e+06	2.85353e+06	1.76165e+06	999975	2.08865e+06	1.55709e+06	3.24634e+06	1.46474e+06	2.7876e+06	2.26549e+06	1.98191e+06
FALSE	High	Master Protein	P00915	CA1	Carbonic anhydrase 1 OS=Homo sapiens OX=9606 GN=CA1 PE=1 SV=2	0	60.977	38	8	76	8	1	261	28.9	7.12	158.08	2.51		8	2		0									55279.3	222252	54476.8	159575	66059.3	118677	44767.8	58667.5				106660	3.34277e+07	241938	3.81392e+07	2.32225e+07
FALSE	High	Master Protein	P12110	COL6A2	Collagen alpha-2(VI) chain OS=Homo sapiens OX=9606 GN=COL6A2 PE=1 SV=4	0	38.592	12	8	27	8	1	1019	108.5	6.21	54.24			8			0	1.01253e+06	666690	745401	1.03659e+06				45555.7	418286	466383	470652		615136	587203		463161					2.46117e+06	924989	2.50338e+06	1.96038e+06			1.10064e+06
FALSE	High	Master Protein	P07358	C8B	Complement component C8 beta chain OS=Homo sapiens OX=9606 GN=C8B PE=1 SV=3	0	32.114	14	8	33	8	1	591	67	8.13	12.61	1.99	41.16	4	1	8	0	110873	135405	602579			208536				119018	83380.5	441576	424785		169787	90561.3	1.17505e+06	526177	573021	143987	1.04862e+06	62457.6	1.25743e+06	672571		41008.7	55123.6
FALSE	High	Master Protein	P14923	JUP	Junction plakoglobin OS=Homo sapiens OX=9606 GN=JUP PE=1 SV=3	0	31.206	12	8	14	8	1	745	81.7	6.14			34.37			8	0			85653	83189.7	85077.8	329677			93390.6			166932							628700		374494		118465	215025
FALSE	High	Master Protein	P51911	CNN1	Calponin-1 OS=Homo sapiens OX=9606 GN=CNN1 PE=1 SV=2	0	40.877	32	8	44	8	1	297	33.2	9.07	93.84	4.32		8	2		0	301967	273866	175371	215133	41378.6	99668.7	160238	80698	175879	207679	195773	293591	183607	257573	44736.9		56874.6	44324.1		71301.4	2.65205e+07		2.23621e+07	1.42022e+07			498433
FALSE	High	Master Protein	P36955	SERPINF1	Pigment epithelium-derived factor OS=Homo sapiens OX=9606 GN=SERPINF1 PE=1 SV=4	0	42.35	24	8	28	8	1	418	46.3	6.38	63.44		5.88	8		3	0	150003	114303				1.11789e+06	204705	42497	137022	260398	135126	82845.1	193825	163831	235551	119685	52950.4	228374	134336	73652.9	3.2785e+06		3.77662e+06	2.92811e+06		44586.6
FALSE	High	Master Protein	P21810	BGN	Biglycan OS=Homo sapiens OX=9606 GN=BGN PE=1 SV=2	0	59.895	34	8	40	8	1	368	41.6	7.52	106.96			8			0	36122.2		164388	59189.5		92327.1			82677.6				51085.5				143600				8.14108e+06		1.12601e+07	7.73065e+06	63661.1
FALSE	High	Master Protein	P07951-3	TPM2	Isoform 3 of Tropomyosin beta chain OS=Homo sapiens OX=9606 GN=TPM2	0	50.328	33	9	130	0	1	248	28.7	4.63	227.34	25.44	8.37	9	7	2	0
FALSE	High	Master Protein	A0A494BZZ2	TPM1	Tropomyosin alpha-1 chain OS=Homo sapiens OX=9606 GN=TPM1 PE=1 SV=1	0	49.233	31	9	74	2	1	251	28.8	4.83	128.57	5.07	8.69	9	5	4	0	32687		319148										213052	240369
FALSE	High	Master Protein	P07437	TUBB	Tubulin beta chain OS=Homo sapiens OX=9606 GN=TUBB PE=1 SV=2	0	63.935	31	9	44	4	1	444	49.6	4.89	54.65	3.95	28.94	8	1	6	6	199332				4.11214e+06	551912	556510	837026	91359.8			45069					237384	83613.5	47925.2	40398.7	3.49814e+06	564689	4.23646e+06	2.78296e+06	976229	1.03864e+06	1.09205e+06
FALSE	High	Master Protein	P02042	HBD	Hemoglobin subunit delta OS=Homo sapiens OX=9606 GN=HBD PE=1 SV=2	0	108.927	71	9	471	4	1	147	16	8.05	772.14	216.45	222.44	9	7	5	0	264509	246796		228712					100794	67932.9		75568.8		330268	120225	108333					3.46899e+07		4.68565e+07	2.99729e+07
FALSE	High	Master Protein	A0A286YEY1	IGHA1	Immunoglobulin heavy constant alpha 1 (Fragment) OS=Homo sapiens OX=9606 GN=IGHA1 PE=1 SV=1	0	66.573	27	9	571	5	1	398	42.8	5.64	498.86	425.2	522.55	9	9	8	4	8.231e+07	1.02387e+08	5.31277e+07	1.20881e+08	7.48185e+07	1.12388e+08	7.97053e+07	7.72996e+07	2.69423e+07	1.72254e+07	2.44019e+07	2.83458e+07	8.25005e+07	5.45519e+07	4.42414e+07	1.70454e+07	1.02866e+08	7.90505e+07	5.44006e+07	2.8853e+07	7.20799e+07	5.05444e+07	8.50091e+07	6.5467e+07	4.72746e+07	4.53212e+07	2.59289e+07
FALSE	High	Master Protein	Q06830	PRDX1	Peroxiredoxin-1 OS=Homo sapiens OX=9606 GN=PRDX1 PE=1 SV=1	0	31.08	43	9	87	6	1	199	22.1	8.13	64.08	13.54	74.59	8	2	7	3	959216	633066	880469	473474	4.7689e+06	852613	1.96007e+06	1.14754e+06	733416	1.29036e+06	718153	361053	369610	491784	249363	343317	880671	983401	1.03603e+06	383170	1.23479e+07	270634	1.27716e+07	8.49391e+06	609597	599139	570671
FALSE	High	Master Protein	P13929	ENO3	Beta-enolase OS=Homo sapiens OX=9606 GN=ENO3 PE=1 SV=5	0	58.753	26	9	35	7	1	434	47	7.71	54.43	0	12.98	9	1	1	0	237956	174212				154665	192675	288994	626411		694178	453513	670939	797591	633365	711027	612498	594939	622064	987656	721838	287870	1.99513e+06	1.02217e+06	262229	334512	306410
FALSE	High	Master Protein	P08758	ANXA5	Annexin A5 OS=Homo sapiens OX=9606 GN=ANXA5 PE=1 SV=2	0	34.334	28	9	75	8	1	320	35.9	5.05	62.91	0	67.84	8	1	8	1			47363		3.54582e+06	2.20627e+06	2.92911e+06	2.43411e+06		330358	86618.8	96848.4					327569	1.726e+06	1.03317e+06	1.93614e+06	6.47853e+06		8.52465e+06	5.21407e+06	321202	276573	385942
FALSE	High	Master Protein	P30101	PDIA3	Protein disulfide-isomerase A3 OS=Homo sapiens OX=9606 GN=PDIA3 PE=1 SV=4	0	49.385	24	9	37	8	1	505	56.7	6.35	47.59		12.79	9		5	1	277987	364758	405297	325194	844870	346046	226316	421822		186889					166334	359579	670545	250291	245838	486876	2.50767e+06	554075	3.24953e+06	2.37821e+06	386263	394059	420593
FALSE	High	Master Protein	P01834	IGKC	Immunoglobulin kappa constant OS=Homo sapiens OX=9606 GN=IGKC PE=1 SV=2	0	170.966	87	9	3414	9	1	107	11.8	6.52	3670.28	3488.61	3382.15	8	8	9	0	2987585083	2326040226	2371035652	2485075864	1958923785	1485130776	2393542140	2260206493	3231713898	2533759337	3111687619	2599894805	2768229173	2754802171	3173392939	3410348661	1554106855	2322470752	2017331435	3097963222	2418453316	2697636863	1803296976	2689300037	2697876325	2961413195	2874663890
FALSE	High	Master Protein	P00747	PLG	Plasminogen OS=Homo sapiens OX=9606 GN=PLG PE=1 SV=2	0	64.39	13	9	278	9	1	810	90.5	7.24	242.92	76.64	210.67	9	7	8	0	217502		415483		1.41306e+06	5.94249e+06	1.77664e+06	3.56368e+06	3.81162e+07	2.3213e+07	2.22906e+07	6.18101e+06	4.02672e+06	914173	2.43446e+06	1.4608e+06	1.65316e+06	3.03589e+06	4.84422e+06	2.78708e+06	935356	968894	2.83567e+06	1.01042e+06	3.46333e+06	3.31638e+06	1.0609e+06
FALSE	High	Master Protein	P05160	F13B	Coagulation factor XIII B chain OS=Homo sapiens OX=9606 GN=F13B PE=1 SV=3	0	85.684	16	9	160	9	1	661	75.5	6.39	57.7	138.73	183.02	7	9	8	0	256085	746616	623034	535010		361950	240683	441807	3.22595e+06	1.56154e+06	1.59509e+06	1.62281e+06	591855		328060	219780	2.45569e+06	834637	1.01313e+07	3.18191e+06	479604	579905	919557	663530	554809	611867	540213
FALSE	High	Master Protein	P29622	SERPINA4	Kallistatin OS=Homo sapiens OX=9606 GN=SERPINA4 PE=1 SV=3	0	44.992	27	9	129	9	1	427	48.5	7.75	83.9	21.65	130.67	8	5	9	0		71744.5		57253	1.68563e+06	3.42083e+06	2.66614e+06	987942	259276	619818	398271	707547	474642	40448.8	203061	179979	4.30295e+06	3.36179e+06	805518	555151	442256	178131	1.8153e+06	259969	1.42284e+06	1.43434e+06	2.34629e+06
FALSE	High	Master Protein	P02730	SLC4A1	Band 3 anion transport protein OS=Homo sapiens OX=9606 GN=SLC4A1 PE=1 SV=3	0	41.92	11	9	29	9	1	911	101.7	5.19	37.54		27.17	6		6	0	479877		789218			594679		694478	756542		637609	661008	312952	371567	429543	164721	161388		127592	610557	3.26044e+06	183481	3.105e+06	2.14861e+06		57964.4	298268
FALSE	High	Master Protein	P30041	PRDX6	Peroxiredoxin-6 OS=Homo sapiens OX=9606 GN=PRDX6 PE=1 SV=3	0	28.502	46	9	101	9	1	224	25	6.38	37.21	22.08	65.17	6	6	7	0	100430	54342.6	106094		2.24813e+06	2.14224e+06	1.37169e+06	1.05167e+06	308211	876908	930466	219411		38027.3			1.47561e+06	423537	151865	162394	3.90806e+06	1.82726e+06	7.23333e+06	3.78442e+06	2.3537e+06	1.72374e+06	214437
FALSE	High	Master Protein	P12109	COL6A1	Collagen alpha-1(VI) chain OS=Homo sapiens OX=9606 GN=COL6A1 PE=1 SV=3	0	67.068	13	9	58	9	1	1028	108.5	5.43	116	2.47	7.67	9	1	2	0	257397						152416	90588	403080	335998	332256	829409	93739.7			302059	72864	47795.5	44540.4		6.73693e+06	30076.6	8.81612e+06	6.41099e+06
FALSE	High	Master Protein	P07237	P4HB	Protein disulfide-isomerase OS=Homo sapiens OX=9606 GN=P4HB PE=1 SV=3	0	50.754	19	9	30	9	1	508	57.1	4.87	25.26		20.23	6		6	0	437561	185699	285243		5.75413e+06	2.09025e+06	580906	714900	156445	252220	332943		1.09841e+06	235107	358295	46582.4	66626.2	354067	297744	148855	1.92292e+06	260283	2.74187e+06	2.07712e+06	199565	328318	179243
FALSE	High	Master Protein	P26038	MSN	Moesin OS=Homo sapiens OX=9606 GN=MSN PE=1 SV=3	0	37.089	18	9	28	9	1	577	67.8	6.4	29.82	0		9	1		0	340309	140804		250192	855909	229315	280627	317637	130010	126280	246506	212347	72664.2	175053	150403	55764.2	320367		128833	121132	3.22782e+06	21083.5	3.87743e+06	2.55014e+06		65479.2
FALSE	High	Master Protein	P51888	PRELP	Prolargin OS=Homo sapiens OX=9606 GN=PRELP PE=1 SV=1	0	82.942	27	9	81	9	1	382	43.8	9.38	187.45	9.65		9	4		0	227996	135818	295333	325101	337036	175406		360495	338702		411859	347376	252027	144070	69845.4		49350.3	42556		207239	1.91741e+07	32916	2.3065e+07	1.33588e+07		121846	210812
FALSE	High	Master Protein	P16157-14	ANK1	Isoform Er13 of Ankyrin-1 OS=Homo sapiens OX=9606 GN=ANK1	0	41.139	6	9	10	9	1	1983	217.3	6.3	2.51		18.53	2		8	0	65100.2	124500	178462	228557	325394	129633	251934	296117	142029	423330				147392	41420.2	117534	83228.4	194597	171947	294504	429261	26291.7	568332	267849	233308	249056	266317
FALSE	High	Master Protein	P67936	TPM4	Tropomyosin alpha-4 chain OS=Homo sapiens OX=9606 GN=TPM4 PE=1 SV=3	0	49.923	35	10	108	2	1	248	28.5	4.69	155.61	26.69	11.32	10	5	4	0									302189		310498	178021	43702.1				315174				1.04219e+06		1.16601e+06	774995		70415.1
FALSE	High	Master Protein	A0A286YFJ8	IGHG4	Immunoglobulin heavy constant gamma 4 (Fragment) OS=Homo sapiens OX=9606 GN=IGHG4 PE=1 SV=1	0	130.123	32	10	2268	3	1	396	43.8	6.24	2212.99	2207.42	2137.33	7	7	10	0	2.85277e+07	2.3336e+07	4.13795e+07	3.02068e+07	3.05441e+07	2.00979e+07	2.6323e+07	2.9919e+07	4.80436e+07	4.40248e+07	41194288	4.7481e+07	2.51254e+07	2.28654e+07	2.85361e+07	2.36079e+07	8.44339e+06	1.13266e+07	8.33612e+06	1.51047e+07	1.4727e+07	3.26379e+07	1.4202e+07	2.51787e+07	9.30293e+06	9.77438e+06	9.35295e+06
FALSE	High	Master Protein	P68366	TUBA4A	Tubulin alpha-4A chain OS=Homo sapiens OX=9606 GN=TUBA4A PE=1 SV=1	0	41.022	31	10	76	3	1	448	49.9	5.06	60.43	8.74	31.28	8	4	7	0					393707	45805.9			119764	86534.5	91331.3						194745				143507		178012	107741
FALSE	High	Master Protein	P08238	HSP90AB1	Heat shock protein HSP 90-beta OS=Homo sapiens OX=9606 GN=HSP90AB1 PE=1 SV=4	0	50.735	17	10	38	4	1	724	83.2	5.03	27.82		30.55	6		7	0	49532.6		54770.4	88865.3	1.75268e+06	54916.1	73730.8	116248					67503.5	73073	64954.9						295253		1.12263e+06	629495
FALSE	High	Master Protein	Q15166	PON3	Serum paraoxonase/lactonase 3 OS=Homo sapiens OX=9606 GN=PON3 PE=1 SV=3	0	59.453	35	10	180	8	1	354	39.6	5.41	73.04	40.58	196.99	8	3	9	0	44097.1	98009.9	189622	123292	706852	2.45848e+06	1.02228e+06	478699	281682	713763	594809	428520				291148	1.98798e+06	511906	77184.5		109064	78565.4	348212	30821.9	654572		260961
FALSE	High	Master Protein	Q14195-2	DPYSL3	Isoform LCRMP-4 of Dihydropyrimidinase-related protein 3 OS=Homo sapiens OX=9606 GN=DPYSL3	0	46.187	20	10	23	9	1	684	73.9	6.35	49.05			10			1	110814			50281.5		59134.8	80567	411256	51782.9	382823						69609.8	402252	752291	616228	721110	3.54718e+06	60230.3	3.26781e+06	1.89194e+06	80394.2	131586	473396
FALSE	High	Master Protein	P55058	PLTP	Phospholipid transfer protein OS=Homo sapiens OX=9606 GN=PLTP PE=1 SV=1	0	93.868	25	10	245	10	1	493	54.7	7.01	166.27	101.11	293.96	6	6	10	0	1.3485e+06	1.12705e+06	1.46919e+06	384206	5.38516e+06	1.67674e+07	6.95284e+06	3.26295e+06	2.38818e+06	6.52634e+06	6.6618e+06	2.98599e+06	1.9728e+06	719159	1.08617e+06	753709	27662983	1.29367e+07	4.64214e+06	2.00992e+06	3.07334e+06	1.00587e+06	6.28305e+06	1.09029e+06	1.26e+07	5.30528e+06	1.16324e+07
FALSE	High	Master Protein	P01011	SERPINA3	Alpha-1-antichymotrypsin OS=Homo sapiens OX=9606 GN=SERPINA3 PE=1 SV=2	0	96.856	26	10	222	10	1	423	47.6	5.52	275.47	52.28	163.09	10	8	9	0	5.09445e+06	4.49839e+06	4.61853e+06	6.20107e+06	3.39644e+06	1.80356e+07	4.94249e+06	4.99417e+06	7.8435e+06	8.99797e+06	8.36842e+06	7.57555e+06	1.67123e+07	8.0536e+06	6.49359e+06	6.48564e+06	8.28842e+06	1.15217e+07	1.11219e+07	1.40633e+07	1.06543e+07	7.55456e+06	1.18181e+07	1.27283e+07	8.44582e+06	1.05005e+07	7.82655e+06
FALSE	High	Master Protein	P04083	ANXA1	Annexin A1 OS=Homo sapiens OX=9606 GN=ANXA1 PE=1 SV=2	0	52.312	36	10	66	10	1	346	38.7	7.02	48.89		104.93	6		10	0	3.95466e+06	5.92177e+06	6.91481e+06	7.52297e+06			146991	61848.4	166174	98483.8			3.1756e+06	5.16696e+06	67897.5	77376.1			102770		5.28086e+06	506613	5.56605e+06	4.8564e+06	357952	2.05491e+06	1.66609e+06
FALSE	High	Master Protein	Q96KN2	CNDP1	Beta-Ala-His dipeptidase OS=Homo sapiens OX=9606 GN=CNDP1 PE=1 SV=4	0	42.511	26	10	51	10	1	507	56.7	5.3	36.31	4.3	54.61	7	3	8	0	2.27289e+06	3.10675e+06	3.10048e+06	3.60278e+06	388685	1.73024e+06	644465	96795.9	190912	552073	278520	170813	2.28202e+06	2.38906e+06	85616.5	85892.7	1.4556e+06	617489		112868	277013	115121	872309		1.27533e+06	795439	1.63397e+06
FALSE	High	Master Protein	P11277-2	SPTB	Isoform 2 of Spectrin beta chain, erythrocytic OS=Homo sapiens OX=9606 GN=SPTB	0	28.846	5	10	11	10	1	2328	267.7	5.39	1.67		16.46	1		10	0		337089	106656	231834	27663.3		166456		92971.3	403031		120600	267900	154479							334156	114961	1.05036e+06	831504	62175.8		365154
FALSE	High	Master Protein	P98160	HSPG2	Basement membrane-specific heparan sulfate proteoglycan core protein OS=Homo sapiens OX=9606 GN=HSPG2 PE=1 SV=4	0	45.002	3	10	87	10	1	4391	468.5	6.51	76.51	41.39	39.47	10	3	5	0	272077	237968	341665		441559	216644			2.28222e+06	1.11357e+06	1.21678e+06	4.0031e+06	1.42117e+06	784064	672564	813912	1.43878e+06	840336	1.04222e+06	649513	2.22502e+06	3.45515e+06	3.82562e+06	2.9056e+06	1.1067e+06	359357
FALSE	High	Master Protein	P39060	COL18A1	Collagen alpha-1(XVIII) chain OS=Homo sapiens OX=9606 GN=COL18A1 PE=1 SV=5	0	58.495	9	10	50	10	1	1754	178.1	6.01	54.58		64.92	10		2	0						392084					49814.1	44558.5		276051		83987.3	1.06793e+06	447711	172868	151779	5.09458e+06	50596.2	6.25044e+06	4.03352e+06	317301
FALSE	High	Master Protein	P60174	TPI1	Triosephosphate isomerase OS=Homo sapiens OX=9606 GN=TPI1 PE=1 SV=3	0	61.845	57	10	39	10	1	286	30.8	5.92	87.97	2	6.04	9	1	2	0					1.86749e+06	107824		198963				68316.1								126861	5.09693e+06	21622.7	4.86271e+06	4.00377e+06		55244.2	56730.1
FALSE	High	Master Protein	P35609	ACTN2	Alpha-actinin-2 OS=Homo sapiens OX=9606 GN=ACTN2 PE=1 SV=1	0	53.05	15	11	71	2	1	894	103.8	5.45	107.06	25.44	26.05	10	2	4	0																							77142.3	33017.2
FALSE	High	Master Protein	P68363	TUBA1B	Tubulin alpha-1B chain OS=Homo sapiens OX=9606 GN=TUBA1B PE=1 SV=1	0	61.221	35	11	156	4	1	451	50.1	5.06	157.67	27.5	93.45	9	6	10	6	708777	699463	958310	578982	9.43141e+06	732770	2.07344e+06	1.4674e+06	476012	311676	660114	435834	304780	265995		59518.3	1.83399e+06	440315	357329	47466.6	8.45285e+06		1.11036e+07	6.0516e+06	375647	320709	410839
FALSE	High	Master Protein	P13646	KRT13	Keratin, type I cytoskeletal 13 OS=Homo sapiens OX=9606 GN=KRT13 PE=1 SV=4	0	43.326	19	11	112	5	1	458	49.6	4.96	63.11	53.04	118.98	4	4	11	0	919149	796416	862931	608424					129276	140177	230359	270821									169587	106857	125368	43401.3
FALSE	High	Master Protein	P68871	HBB	Hemoglobin subunit beta OS=Homo sapiens OX=9606 GN=HBB PE=1 SV=2	0	153.013	79	11	856	6	1	147	16	7.28	1317.33	546.77	469.08	11	9	9	5	1.13347e+07	1.43772e+07	1.35743e+07	1.82125e+07	6.1367e+06	1.58842e+07	5.27873e+06	8.17527e+06	1.49941e+07	1.67087e+07	1.77553e+07	1.06063e+07	2.36802e+07	2.39836e+07	1.17757e+07	9.26431e+06	7.02806e+06	7.34289e+06	5.2723e+06	7.69657e+06	2438943376	2.71041e+07	3719068608	2135811086	1.0494e+07	1.40904e+07	9.24093e+06
FALSE	High	Master Protein	P11142	HSPA8	Heat shock cognate 71 kDa protein OS=Homo sapiens OX=9606 GN=HSPA8 PE=1 SV=1	0	67.659	20	11	89	7	1	646	70.9	5.52	132.89	2.04	64.21	11	2	5	0	474522	486265		390657	1.39962e+06	296907	403642	231062	360132	400192	361323	310541	460562	520122	480652	616679	279302	377736	254789	163060	2.82419e+06	547904	4.33731e+06	3.40511e+06	880541	861209	898839
FALSE	High	Master Protein	P27169	PON1	Serum paraoxonase/arylesterase 1 OS=Homo sapiens OX=9606 GN=PON1 PE=1 SV=3	0	154.103	48	11	717	9	1	355	39.7	5.22	575.03	607.59	908.76	9	10	11	2	4.77356e+06	3.75243e+06	5.26173e+06	2.43177e+06	3.01881e+07	6.1014e+07	3.32564e+07	1.39866e+07	2.301e+07	4.21767e+07	3.31625e+07	2.74698e+07	4.66739e+06	3.0998e+06	3.25188e+06	2.24563e+06	3.70523e+07	2.09325e+07	6.85744e+06	5.1217e+06	9.15928e+06	8.51542e+06	2.19329e+07	5.94816e+06	2.11732e+07	1.24302e+07	2.26213e+07
FALSE	High	Master Protein	P04075-2	ALDOA	Isoform 2 of Fructose-bisphosphate aldolase A OS=Homo sapiens OX=9606 GN=ALDOA	0	70.257	39	11	46	9	1	418	45.2	8.25	99.79		9.35	11		3	2	120066	460141	235792	145847	2.49175e+06	51110	120552	211887	88680	1.01787e+06	126340	4.63247e+06	557002	782387	770398			51362.8	75698.1		1.3317e+07	708053	1.46463e+07	7.95206e+06	454120	391017	674825
FALSE	High	Master Protein	O14791-2	APOL1	Isoform 2 of Apolipoprotein L1 OS=Homo sapiens OX=9606 GN=APOL1	0	55.066	21	11	345	11	1	414	45.9	6.29	243.15	226.69	344.53	10	10	10	0	1.70531e+07	1.92756e+07	1.8268e+07	2.28907e+07	9.86089e+06	2.74651e+07	3.94949e+07	2.03238e+07	1.0419e+08	3.068e+08	2.17253e+08	2.43829e+08	1082021506	1744706153	2.16057e+08	4.42941e+08	2.18945e+07	2.95416e+07	1.02856e+07	1.28832e+07	1.51968e+07	1.68302e+07	3.14172e+07	9.41207e+06	1.66801e+07	1.35963e+07	1.96296e+07
FALSE	High	Master Protein	P02748	C9	Complement component C9 OS=Homo sapiens OX=9606 GN=C9 PE=1 SV=2	0	68.01	18	11	511	11	1	559	63.1	5.59	287.65	348.99	581.16	8	8	11	0	1.13902e+06	617392	1.15293e+06	780426	1.04036e+07	2.34862e+07	1.95319e+07	7.95777e+06	4.46018e+06	1.2344e+07	8.7846e+06	2.35343e+07	3.65893e+06	1.85075e+06	768086	617198	3.79559e+07	2.69661e+07	1.3126e+07	5.12283e+06	4.79809e+06	1.83407e+06	1.19175e+07	3.63391e+06	1.15346e+07	8.53667e+06	1.43231e+07
FALSE	High	Master Protein	Q06033	ITIH3	Inter-alpha-trypsin inhibitor heavy chain H3 OS=Homo sapiens OX=9606 GN=ITIH3 PE=1 SV=2	0	75.986	16	11	127	11	1	890	99.8	5.74	43.34	5.63	177.14	8	3	10	0	1.91497e+06	2.13986e+06	2.38293e+06	2.41467e+06	447530	2.72559e+06	2.57379e+06	2.06774e+06	923046	1.61315e+06	1.35066e+06	3.68801e+06	2.01914e+06	1.45784e+06	1.79642e+06	1.79044e+06	6.33311e+06	5.20681e+06	3.37459e+06	3.30341e+06	2.63803e+06	1.81707e+06	3.08921e+06	2.56932e+06	5.63776e+06	5.12762e+06	6.45366e+06
FALSE	High	Master Protein	P04278	SHBG	Sex hormone-binding globulin OS=Homo sapiens OX=9606 GN=SHBG PE=1 SV=2	0	90.612	37	11	197	11	1	402	43.8	6.71	245.13	16.91	193.11	11	2	9	0	340335	512183	484671	454317	483171	3.35798e+06	3.57606e+06	1.26592e+06	308236	2.99725e+06	1.0358e+06	1.97696e+06	812561	770288	188717	235039	1.06371e+07	6.53194e+06	1.54901e+06	1.22539e+06	789103	502404	1.28778e+06	774136	1.10662e+06	713572	2.26208e+06
FALSE	High	Master Protein	P06576	ATP5F1B	ATP synthase subunit beta, mitochondrial OS=Homo sapiens OX=9606 GN=ATP5F1B PE=1 SV=3	0	74.493	32	11	68	11	1	529	56.5	5.4	112.38	2.08	33.48	10	1	9	0	557246	1.91547e+06	778260	841960	3.09093e+06	428654	428763	197171	145753	1.51976e+06		138667	840112	6.95939e+06	6.48357e+06	6.55956e+06	267861	461280	362968	311483	5.48803e+06	2.38144e+06	6.1971e+06	5.03231e+06	961622	1.13602e+06	843049
FALSE	High	Master Protein	Q8TDL5	BPIFB1	BPI fold-containing family B member 1 OS=Homo sapiens OX=9606 GN=BPIFB1 PE=1 SV=1	0	77.74	29	11	100	11	1	484	52.4	7.23	51.11	4.08	183.83	6	2	11	0	449108	616704	461524	764468	6.0613e+06	1.27671e+07	6.21226e+06	1.68706e+06	268195	693326	449227	121248	723432	618281	361994	284490	1.01717e+07	5.05617e+06	764383	401863	330409	144633	1.46828e+06	96870	870510	1.00214e+06	1.20221e+06
FALSE	High	Master Protein	P01008	SERPINC1	Antithrombin-III OS=Homo sapiens OX=9606 GN=SERPINC1 PE=1 SV=1	0	77.644	30	11	108	11	1	464	52.6	6.71	88.48	39.9	55.65	10	9	7	0	1.16761e+06	969106	1.42935e+06	624097	1.49434e+06	1.31389e+07	1.8177e+06	1.78503e+06	1.1251e+06	1.5249e+06	679854	1.27273e+06	9.43054e+06	1.20517e+06	2.80315e+06	951947	1.14432e+06	2.6087e+06	1.45004e+06	1.23769e+06	2.40867e+06	1.24233e+06	2.0037e+06	2.21526e+06	860787	1.70272e+06	349221
FALSE	High	Master Protein	P01031	C5	Complement C5 OS=Homo sapiens OX=9606 GN=C5 PE=1 SV=4	0	31.598	9	11	42	11	1	1676	188.2	6.52	19.98	0	19.54	8	1	8	0	619051	515193	573909	611821	694971	2.8089e+06	864437	748118	537939	286426	283120	607852	1.81704e+06	1.03781e+06	537092		894728	743015	847526	72901.6	821899	116532	1.18348e+06	523586	513140	207226	139990
FALSE	High	Master Protein	P04406	GAPDH	Glyceraldehyde-3-phosphate dehydrogenase OS=Homo sapiens OX=9606 GN=GAPDH PE=1 SV=3	0	153.375	55	11	133	11	1	335	36	8.46	237.3	3.79	121.53	10	3	7	0	415063	734335	427287	371861	6.85038e+06	2.19812e+06	1.78785e+06	2.05015e+06	988775	1.17748e+06	1.48079e+06	417043	324290	442513	447477	439870	1.26948e+06	695784	1.03479e+06	773346	3.15203e+07	320330	3.62031e+07	1.93263e+07	1.20095e+06	655784	602271
FALSE	High	Master Protein	Q08380	LGALS3BP	Galectin-3-binding protein OS=Homo sapiens OX=9606 GN=LGALS3BP PE=1 SV=1	0	67.667	24	11	45	11	1	585	65.3	5.27		108.84			11		0	647357	1.07581e+06	1.17286e+06	1.01679e+06	85078.8	657270	920533	857424		168005			717646	1.02812e+06	42246.9	64377.6	264327	34233.8			736149		489956	442271
FALSE	High	Master Protein	B4E1Z4		C3/C5 convertase OS=Homo sapiens OX=9606 PE=1 SV=1	0	62.366	9	11	90	11	1	1266	140.9	7.18	125.2	9.4	37.88	11	5	7	0			334391			7.06604e+06	537724	201030	130688	283162	153063	302005	4.75386e+06	400512	1.44445e+06	203464	582158	2.43705e+06	791529	341535	3.60002e+06	1.04152e+06	4.82812e+06	3.31093e+06	253836	568566	72807.3
FALSE	High	Master Protein	Q05682	CALD1	Caldesmon OS=Homo sapiens OX=9606 GN=CALD1 PE=1 SV=3	0	61.613	17	11	69	11	1	793	93.2	5.66	120.47	3.4	1.68	11	2	1	0	116476				1.79089e+06	303325	451010	414446	327284	287377	342356	451700	667588	387128	493865	459550	342714	422513	276223	551032	6.9992e+06	603811	8.98773e+06	6.61486e+06	719500	963767	929767
FALSE	High	Master Protein	P24821	TNC	Tenascin OS=Homo sapiens OX=9606 GN=TNC PE=1 SV=3	0	43.084	7	11	29	11	1	2201	240.7	4.89	41.6			11			0	24044.2	378146	636572	187946		78099.9				151363	55394.9								196794	51898.3	3.25514e+06	25657.4	3.2129e+06	1.98253e+06	66690.7
FALSE	High	Master Protein	P14625	HSP90B1	Endoplasmin OS=Homo sapiens OX=9606 GN=HSP90B1 PE=1 SV=1	0	54.944	16	11	45	11	1	803	92.4	4.84	33.52		29.28	10		8	0	272685	330066			2.05785e+06	271943	297593	643874		152895	128530	56214	225586	378673	407397	2.36021e+06	400348	362652	200272	313592	3.3124e+06	44940.7	3.83206e+06	2.99127e+06	235962	273318	449664
FALSE	High	Master Protein	P67936-2	TPM4	Isoform 2 of Tropomyosin alpha-4 chain OS=Homo sapiens OX=9606 GN=TPM4	0	57.111	32	12	108	1	1	284	32.7	4.73	173.77	17.59	8.37	12	3	3	2				48937.2	199569				143296		156185	65265.8					165103				1.7073e+06		2.71144e+06	1.75415e+06
FALSE	High	Master Protein	P35580-4	MYH10	Isoform 4 of Myosin-10 OS=Homo sapiens OX=9606 GN=MYH10	0	76.623	7	12	71	1	1	2007	232.4	5.55	65.55	12.12	87.41	10	3	8	0
FALSE	High	Master Protein	P00739-2	HPR	Isoform 2 of Haptoglobin-related protein OS=Homo sapiens OX=9606 GN=HPR	0	90.397	30	12	557	5	1	385	43	7.08	385.47	268.68	561.52	11	8	11	0	2.79457e+06	2.5206e+06	2.8452e+06	1.73059e+06	2.14634e+06	9.21079e+06	7.70405e+06	8.669e+06	2.93682e+06	3.32597e+06	3.01722e+06	3.97641e+06	3.27014e+06	3.03171e+06	3.06106e+06	2.13645e+06	1.14054e+07	3.30141e+06	5.26947e+06	5.15733e+06	7.77709e+06	1.21779e+07	7.66635e+06	7.57563e+06	2.32716e+07	1.82235e+07	1.98803e+07
FALSE	High	Master Protein	P05787-2	KRT8	Isoform 2 of Keratin, type II cytoskeletal 8 OS=Homo sapiens OX=9606 GN=KRT8	0	42.29	22	12	85	5	1	511	56.6	5.43	42.22	30.69	65.48	5	5	11	0	512692				1.99056e+06	624052	866389	478141						309280			3.40229e+06	2.12903e+06	2.32272e+06	3.07102e+06
FALSE	High	Master Protein	P07900-2	HSP90AA1	Isoform 2 of Heat shock protein HSP 90-alpha OS=Homo sapiens OX=9606 GN=HSP90AA1	0	60.791	16	12	49	6	1	854	98.1	5.16	45		31.67	9		7	6	2.92982e+07	4.69481e+07	4.46286e+07	3.64385e+07	8.13222e+07	7.6214e+07	7.06114e+07	7.3522e+07	6.22392e+07	6.37496e+07	5.42392e+07	3.99996e+07	3.46736e+07	2.93247e+07	2.26231e+07	3.12679e+07	7.0081e+07	7.31279e+07	4.64886e+07	5.63108e+07	1.5053e+07	1.70844e+07	1.9669e+07	1.43047e+07	4.54814e+07	3.99434e+07	4.55786e+07
FALSE	High	Master Protein	P11597	CETP	Cholesteryl ester transfer protein OS=Homo sapiens OX=9606 GN=CETP PE=1 SV=2	0	97.055	33	12	291	12	1	493	54.7	6.09	120.81	52.65	360.32	8	7	12	0	776127	1.98108e+06	953064	1.16401e+06	2.91677e+07	3.07663e+07	9.86925e+06	6.78354e+06	4.42727e+06	1.36689e+07	1.08004e+07	6.08548e+06	708675	300212	333985	271040	2.32715e+07	7.59163e+06	6.11963e+06	898950	5.81852e+06	1.41715e+06	7.64986e+06	1.40773e+06	2.13773e+07	5.92623e+06	1.34016e+07
FALSE	High	Master Protein	Q9UHG3	PCYOX1	Prenylcysteine oxidase 1 OS=Homo sapiens OX=9606 GN=PCYOX1 PE=1 SV=3	0	62.659	30	12	170	12	1	505	56.6	6.18	78.01	64.03	75.14	12	9	9	0	1.87988e+06	2.13447e+06	2.7959e+06	1.22771e+06	1.71926e+06	3.11578e+06	3.04987e+06	2.17065e+06	2.4501e+06	1.94294e+06	1.78639e+06	1.29311e+06	424017	415992	82840.7	96271.8	3.57167e+06	2.95965e+06	1.01457e+06	808291	1.62284e+06	1.73277e+06	2.70772e+06	1.36098e+06	1.87018e+06	2.15894e+06	1.92792e+06
FALSE	High	Master Protein	Q15063	POSTN	Periostin OS=Homo sapiens OX=9606 GN=POSTN PE=1 SV=2	0	96.86	22	12	112	12	1	836	93.3	7.53	77.09	11.75	124.42	11	4	11	0	123290	192383	250942	53016.8		1.10282e+06	524763	89483.9	83019.7	287423	109410	673375				106917	798221	401416	34603.9		2.05516e+06	129956	2.73196e+06	2.05665e+06		162044	193874
FALSE	High	Master Protein	Q76LX8	ADAMTS13	A disintegrin and metalloproteinase with thrombospondin motifs 13 OS=Homo sapiens OX=9606 GN=ADAMTS13 PE=1 SV=1	0	71.735	9	12	169	12	1	1427	153.5	7.17	96.12	107.55	135.96	11	8	12	0	226610	125192	911202		431433	544594	190694	276145	950118	137706	312633	5.31614e+06	136598		24693.4	166898	1.0734e+06	383446	881013	80655.2	1.10028e+06	1.47801e+06	1.58388e+06	535125	1.19702e+06	305273	384441
FALSE	High	Master Protein	P10809	HSPD1	60 kDa heat shock protein, mitochondrial OS=Homo sapiens OX=9606 GN=HSPD1 PE=1 SV=2	0	52.905	33	12	29	12	1	573	61	5.87	25.12		30.46	5		10	0	1.83557e+06	2.20264e+06	2.35433e+06	2.57068e+06	5.29318e+06	1.01449e+07	1.24086e+06	1.44974e+06	465726	1.16031e+06	1.09321e+06	371812	1.96881e+06	2.50659e+06	238827	323654	161044	207362	126153	235667	1.4375e+06	296647	1.71607e+06	1.08658e+06	133777	295263	349512
FALSE	High	Master Protein	P08603	CFH	Complement factor H OS=Homo sapiens OX=9606 GN=CFH PE=1 SV=4	0	84.979	14	12	198	12	1	1231	139	6.61	205.87	59.41	117.05	12	6	7	0	306142		541538		219172	6.95524e+06	297626	594416	643108	659675	635585	716246	5.99137e+06	847100	1.61485e+06	474669	182082	1.79743e+06	1.86596e+06	674153	2.52101e+06	781270	3.79954e+06	2.42923e+06	723297	351889	359671
FALSE	High	Master Protein	A0A286YEY4	IGHG2	Immunoglobulin heavy constant gamma 2 (Fragment) OS=Homo sapiens OX=9606 GN=IGHG2 PE=1 SV=1	0	169.022	40	13	3363	6	1	395	43.8	6.52	2797.6	2675.8	2549.93	10	10	13	1	1013559941	1017472688	1201029747	1001641733	1085667307	8.96316e+08	1132788297	1109848928	492021965	5.61288e+08	491180800	4.67859e+08	8.13333e+08	8.87785e+08	8.56288e+08	8.9331e+08	6.2722e+08	789007501	611204118	1007591362	4.34851e+08	4.24544e+08	3.42202e+08	4.3024e+08	4.54923e+08	4.6215e+08	4.57458e+08
FALSE	High	Master Protein	A0A0G2JIW1	HSPA1B	Heat shock 70 kDa protein 1B OS=Homo sapiens OX=9606 GN=HSPA1B PE=1 SV=1	0	61.922	24	13	78	10	1	642	70.1	5.66	126.64	2.04	37.14	13	2	4	2	4.13154e+06	1.69796e+06	4.48786e+06	4.81486e+06	3.36445e+06	3.39274e+06	4.73734e+06	5.50706e+06	361091	472338	334482	242362	3.39057e+07	2.12941e+07	63719.6	102338	37633.8	124682	260244	143455	1.06523e+07	351751	1.38554e+07	8.32874e+06	307276	458403	539409
FALSE	High	Master Protein	P02787	TF	Serotransferrin OS=Homo sapiens OX=9606 GN=TF PE=1 SV=3	0	170.534	22	13	609	13	1	698	77	7.12	694.54	215.11	576.27	13	12	12	0	4.78837e+06	1.95476e+06	1.58897e+07	1.69527e+06	8.19669e+06	141650854	8.8295e+06	1.31127e+07	4.49469e+06	1.22535e+07	3.84473e+06	6.23897e+06	1.18191e+08	1.07885e+07	2.86507e+07	3.03044e+06	4.25946e+06	4.19507e+07	1.84491e+07	1.71122e+07	5.14455e+07	3.14333e+07	4.75641e+07	3.0557e+07	1.5004e+07	3.02332e+07	1.10095e+07
FALSE	High	Master Protein	Q86UX7	FERMT3	Fermitin family homolog 3 OS=Homo sapiens OX=9606 GN=FERMT3 PE=1 SV=1	0	59.91	25	13	70	13	1	667	75.9	6.98	66.37	16.51	46.81	10	8	12	0	563025	493340	181072	296334	1.20146e+06	1.52778e+06	1.43697e+06	1.43219e+06	1.76843e+06	1.02631e+06	2.41141e+06	1.03173e+06	651622			49490.8	2.14994e+06	208574	127128		146044	21906.7	240057
FALSE	High	Master Protein	P80108	GPLD1	Phosphatidylinositol-glycan-specific phospholipase D OS=Homo sapiens OX=9606 GN=GPLD1 PE=1 SV=3	0	55.763	17	13	141	13	1	840	92.3	6.37	50.88	52.5	177.23	6	5	12	0		76496.4	367115	281502	1.72703e+06	5.18992e+06	2.57484e+06	914173	720287	903115	1.07176e+06	1.28307e+06	611499	1.1436e+06	807633	584916	6.67744e+06	4.09445e+06	2.76718e+06	567226	1.0667e+06	373149	3.74675e+06	238925	3.22568e+06	1.64667e+06	3.21129e+06
FALSE	High	Master Protein	Q01995	TAGLN	Transgelin OS=Homo sapiens OX=9606 GN=TAGLN PE=1 SV=4	0	67.436	58	13	167	13	1	201	22.6	8.84	349.8	34.52	17.49	13	7	6	0	203329	415205	585716	544437	115635	432023	701357	450523	115924	1.1238e+06	843980	137777	109121	349503	53596.8	1.09588e+06	391340	288352	339810	284344	2.5263e+08	67210.3	2.45211e+08	1.65537e+08	350062	244416	345259
FALSE	High	Master Protein	Q5TCU3	TPM2	Tropomyosin beta chain OS=Homo sapiens OX=9606 GN=TPM2 PE=1 SV=1	0	76.18	38	14	152	0	1	284	32.8	4.68	294.85	28.76	8.37	14	8	2	9	265518	266337	113192	84800.7	149255			91288.6	245720	496160	270108	281125	94575.4	205830			174935	126938			5.33487e+07	111377	7.15945e+07	4.90333e+07		56149.8
FALSE	High	Master Protein	P14618	PKM	Pyruvate kinase PKM OS=Homo sapiens OX=9606 GN=PKM PE=1 SV=4	0	99.54	40	14	104	1	1	531	57.9	7.84	189.95	8	23.55	14	4	7	0
FALSE	High	Master Protein	P09493-3	TPM1	Isoform 3 of Tropomyosin alpha-1 chain OS=Homo sapiens OX=9606 GN=TPM1	0	76.53	40	14	104	1	1	284	32.9	4.78	188.16	7.46	4.05	14	6	3	0	78979.4		91265.6						130607	120129	149655	174596	126263	278333	168046	272537					596878		856674	615596
FALSE	High	Master Protein	P14618-2	PKM	Isoform M1 of Pyruvate kinase PKM OS=Homo sapiens OX=9606 GN=PKM	0	98.138	38	14	107	1	1	531	58	7.71	195.18	8	23.55	14	4	7	12		697620	62014.3	550485	1.67937e+06	171698	393389	403327	102275	454245	811698	245190	48178.5	98157.3	49937	470976	119160	350561	140771	82478.7	9.36368e+06	58078.8	1.4732e+07	8.80026e+06		84435.8	196882
FALSE	High	Master Protein	A7XZE4	TPM2	Beta tropomyosin isoform OS=Homo sapiens OX=9606 GN=TPM2 PE=1 SV=1	0	72.619	39	14	147	1	1	284	33	4.69	277.64	28.61	8.37	14	8	2	1											97678.5										8545254		1.24944e+07	7.7962e+06
FALSE	High	Master Protein	P60709	ACTB	Actin, cytoplasmic 1 OS=Homo sapiens OX=9606 GN=ACTB PE=1 SV=1	0	214.496	58	14	1015	7	1	375	41.7	5.48	984.84	785.97	772.54	14	11	11	0	887654	771857	785232	721580	2.31173e+07	7.77196e+06	6.23998e+06	4.84479e+06	8.16515e+06	5.03292e+06	8.15327e+06	6.41735e+06	6.89687e+06	9.44906e+06	2.37643e+06	865102	1.48526e+07	7.10666e+06	2.94554e+06	1.00453e+06	6.99719e+07	1.033e+06	1.02877e+08	6.8618e+07	3.07053e+06	2.69105e+06	2.52838e+06
FALSE	High	Master Protein	P01871-2	IGHM	Isoform 2 of Immunoglobulin heavy constant mu OS=Homo sapiens OX=9606 GN=IGHM	0	136.386	34	14	1406	14	1	474	51.9	6.15	1010.59	1056.41	1208.72	13	13	14	0	8.84151e+07	1.17177e+08	1.17378e+08	9.98837e+07	3.25689e+08	271879491	1.71494e+08	218121387	1.18642e+08	1.50176e+08	1.29811e+08	1.40927e+08	1.09014e+08	132720228	124507122	1.05826e+08	1.65038e+08	1.57519e+08	1.5769e+08	1.36883e+08	3.35519e+08	5.49499e+08	3.49696e+08	4.38335e+08	7.64507e+08	7.40402e+08	7.22825e+08
FALSE	High	Master Protein	P09493-8	TPM1	Isoform 8 of Tropomyosin alpha-1 chain OS=Homo sapiens OX=9606 GN=TPM1	0	77.387	45	15	117	0	1	284	32.8	4.75	201.47	8.38	4.05	15	6	3	1	287031	269243	287217	348249								155854	260342	278822	185139	215006					522728	114229	794874	465440	192560
FALSE	High	Master Protein	P09493-7	TPM1	Isoform 7 of Tropomyosin alpha-1 chain OS=Homo sapiens OX=9606 GN=TPM1	0	81.857	48	16	124	0	1	284	32.7	4.74	225.21	9.27	4.05	16	6	2	15	1.6726e+06	1.88001e+06	2.23035e+06	2.40933e+06	488776	712835	975052	855884		113703	365691		1.19165e+06	1.24264e+06	281160	665693	256307	111202			8.54531e+07	586010	1.0432e+08	6.83585e+07		90997.2	169417
FALSE	High	Master Protein	P68133	ACTA1	Actin, alpha skeletal muscle OS=Homo sapiens OX=9606 GN=ACTA1 PE=1 SV=1	0	217.967	63	16	798	1	1	377	42	5.39	850.75	444.8	398.58	16	12	9	1										111172											287976		331348	171078
FALSE	High	Master Protein	P62736	ACTA2	Actin, aortic smooth muscle OS=Homo sapiens OX=9606 GN=ACTA2 PE=1 SV=1	0	238.769	63	16	836	2	1	377	42	5.39	975.61	453.06	398.58	16	13	9	16	1.88352e+06	3.85123e+06	1.5e+06	3.82793e+06	1.37333e+07	1.17654e+07	9.56977e+06	9.53935e+06	2.54344e+07	1.90132e+07	2.64555e+07	1.92198e+07	1.56449e+07	2.20581e+07	5.18402e+06	2.86933e+06	2.76596e+07	1.26894e+07	5.79155e+06	2.90865e+06	6.4602e+08	4.23258e+06	7.28263e+08	4.91343e+08	6.08228e+06	5.49396e+06	5.84446e+06
FALSE	High	Master Protein	A0A286YES1	IGHG3	Immunoglobulin heavy constant gamma 3 (Fragment) OS=Homo sapiens OX=9606 GN=IGHG3 PE=1 SV=1	0	165.391	37	16	3172	7	1	446	49.1	6.87	3027.11	2739.57	2457.42	11	11	15	3	5.84749e+08	5.59481e+08	5.06859e+08	5.73916e+08	4.64122e+08	422662952	5.00864e+08	5.69714e+08	2.21253e+08	1.87793e+08	2.20493e+08	1.97809e+08	2.36784e+08	2.19381e+08	3.62927e+08	303047684	1.97295e+08	1.86985e+08	1.60244e+08	3.09343e+08	3.53833e+08	3.94561e+08	2.46205e+08	309434494	4.24176e+08	5.09965e+08	499290298
FALSE	High	Master Protein	P00738	HP	Haptoglobin OS=Homo sapiens OX=9606 GN=HP PE=1 SV=1	0	97.648	37	16	565	9	1	406	45.2	6.58	480.76	283.37	455.05	16	10	12	7	8.51994e+06	7.34128e+06	1.54077e+07	6.34408e+06	3.37316e+07	8.05761e+07	2.50767e+07	2.69983e+07	3.0055e+07	3.29966e+07	2.99445e+07	2.63619e+07	9.02269e+07	3.2676e+07	3.66321e+07	7.09629e+06	2.90929e+07	4.56632e+07	2.30436e+07	2.25091e+07	9.87805e+07	3.92286e+07	140375394	9.01207e+07	6.06875e+07	6.75189e+07	5.42714e+07
FALSE	High	Master Protein	P06733	ENO1	Alpha-enolase OS=Homo sapiens OX=9606 GN=ENO1 PE=1 SV=2	0	115.147	50	16	156	14	1	434	47.1	7.39	215.38	7.98	66.08	16	6	9	2	50754.5		115561	92110.1	8.5076e+06	1.48546e+06	2.34986e+06	2.52618e+06	661370	499609	1.17787e+06	215058	6.59453e+06	3.13723e+07	1.3331e+07	1.08668e+07	1.25019e+06	3.15338e+06	2.01432e+06	439366	3.26993e+07	7.02308e+06	3.51899e+07	3.34723e+07	397031	669596	946673
FALSE	High	Master Protein	P11021	HSPA5	Endoplasmic reticulum chaperone BiP OS=Homo sapiens OX=9606 GN=HSPA5 PE=1 SV=2	0	86.597	32	16	93	14	1	654	72.3	5.16	116.85	2.04	71.16	16	2	12	2	168133	288339		134271	1.00274e+07	298487	940076	750192	862766	332340	924473	646357	3.42508e+06	4.67048e+06	4.14348e+06	4.34635e+06	191990		109792		6.61361e+06	3.31949e+06	1.10364e+07	9.09319e+06	207475		90061.9
FALSE	High	Master Protein	O00391	QSOX1	Sulfhydryl oxidase 1 OS=Homo sapiens OX=9606 GN=QSOX1 PE=1 SV=3	0	119.668	26	16	487	16	1	747	82.5	8.92	300.6	234.62	601.98	14	12	16	0	2.92882e+06	760588	2.4787e+06	984335	8.78014e+06	3.01667e+07	1.97498e+07	4.84539e+06	4.52547e+06	6.71398e+06	4.39833e+06	6.9163e+06	2.71338e+06	4.96634e+06	1.75402e+06	1.97729e+06	2.89972e+07	2.08114e+07	5.88281e+06	4.87099e+06	5.51434e+06	9.40182e+06	1.2678e+07	2.78283e+06	1.88296e+07	1.53798e+07	2.00524e+07
FALSE	High	Master Protein	A0A0A0MRJ7	F5	Coagulation factor V OS=Homo sapiens OX=9606 GN=F5 PE=1 SV=1	0	69.272	9	16	118	16	1	2229	252.1	6.05	57.91	67.22	40.44	12	9	9	0	5.73537e+06	5.17811e+06	1.50184e+07	5.6864e+06	5.0676e+06	6.18072e+06	7.0427e+06	6.56712e+06	7.06549e+06	5.00313e+06	6.18184e+06	9.07504e+06	4.10991e+06	3.82335e+06	2.68515e+06	3.4823e+06	5.46486e+06	4.78964e+06	4.36309e+06	6.19757e+06	5.61016e+06	5.02656e+06	4.07611e+06	4.66595e+06	5.66518e+06	5.26401e+06	5.80437e+06
FALSE	High	Master Protein	P08133	ANXA6	Annexin A6 OS=Homo sapiens OX=9606 GN=ANXA6 PE=1 SV=3	0	72.852	26	16	95	16	1	673	75.8	5.6	67.88	2.2	115.71	13	1	15	0	43334.4		203699		7.80477e+07	2.47622e+07	1.81363e+07	1.39437e+07	169603	321174	87589.2	657245	59320.3	58689.4			2.77674e+07	7.55616e+07	1.67247e+08	8.07576e+06	7.49006e+06		8.78323e+06	5.81324e+06	2.04836e+06	3.29392e+06	1.39584e+06
FALSE	High	Master Protein	A0A024R6I7	SERPINA1	Alpha-1-antitrypsin OS=Homo sapiens OX=9606 GN=SERPINA1 PE=1 SV=1	0	210.636	50	17	961	1	1	418	46.7	5.59	1023.24	681.68	1082.38	17	15	14	18	1.2698e+07	9.86239e+06	2.26948e+07	7.99193e+06	7.0633e+07	1.36895e+08	2.50919e+07	1.94006e+07	2.04355e+07	2.04013e+07	1.75563e+07	1.68768e+07	1.34965e+08	4.72391e+07	88838253	4.51086e+07	4.6532e+07	5.14533e+07	2.87749e+07	1.88283e+07	1.74428e+08	6.77678e+07	2.14962e+08	1.41826e+08	2.79977e+07	3.13251e+07	2.32605e+07
FALSE	High	Master Protein	P01009	SERPINA1	Alpha-1-antitrypsin OS=Homo sapiens OX=9606 GN=SERPINA1 PE=1 SV=3	0	211.43	50	17	958	1	1	418	46.7	5.59	1064.27	700.25	1048.04	17	15	14	0									146667	142947	102829	118746	4.03843e+06	897774	1.48597e+06	521240	1.77389e+06	3.32957e+06	1.99788e+06	1.19667e+06	3.56909e+06	2.34287e+06	6.13858e+06	4.64846e+06	2.53462e+06	3.09862e+06	1.80364e+06
FALSE	High	Master Protein	A0A0A0MS08	IGHG1	Immunoglobulin heavy constant gamma 1 (Fragment) OS=Homo sapiens OX=9606 GN=IGHG1 PE=1 SV=1	0	225.809	56	17	6752	8	1	399	43.9	6.96	6710.2	6784.5	6341.69	14	13	16	10	10378975184	9374974508	7195519417	8640318449	10849054640	7079970575	9140060222	9470068168	9651478346	8354807416	9633954136	8835732602	9700005657	11548654677	12784619302	11233415361	7317105255	9098840893	8019370424	11159169740	8437761121	14366089087	7258534159	9896188574	9750327810	9725692676	11111568305
FALSE	High	Master Protein	P10909-2	CLU	Isoform 2 of Clusterin OS=Homo sapiens OX=9606 GN=CLU	0	201.414	34	17	1146	17	1	501	57.8	6.68	1083.5	956.92	1197	14	13	15	0	1.29924e+08	9.7039e+07	1.49383e+08	4.13565e+07	1.57674e+08	2.57006e+08	1.5706e+08	9.65013e+07	1.5377e+08	1.09523e+08	1.05621e+08	1.11572e+08	1.02609e+08	8.05161e+07	4.53467e+07	1.13128e+07	1.67342e+08	1.28222e+08	5.93981e+07	4.1796e+07	1.27078e+08	365947135	1.74291e+08	8.58887e+07	1.97614e+08	1.28835e+08	1.47282e+08
FALSE	High	Master Protein	P05546	SERPIND1	Heparin cofactor 2 OS=Homo sapiens OX=9606 GN=SERPIND1 PE=1 SV=3	0	155.817	42	17	627	17	1	499	57	6.9	386.14	302.22	756.95	16	12	16	0	2.34505e+06	1.7095e+06	2.5231e+06	1.38257e+06	2.22252e+07	7.54685e+07	6.11413e+07	2.0873e+07	6.02474e+06	1.4466e+07	1.14963e+07	2.29996e+07	4.12856e+06	2.33221e+06	1.89704e+06	1.40732e+06	6.76025e+07	3.85573e+07	1.41327e+07	9.9915e+06	7.46421e+06	4.47676e+06	2.41225e+07	4.17501e+06	3.27671e+07	2.93194e+07	3.8859e+07
FALSE	High	Master Protein	P07355-2	ANXA2	Isoform 2 of Annexin A2 OS=Homo sapiens OX=9606 GN=ANXA2	0	103.719	42	17	135	17	1	357	40.4	8.37	114.52	2.01	192.37	13	2	15	0	291923	452545	199522	382502	1.9729e+06	1.45678e+06	2.9284e+06	683072	706641	273553	508754	621861	414678	261189	203592	204223	385731	3.01927e+06	2.33712e+06	2.66069e+06	1.00901e+07		1.1439e+07	7.71477e+06		271777	177682
FALSE	High	Master Protein	P00450	CP	Ceruloplasmin OS=Homo sapiens OX=9606 GN=CP PE=1 SV=1	0	138.146	19	18	276	1	1	1065	122.1	5.72	291.89	36.43	158.8	18	10	17	20	1.71409e+06	2.20671e+06	2.10613e+06	2.43459e+06	1.59066e+06	1.04145e+07	284744	805629	2.36783e+06	1.83557e+06	2.33156e+06	450903	1.25609e+07	3.7117e+06	3.59517e+06	1.60384e+06	924473	2.82818e+06	1.83828e+06	817265	4.82784e+06	1.72716e+06	8.28012e+06	5.12181e+06	520489	1.02953e+06	550147
FALSE	High	Master Protein	E9PFZ2	CP	Ceruloplasmin OS=Homo sapiens OX=9606 GN=CP PE=1 SV=1	0	137.576	22	18	257	1	1	946	108.8	5.77	267.18	36.43	146.52	18	9	17	0																					236181	104047	173444	157792
FALSE	High	Master Protein	Q04695	KRT17	Keratin, type I cytoskeletal 17 OS=Homo sapiens OX=9606 GN=KRT17 PE=1 SV=2	0	107.26	44	18	186	9	1	432	48.1	5.02	88.97	100.69	199.3	7	6	18	0	103209				280248	692607	84243.7	94176.8	94505.8	192153	1.27565e+06	59182.1	700951	194827	106621	255252	46353.7				71071.8	27805.1	134437	102412	552356	149980	611160
FALSE	High	Master Protein	P06396	GSN	Gelsolin OS=Homo sapiens OX=9606 GN=GSN PE=1 SV=1	0	168.212	33	18	634	18	1	782	85.6	6.28	437.79	250.64	753.17	17	11	16	0	2.8699e+06	3.58718e+06	2.83825e+06	3.78368e+06	6.47617e+06	1.78159e+07	1.44361e+07	6.2226e+06	6.56682e+06	8.14068e+06	7.74931e+06	9.00279e+06	7.92142e+06	6.34648e+06	3.54752e+06	3.56025e+06	2.54416e+07	2.36394e+07	8.20214e+06	7.19382e+06	1.5275e+07	4.71536e+06	2.09093e+07	1.11932e+07	1.37176e+07	1.32173e+07	2.1696e+07
FALSE	High	Master Protein	P02545	LMNA	Prelamin-A/C OS=Homo sapiens OX=9606 GN=LMNA PE=1 SV=1	0	77.842	28	18	72	18	1	664	74.1	7.02	145.19	1.71		18	1		0	1.66425e+06	2.8236e+06	3.70688e+06	3.40623e+06		165851		50922.4	194989	398348	140787	150461	3.16861e+06	3.59502e+06	114025	81274	378499	493223	171533	436638	1.36935e+07	30706.6	1.89649e+07	1.17379e+07	195810	67624.6	1.60288e+06
FALSE	High	Master Protein	Q09666	AHNAK	Neuroblast differentiation-associated protein AHNAK OS=Homo sapiens OX=9606 GN=AHNAK PE=1 SV=2	0	64.614	13	18	54	18	1	5890	628.7	6.15	47.31	2.04	20.78	16	1	6	0		163705	789174		203273		286753		1.02443e+06	1.83034e+06	843306	979462	744763	1.29705e+06	525495	1.20991e+06	98603.3	209547	36918.3	405881	6.57948e+06	1.92721e+06	1.02932e+07	6.79055e+06	40247.1	30361.9	109356
FALSE	High	Master Protein	P08779	KRT16	Keratin, type I cytoskeletal 16 OS=Homo sapiens OX=9606 GN=KRT16 PE=1 SV=4	0	160.458	50	20	210	12	1	473	51.2	5.05	86.53	119.12	269.31	10	13	20	0	240874	210251	108791	166467	2.32818e+06	4.50036e+06	90311.7	243208	170940	138892	180706	147945	3.79298e+06	265647	372447	250262		247977	151554	250040	739676	389424	636347	657617	169951	116281	108158
FALSE	High	Master Protein	Q14315	FLNC	Filamin-C OS=Homo sapiens OX=9606 GN=FLNC PE=1 SV=3	0	83.497	10	20	60	13	1	2725	290.8	5.97	106.19	4.84	15.38	20	1	1	0	3.03646e+06	4.5321e+06	5.01007e+06	3.47948e+06		285528			1.03918e+06		1.41103e+06	1.06736e+06	251286	163099	241403	267670	316039	402249	259351	380415	3.37977e+06	143093	2.89267e+06	1.78353e+06	235583	217939	247322
FALSE	High	Master Protein	P19823	ITIH2	Inter-alpha-trypsin inhibitor heavy chain H2 OS=Homo sapiens OX=9606 GN=ITIH2 PE=1 SV=2	0	166.149	27	20	542	20	1	946	106.4	6.86	331.02	172.34	769.5	16	13	20	0	1.55336e+06	610808	1.90837e+06	504801	2.79671e+06	1.83767e+07	1.37749e+07	4.84443e+06	3.60751e+06	6.80303e+06	5.15744e+06	1.87999e+07	7.56821e+06	1.91572e+06	2.84961e+06	782902	2.57077e+07	1.28058e+07	1.07281e+07	4.2542e+06	6.78217e+06	2.55712e+06	1.18309e+07	2.41691e+06	1.61253e+07	1.43841e+07	1.98583e+07
FALSE	High	Master Protein	P19827	ITIH1	Inter-alpha-trypsin inhibitor heavy chain H1 OS=Homo sapiens OX=9606 GN=ITIH1 PE=1 SV=3	0	145.596	33	20	419	20	1	911	101.3	6.79	309.68	138.56	672.54	16	11	18	0	643832	480136	3.97586e+06	701059	1.17897e+07	1.71225e+07	1.57255e+07	7.14299e+06	2.79513e+06	4.48892e+06	3.60729e+06	1.36417e+07	6.92815e+06	1.74754e+06	1.93404e+06	711531	1.8735e+07	1.31696e+07	9.35376e+06	8.76204e+06	5.24652e+06	1.80955e+06	6.95871e+06	2.74083e+06	9.76148e+06	9.50397e+06	1.18851e+07
FALSE	High	Master Protein	P00488	F13A1	Coagulation factor XIII A chain OS=Homo sapiens OX=9606 GN=F13A1 PE=1 SV=4	0	206.925	33	20	310	20	1	732	83.2	6.09	203.66	133.34	378.64	19	13	17	0	8.50592e+06	7.79919e+06	8.23859e+06	7.43066e+06	7.65315e+06	2.48243e+07	1.27338e+07	1.23038e+07	1.47355e+07	5.72645e+06	6.93084e+06	7.30547e+06	8.91167e+06	8.74773e+06	7.4531e+06	8.1269e+06	6.3419e+06	1.19152e+07	2.70622e+07	1.31339e+07	9.67814e+06	9.94217e+06	1.13153e+07	1.13232e+07	1.30982e+07	1.12872e+07	8.8449e+06
FALSE	High	Master Protein	B7ZKJ8	ITIH4	ITIH4 protein OS=Homo sapiens OX=9606 GN=ITIH4 PE=1 SV=1	0	187.824	29	20	490	20	1	935	103.8	6.89	456.73	158.86	560.52	19	11	18	0	1.16688e+06	1.12461e+06	1.09006e+06	680771	3.48735e+06	1.71298e+07	7.57483e+06	3.9583e+06	4.11416e+06	5.95175e+06	4.39349e+06	1.11924e+07	8.40859e+06	2.7624e+06	3.16755e+06	1.3709e+06	9.20058e+06	9.45928e+06	4.35751e+06	3.00282e+06	5.02833e+06	2.68908e+06	5.92478e+06	3.80288e+06	5.65667e+06	5.95112e+06	7.23057e+06
FALSE	High	Master Protein	P02533	KRT14	Keratin, type I cytoskeletal 14 OS=Homo sapiens OX=9606 GN=KRT14 PE=1 SV=4	0	162.818	46	21	268	9	1	472	51.5	5.16	116.48	161.24	335.23	14	16	21	8	323803	849205	124529	119594	248100	1.67617e+07	2.69438e+06	548810	1.92745e+06	426328	174902	173305	6.12835e+06	1.01867e+06	146533	41626.4	51545.3	66584.6	1.72386e+06	676162	230788	103158	267237	398975	1.21169e+06	247001	145358
FALSE	High	Master Protein	P13647	KRT5	Keratin, type II cytoskeletal 5 OS=Homo sapiens OX=9606 GN=KRT5 PE=1 SV=3	0	96.628	38	21	189	11	1	590	62.3	7.74	74.2	95.41	230.06	12	13	20	0	794513	278445	195770	1.06896e+06	802905	6.97611e+06	1.52708e+06	248316	2.44519e+06	122244	400618	312675	1.17435e+06	943699	620795	1.3467e+06	296801	325334	2.26519e+06	488223	227876	292810	203615	284045	1.67385e+06	279083	837761
FALSE	High	Master Protein	P35527	KRT9	Keratin, type I cytoskeletal 9 OS=Homo sapiens OX=9606 GN=KRT9 PE=1 SV=3	0	249.007	47	21	596	20	1	623	62	5.24	301.19	406.84	753.61	17	18	21	0	2.60653e+06	2.39751e+06	2.16188e+06	3.36756e+06	2.05684e+06	1.21885e+08	1.35867e+07	2.2066e+06	2.72106e+07	4.46259e+06	1.09868e+07	2.04686e+07	1.74144e+07	6.78652e+06	1.68679e+06	1.83538e+06	657138	7.32373e+06	3.95958e+07	1.11614e+07	1.54555e+06	810107	1.61936e+06	2.07333e+06	1.97523e+07	695774	2.0864e+06
FALSE	High	Master Protein	P08519	LPA	Apolipoprotein(a) OS=Homo sapiens OX=9606 GN=LPA PE=1 SV=1	0	174.617	31	21	1245	21	1	4548	501	5.88	1092.26	709.36	1103.69	21	15	15	0	2.72755e+08	3.63922e+08	3.19431e+08	3.0094e+08	224817001	2.7307e+08	4.0546e+08	3.00559e+08	2.66565e+08	2.55968e+08	2.46952e+08	2.07327e+08	1.59998e+08	1.60584e+08	1.26e+08	1.68858e+08	3.45278e+08	2.22641e+08	205919946	295560485	80740265	1.10549e+08	6.77805e+07	8.8438e+07	1.62627e+08	1.90389e+08	1.87998e+08
FALSE	High	Master Protein	P02649	APOE	Apolipoprotein E OS=Homo sapiens OX=9606 GN=APOE PE=1 SV=1	0	206.922	68	21	1415	21	1	317	36.1	5.73	1318.73	1182.28	1161	21	18	17	0	3.40202e+07	3.53067e+07	8.86435e+07	1.96334e+07	8.40607e+07	1.62842e+08	1.01377e+08	6.09021e+07	5.23338e+07	5.27995e+07	4.8001e+07	5.28541e+07	3.505e+07	3.88626e+07	1.98474e+07	2.11112e+07	2.55233e+08	1.52246e+08	4.61672e+07	3.84139e+07	7.64799e+07	5.2818e+07	1.30045e+08	4.04735e+07	6.52869e+07	4.32651e+07	4.82906e+07
FALSE	High	Master Protein	P06727	APOA4	Apolipoprotein A-IV OS=Homo sapiens OX=9606 GN=APOA4 PE=1 SV=4	0	155.965	57	21	653	21	1	396	45.3	5.38	387.45	225.08	824.55	17	11	21	0	4.07388e+06	3.07941e+06	6.14593e+06	2.20484e+06	8.82823e+07	5.64627e+07	2.70795e+07	9.32769e+06	8.12769e+06	8.96731e+06	5.94426e+06	1.00176e+07	1.253e+07	5.25805e+06	4.26683e+06	1.45276e+06	2.66081e+07	2.38367e+07	7.45385e+06	4.78999e+06	1.29982e+07	1.00054e+07	1.81089e+07	9.16307e+06	1.5382e+07	1.65947e+07	1.19441e+07
FALSE	High	Master Protein	P02549	SPTA1	Spectrin alpha chain, erythrocytic 1 OS=Homo sapiens OX=9606 GN=SPTA1 PE=1 SV=5	0	78.984	11	21	24	21	1	2419	279.8	5.05	4.5		41.2	3		20	0	836676	953266	853803	1.02251e+06		683013	1.53635e+06	846964	498778	512336	536461	315867	549325	751407	684711	1.00825e+06	2.01725e+06	1.3377e+06	1.06802e+06	1.79561e+06	994420	804786	1.5426e+06	1.37085e+06	1.22675e+06	896153	924890
FALSE	High	Master Protein	P07996	THBS1	Thrombospondin-1 OS=Homo sapiens OX=9606 GN=THBS1 PE=1 SV=2	0	154.833	22	22	339	22	1	1170	129.3	4.94	170.68	67.75	502.71	18	11	22	0	529589	1.06391e+06	1.33335e+06	700671	1.54435e+06	835677	826049	528057	993006	574457	1.2425e+06	1.25281e+06	892070	1.11216e+06	1.14706e+06	1.26336e+06	2.27409e+06	826124	933627	1.16734e+06	3.00914e+06	1.12168e+06	3.79131e+06	3.11727e+06	493447	262369	547721
FALSE	High	Master Protein	P04259	KRT6B	Keratin, type II cytoskeletal 6B OS=Homo sapiens OX=9606 GN=KRT6B PE=1 SV=5	0	116.746	43	23	221	1	1	564	60	8	101.33	132.7	256.79	12	13	21	0
FALSE	High	Master Protein	P02679	FGG	Fibrinogen gamma chain OS=Homo sapiens OX=9606 GN=FGG PE=1 SV=3	0	363.033	71	23	3618	16	1	453	51.5	5.62	2816.97	4270.24	2763.34	22	19	21	8	6.44394e+07	6.1734e+07	9.59105e+07	3.71837e+07	8.85393e+08	5.15016e+08	3.40302e+08	4.45682e+08	4.09331e+08	1.25781e+08	1.48782e+08	1214872087	2.72772e+08	8.93958e+07	5.97824e+07	3.16071e+07	1814976091	1374838607	3747145366	2.32052e+08	1.58386e+08	3.58627e+08	4.67702e+08	1.95305e+08	3.43985e+08	4.63671e+08	1.56584e+08
FALSE	High	Master Protein	P13645	KRT10	Keratin, type I cytoskeletal 10 OS=Homo sapiens OX=9606 GN=KRT10 PE=1 SV=6	0	181.917	40	23	656	18	1	584	58.8	5.21	393.99	486.43	686.52	17	17	23	6	8.10559e+06	4.75667e+06	5.6396e+06	5.1836e+06	8.18278e+06	7.87689e+07	1.7895e+07	3.83692e+06	4.73215e+07	6.18366e+06	2.01178e+06	1.24258e+07	1.12367e+07	3.01517e+07	3.66907e+06	2.94617e+06	1.03904e+06	1.77277e+06	4.97113e+07	4.57142e+06	1.48737e+06	1.24181e+06	1.34868e+06	1.98247e+06	2.74265e+07	5.5246e+06	3.97386e+06
FALSE	High	Master Protein	P17661	DES	Desmin OS=Homo sapiens OX=9606 GN=DES PE=1 SV=3	0	114.342	53	23	172	20	1	470	53.5	5.27	383.9	26.3	12.64	23	10	1	0	1.21111e+06	246108	1.27022e+06	126333		91172.7	414309	216369	331163	1.79292e+06	522766	322305	407133	732437	1.34964e+06	3.24035e+06	191222	867587	565844	951880	8.57956e+07	174690	7.33902e+07	4.7043e+07	98443.7	330848	401036
FALSE	High	Master Protein	P48668	KRT6C	Keratin, type II cytoskeletal 6C OS=Homo sapiens OX=9606 GN=KRT6C PE=1 SV=3	0	113.189	46	24	176	1	1	564	60	8	66.24	90.04	211.69	13	14	22	1						41947.3
FALSE	High	Master Protein	P02538	KRT6A	Keratin, type II cytoskeletal 6A OS=Homo sapiens OX=9606 GN=KRT6A PE=1 SV=3	0	122.682	46	24	179	2	1	564	60	8	64.15	92.2	220.46	12	15	23	14	2.42993e+06	1.30662e+06	1.45645e+06	1.44884e+06		9.9448e+06	3.44849e+06	2.09571e+06	3.58735e+06	3.33204e+06	2856599	3.29652e+06	7.89902e+06	3.49921e+06	2.42482e+06	3.73251e+06	3.53232e+06	4.11429e+06	2.43697e+06	6.02571e+06	253390	453071	363228	594997	2.29286e+06	2.23966e+06	2.29206e+06
FALSE	High	Master Protein	O43707	ACTN4	Alpha-actinin-4 OS=Homo sapiens OX=9606 GN=ACTN4 PE=1 SV=2	0	151.522	34	24	181	13	1	911	104.8	5.44	299.16	46.52	55.53	23	7	7	0	367541	661919	274395	346881	943555		107432		94934.1	217643	229447	128424	403871	153422	544045	1.06249e+06	57957.3	63925.1	61981.9		5.86378e+06	1.52222e+06	8.08997e+06	6.36895e+06	2.65501e+06	3.23117e+06	2.35783e+06
FALSE	High	Master Protein	P04264	KRT1	Keratin, type II cytoskeletal 1 OS=Homo sapiens OX=9606 GN=KRT1 PE=1 SV=6	0	147.943	34	24	759	18	1	644	66	8.12	463.12	639.71	692.5	18	20	24	2	7.26859e+06	2.71881e+06	2.41909e+06	3.04563e+06	8.94503e+06	148658566	2.95085e+07	7.74833e+06	5.42079e+07	2.28208e+06	8.78393e+06	2.67798e+07	2.85165e+07	2.51011e+07	3.96964e+06	3.78428e+06	3.67333e+06	7.81325e+06	6.90099e+07	1.52772e+07	4.14374e+06	2.70057e+06	4.42491e+06	4.68771e+06	2.94978e+07	7.64438e+06	7.55867e+06
FALSE	High	Master Protein	P35908	KRT2	Keratin, type II cytoskeletal 2 epidermal OS=Homo sapiens OX=9606 GN=KRT2 PE=1 SV=2	0	178.352	44	26	500	18	1	639	65.4	8	253.3	363.54	505.24	20	20	25	8	8.29164e+06	6.52571e+06	4.39639e+06	6.93741e+06	2.57407e+07	1.10549e+08	4.19342e+07	1.99979e+07	6.74737e+07	1.42372e+07	2.23944e+07	3.15104e+07	2.05943e+07	3.15331e+07	2.49943e+07	4.60178e+07	1.10167e+07	1.48304e+07	7.00524e+07	2.33514e+07	5.0024e+06	4.87431e+06	3.87605e+06	5.32851e+06	4.19175e+07	2.267e+07	2.35968e+07
FALSE	High	Master Protein	P02675	FGB	Fibrinogen beta chain OS=Homo sapiens OX=9606 GN=FGB PE=1 SV=2	0	568.554	58	27	4759	27	1	491	55.9	8.27	4139.12	5961.72	4564.92	23	23	26	0	5.84269e+07	5.99512e+07	9.10072e+07	4.02419e+07	5.13508e+08	4.10665e+08	2.68909e+08	3.49848e+08	3.12592e+08	9.49993e+07	1.22507e+08	9.43469e+08	2.08583e+08	6.88748e+07	4.99743e+07	3.2844e+07	1229905975	9.17388e+08	2510723054	1.47935e+08	1.39901e+08	3.135e+08	433512622	1.8391e+08	2.42566e+08	3.30365e+08	1.05875e+08
FALSE	High	Master Protein	P08670	VIM	Vimentin OS=Homo sapiens OX=9606 GN=VIM PE=1 SV=4	0	192.957	58	28	364	24	1	466	53.6	5.12	744.25	52.88	57.33	28	18	8	4	748704	529926	518164	723001	2.85765e+06	3.98916e+06	3.36792e+06	1.77132e+06	1.12067e+06	868170	1.39079e+06	1.11098e+06	2.14577e+06	1.61807e+06	787950	1.26658e+06	1.70815e+06	1.48083e+06	2.5085e+06	913906	2.13022e+08	543513	2.76839e+08	1.80626e+08	801342	2.35943e+06	1.75447e+06
FALSE	High	Master Protein	P0C0L4	C4A	Complement C4-A OS=Homo sapiens OX=9606 GN=C4A PE=1 SV=2	0	222.759	22	30	671	2	1	1744	192.7	7.08	596.2	330.1	711.15	27	23	28	0	83914.7		110764		574168	3.24727e+06	1.73224e+06	1.0011e+06					748210	446409	294078	149826	8.49699e+06	5.41252e+06	982492	267018	1.54e+06	1.09206e+06	2.45346e+06	1.28352e+06	2.44136e+06	1.85657e+06	3.12642e+06
FALSE	High	Master Protein	P02671	FGA	Fibrinogen alpha chain OS=Homo sapiens OX=9606 GN=FGA PE=1 SV=2	0	467.794	39	30	3921	30	1	866	94.9	6.01	3075.44	4324.78	3373.1	28	28	28	0	117806555	1.58467e+08	2.38813e+08	1.05398e+08	601132106	5.51927e+08	4.13944e+08	4.82748e+08	3.93743e+08	1.42541e+08	1.8179e+08	1418416306	3.55055e+08	114286126	9.84065e+07	6.405e+07	1954532118	1346094261	3593173691	2.56423e+08	2.13285e+08	5.011e+08	6.9854e+08	269599422	4.12283e+08	487430651	2.22439e+08
FALSE	High	Master Protein	P02647	APOA1	Apolipoprotein A-I OS=Homo sapiens OX=9606 GN=APOA1 PE=1 SV=1	0	292.525	76	30	2667	30	1	267	30.8	5.76	2917.98	1125.17	2492.54	26	18	29	0	1.56975e+07	1.28947e+07	3.5644e+07	1.44833e+07	1466711487	2.83101e+08	1.10211e+08	7.59131e+07	5.62668e+07	6.34779e+07	3.93224e+07	7.02173e+07	2.44212e+08	4.18275e+07	5.87396e+07	1.47557e+07	1.53652e+08	1.41761e+08	5.07114e+07	4.76361e+07	113350068	6.89252e+07	1.67531e+08	7.79933e+07	7.61738e+07	212087453	5.58214e+07
FALSE	High	Master Protein	P18206	VCL	Vinculin OS=Homo sapiens OX=9606 GN=VCL PE=1 SV=4	0	169.146	33	31	188	31	1	1134	123.7	5.66	351.95	11.82	23.94	31	7	8	0	425737	595782	305969	894794	28652.6	424562	569724	296118	3.23735e+06	1.646e+06	2.41964e+06	1.90096e+06	1.81191e+06	1.50773e+06	1.06381e+06	1.31929e+06	315629	107961		194730	3.5275e+07	673142	3.59259e+07	2.31413e+07	623498	590306	534192
FALSE	High	Master Protein	Q05707	COL14A1	Collagen alpha-1(XIV) chain OS=Homo sapiens OX=9606 GN=COL14A1 PE=1 SV=3	0	163.419	21	31	119	31	1	1796	193.4	5.3	234.72	1.63		31	1		0	1.18916e+06	631509	1.53572e+06	879861	314620	916985	1.60359e+06	1.77571e+06	3.14993e+06	3.65619e+06	3.83114e+06	2.70756e+06	1.19071e+06	1.14043e+06	1.08726e+06	1.33437e+06	1.64295e+06	1.67383e+06	1.19599e+06	2.19308e+06	2.59555e+07	306126	2.69049e+07	1.78404e+07	1.64727e+06	1.48726e+06	1.54518e+06
FALSE	High	Master Protein	P0C0L5	C4B	Complement C4-B OS=Homo sapiens OX=9606 GN=C4B PE=1 SV=2	0	275.999	24	32	842	4	1	1744	192.6	7.27	717.92	470.33	957.35	28	26	30	30	7.55068e+06	6.34145e+06	7.89248e+06	5.9459e+06	9.55588e+06	5.77335e+07	2.26121e+07	1.10863e+07	1.4315e+07	1.4975e+07	1.37237e+07	1.12054e+07	3.78841e+07	1.99836e+07	2.01784e+07	1.33344e+07	1.20255e+08	4.85227e+07	1.43806e+07	1.09039e+07	1.77922e+07	1.10249e+07	2.60753e+07	1.75181e+07	1.23584e+07	1.07843e+07	1.72793e+07
FALSE	High	Master Protein	P12814-3	ACTN1	Isoform 3 of Alpha-actinin-1 OS=Homo sapiens OX=9606 GN=ACTN1	0	261.146	46	33	365	19	1	914	105.5	5.41	582.13	116.76	153.9	32	17	19	13	532997	397713	528781	1.25109e+06	1.27641e+06	911264	733877	846046	2.52349e+06	989319	3.26112e+06	1.05038e+06	585518	846077	623969	540423	1.50655e+06	637224	343597	736766	2.59872e+07	610727	3.02909e+07	2.00049e+07	920722	1.20256e+06	762642
FALSE	High	Master Protein	P02768	ALB	Albumin OS=Homo sapiens OX=9606 GN=ALB PE=1 SV=2	0	270.666	54	33	2114	33	1	609	69.3	6.28	2061.59	1290.81	1734.25	33	23	27	0	2.03573e+08	1.18617e+08	7.31111e+08	9.72892e+07	5.43711e+08	4417991466	3.18412e+08	4.67475e+08	2.55557e+08	5.33938e+08	2.12791e+08	2.48516e+08	3520262289	4.51657e+08	9.39379e+08	1.48627e+08	2.07427e+08	1232403900	5.06151e+08	5.07803e+08	1696693750	7.059e+08	2252347648	1403680647	5.08982e+08	9.5165e+08	3.61343e+08
FALSE	High	Master Protein	P15924	DSP	Desmoplakin OS=Homo sapiens OX=9606 GN=DSP PE=1 SV=3	0	176.471	15	38	71	38	1	2871	331.6	6.81		0	149.41		1	38	0	2.03982e+06	2.6514e+06	2.66412e+06	2.49291e+06	1.36785e+06	3.93909e+06	1.93734e+06	2.07223e+06	3.22927e+06	2.91556e+06	3.05191e+06	3.69183e+06	3.23297e+06	2.8643e+06	1.60448e+06	1.76407e+06	2.2828e+06	1.99854e+06	3.48309e+06	2.89401e+06	1.78652e+06	1.27223e+06	1.74878e+06	1.92956e+06	2.40163e+06	2.48184e+06	4.37228e+06
FALSE	High	Master Protein	P01023	A2M	Alpha-2-macroglobulin OS=Homo sapiens OX=9606 GN=A2M PE=1 SV=3	0	470.083	35	39	1307	34	1	1474	163.2	6.46	1648.54	498.24	1101.47	39	26	35	5	8.43376e+06	6.1934e+06	1.44519e+07	4.88255e+06	4.79337e+06	8.3857e+07	1.1694e+07	1.10701e+07	1.79518e+07	1.65033e+07	1.13028e+07	8.65705e+06	6.43278e+07	1.60164e+07	2.45103e+07	4.14764e+06	1.24407e+07	2.90159e+07	1.45054e+07	1.18929e+07	2.72964e+07	1.63234e+07	2.75314e+07	2.10489e+07	18635367	2.03642e+07	1.15253e+07
FALSE	High	Master Protein	P35749	MYH11	Myosin-11 OS=Homo sapiens OX=9606 GN=MYH11 PE=1 SV=3	0	210.765	26	40	148	28	1	1972	227.2	5.5	240.03	15.99	82.57	38	5	8	3	817288	1.23882e+06	807927	1.5546e+06	2.99381e+06	2.54115e+06	2.9451e+06	2.2307e+06	1.43195e+06	1.70505e+06	1.26286e+06	1.51318e+06	1.13706e+06	1.22328e+06	1.19385e+06	1.32604e+06	1.3166e+06	2.4373e+06	1.65957e+06	2.16251e+06	1.12858e+07	1.18203e+06	13422383	9.83741e+06	357080		962742
FALSE	High	Master Protein	P12111-4	COL6A3	Isoform 4 of Collagen alpha-3(VI) chain OS=Homo sapiens OX=9606 GN=COL6A3	0	216.443	18	40	274	40	1	2570	278	8.15	445.03	3.92	110.81	38	7	16	0	853069	562793	822438	948837	1.05967e+07	1.17471e+07	1.31215e+07	1.18623e+07	1.11629e+07	1.07493e+07	1.13715e+07	9.18775e+06	6.36935e+06	8.39702e+06	7.11526e+06	7.67373e+06	9.94725e+06	1.03117e+07	6.17189e+06	1.12495e+07	3.62275e+07	8.67187e+06	3.93931e+07	2.99725e+07	1.54726e+07	1.32621e+07	1.34332e+07
FALSE	High	Master Protein	P04275	VWF	von Willebrand factor OS=Homo sapiens OX=9606 GN=VWF PE=1 SV=4	0	551.224	20	48	2259	48	1	2813	309.1	5.48	1473.99	1722.77	2561.71	39	34	46	0	5.21069e+06	5.87395e+06	7.29219e+06	5.50559e+06	4.15943e+07	6.46879e+07	2.38365e+07	4.96491e+07	2.24822e+07	1.15397e+07	1.24929e+07	1.84473e+08	2.10995e+07	1.22959e+07	1.00116e+07	1.6045e+07	2.17318e+08	1.16692e+08	1.9062e+08	3.22676e+07	2.01548e+07	6.41995e+07	7.81754e+07	2.65465e+07	9.709e+07	3.58171e+07	1.73861e+07
FALSE	High	Master Protein	P02751-1	FN1	Isoform 1 of Fibronectin OS=Homo sapiens OX=9606 GN=FN1	0	782.994	36	55	4202	55	1	2386	262.5	5.71	3767.03	4270.5	4309.68	54	48	51	0	3.80669e+07	6.0863e+07	6.70513e+07	9.16542e+07	8.44002e+07	1.31591e+08	4.74038e+07	1.18758e+08	2.75146e+08	9.61018e+07	8.88079e+07	1052632581	3.52562e+08	2.8512e+08	1.22317e+08	3.29839e+08	3.7182e+08	2.06126e+08	5.12273e+08	4.62258e+07	1.22694e+08	3.75855e+08	7.75633e+08	2.28468e+08	4.2022e+08	1.42757e+08	4.53896e+07
FALSE	High	Master Protein	Q9Y490	TLN1	Talin-1 OS=Homo sapiens OX=9606 GN=TLN1 PE=1 SV=3	0	412.802	30	55	548	55	1	2541	269.6	6.07	543.54	141.57	355.93	48	33	49	0	1.61728e+06	2.12515e+06	1.61552e+06	2.038e+06	4.12541e+07	5.30221e+06	5.91099e+06	4.16433e+06	4.7034e+06	4.83033e+06	9.49104e+06	4.28488e+06	2.64093e+06	3.18555e+06	1.48601e+06	1.86252e+06	1.11584e+07	4.28592e+06	2.50709e+06	3.14247e+06	1.50594e+07	1.8115e+06	1.50844e+07	1.02613e+07	4.49381e+06	4.78457e+06	5.45336e+06
FALSE	High	Master Protein	P01024	C3	Complement C3 OS=Homo sapiens OX=9606 GN=C3 PE=1 SV=2	0	653.286	45	56	2307	56	1	1663	187	6.4	2135.14	1398.59	2538.89	53	47	55	0	1.71069e+07	1.72703e+07	2.18759e+07	1.59142e+07	2.7155e+07	1.47409e+08	3.24118e+07	2.52198e+07	3.75796e+07	2.99442e+07	2.65932e+07	2.54335e+07	7.58881e+07	2.24498e+07	2.80493e+07	7.84167e+06	5.60985e+07	5.4775e+07	3.60717e+07	2.44303e+07	2.94516e+07	1.49233e+07	3.8933e+07	2.66039e+07	2.70352e+07	2.7406e+07	2.26632e+07
FALSE	High	Master Protein	P35579	MYH9	Myosin-9 OS=Homo sapiens OX=9606 GN=MYH9 PE=1 SV=4	0	672.986	42	69	835	57	1	1960	226.4	5.6	792.01	288.09	776.39	63	43	63	13	2.52916e+07	2.03047e+07	1.82484e+07	2.30333e+07	1.56889e+07	1.46275e+07	1.50371e+07	1.32456e+07	2.76168e+07	2.60193e+07	2.56309e+07	2.57445e+07	2.01186e+07	3.01287e+07	2.4538e+07	4.10662e+07	2.03303e+07	1.58232e+07	1.07419e+07	1.51009e+07	1.59382e+07	1.34824e+07	1.62054e+07	1.60408e+07	1.5896e+07	1.73398e+07	1.57339e+07
FALSE	High	Master Protein	P21333	FLNA	Filamin-A OS=Homo sapiens OX=9606 GN=FLNA PE=1 SV=4	0	658.356	44	83	898	76	1	2647	280.6	6.06	1606.84	224.16	320.21	83	35	42	7	7.68622e+06	9.98256e+06	8.02983e+06	9.61358e+06	4.0938e+06	1.01868e+07	1.48553e+07	1.28546e+07	2.39199e+07	3.08986e+07	3.10663e+07	2.02008e+07	1.13906e+07	1.33233e+07	7.39377e+06	1.28436e+07	2.01673e+07	1.42409e+07	8.93599e+06	1.42762e+07	2.11683e+08	1.22949e+07	1.96545e+08	1.25327e+08	1.38445e+07	1.2225e+07	1.46055e+07
FALSE	High	Master Protein	P04114	APOB	Apolipoprotein B-100 OS=Homo sapiens OX=9606 GN=APOB PE=1 SV=2	0	2928.66	58	220	22901	220	1	4563	515.3	7.05	23830.3	18601.7	23269.2	218	198	209	0	4066597047	5110119252	4496999533	4456287274	6586300208	7673500998	7963830856	7537889857	7180583711	7056581867	6348739822	4575711561	3775864701	3643716182	2837691034	3684989522	7428747392	6800509278	4239640579	5419628025	1548205187	1660940034	1815091097	1325928881	4575651181	3704107867	4403770630
[truncated: 93 more columns]

## Sheet: In-Soln Filtered Data n=92
Checked	Protein FDR Confidence: Combined	Master	Accession	Average Abundance	Gene Name	Description	Exp. q-value: Combined	Sum PEP Score	Coverage [%]	# Peptides	# PSMs	# Unique Peptides	# Protein Groups	# AAs	MW [kDa]	calc. pI	Score Sequest HT: A2 Sequest HT	Score Sequest HT: B2 Sequest HT	Score Sequest HT: C2 Sequest HT	# Peptides (by Search Engine): A2 Sequest HT	# Peptides (by Search Engine): B2 Sequest HT	# Peptides (by Search Engine): C2 Sequest HT	# Razor Peptides	Mean in all samples	Abundances (Normalized): F271: Sample, 4hr, Subject 1	Abundances (Normalized): F272: Sample, 6hr, Subject 1	Abundances (Normalized): F273: Sample, 8hr, Subject 1	Abundances (Normalized): F274: Sample, 15hr, Subject 1	Abundances (Normalized): F335: Sample, 4hr, Subject 1	Abundances (Normalized): F336: Sample, 6hr, Subject 1	Abundances (Normalized): F339: Sample, 10hr, Subject 1	Abundances (Normalized): F342: Sample, 14hr, Subject 1	Abundances (Normalized): F275: Sample, 4hr, Subject 2	Abundances (Normalized): F276: Sample, 6hr, Subject 2	Abundances (Normalized): F277: Sample, 8hr, Subject 2	Abundances (Normalized): F278: Sample, 15hr, Subject 2	Abundances (Normalized): F279: Sample, 4hr, Subject 3	Abundances (Normalized): F280: Sample, 6hr, Subject 3	Abundances (Normalized): F281: Sample, 8hr, Subject 3	Abundances (Normalized): F282: Sample, 15hr, Subject 3	Abundances (Normalized): F343: Sample, 4hr, Subject 3	Abundances (Normalized): F345: Sample, 6hr, Subject 3	Abundances (Normalized): F347: Sample, 8hr, Subject 3	Abundances (Normalized): F349: Sample, 10hr, Subject 3	Abundances (Normalized): F283: Sample, 4hr, Subject 4	Abundances (Normalized): F284: Sample, 6hr, Subject 4	Abundances (Normalized): F285: Sample, 8hr, Subject 4	Abundances (Normalized): F286: Sample, 15hr, Subject 4	Abundances (Normalized): F351: Sample, 8hr, Subject 4
FALSE	High	Master Protein	A0A0A0MS08	8.72699e+09	IGHG1	Immunoglobulin heavy constant gamma 1 (Fragment) OS=Homo sapiens OX=9606 GN=IGHG1 PE=1 SV=1	0	225.809	56	17	6752	8	1	399	43.9	6.96	6710.2	6784.5	6341.69	14	13	16	10	8.72699e+09	10378975184	9374974508	7195519417	8640318449	10849054640	7079970575	9140060222	9470068168	9651478346	8354807416	9633954136	8835732602	9700005657	11548654677	12784619302	11233415361	7317105255	9098840893	8019370424	11159169740	8437761121	14366089087	7258534159	9896188574	9750327810
FALSE	High	Master Protein	P04114	2.77142e+09	APOB	Apolipoprotein B-100 OS=Homo sapiens OX=9606 GN=APOB PE=1 SV=2	0	2928.66	58	220	22901	220	1	4563	515.3	7.05	23830.3	18601.7	23269.2	218	198	209	0	2.77142e+09	4066597047	5110119252	4496999533	4456287274	6586300208	7673500998	7963830856	7537889857	7180583711	7056581867	6348739822	4575711561	3775864701	3643716182	2837691034	3684989522	7428747392	6800509278	4239640579	5419628025	1548205187	1660940034	1815091097	1325928881	4575651181
FALSE	High	Master Protein	P02671	2.4118e+09	FGA	Fibrinogen alpha chain OS=Homo sapiens OX=9606 GN=FGA PE=1 SV=2	0	467.794	39	30	3921	30	1	866	94.9	6.01	3075.44	4324.78	3373.1	28	28	28	0	2.4118e+09	117806555	1.58467e+08	2.38813e+08	1.05398e+08	601132106	5.51927e+08	4.13944e+08	4.82748e+08	3.93743e+08	1.42541e+08	1.8179e+08	1418416306	3.55055e+08	114286126	9.84065e+07	6.405e+07	1954532118	1346094261	3593173691	2.56423e+08	2.13285e+08	5.011e+08	6.9854e+08	269599422	4.12283e+08
FALSE	High	Master Protein	P01834	2.27923e+09	IGKC	Immunoglobulin kappa constant OS=Homo sapiens OX=9606 GN=IGKC PE=1 SV=2	0	170.966	87	9	3414	9	1	107	11.8	6.52	3670.28	3488.61	3382.15	8	8	9	0	2.27923e+09	2987585083	2326040226	2371035652	2485075864	1958923785	1485130776	2393542140	2260206493	3231713898	2533759337	3111687619	2599894805	2768229173	2754802171	3173392939	3410348661	1554106855	2322470752	2017331435	3097963222	2418453316	2697636863	1803296976	2689300037	2697876325
FALSE	High	Master Protein	P0DOY2	2.06072e+09	IGLC2	Immunoglobulin lambda constant 2 OS=Homo sapiens OX=9606 GN=IGLC2 PE=1 SV=1	0	70.48	62	5	1314	3	1	106	11.3	7.24	1470.09	1376.52	1314.23	5	5	5	2	2.06072e+09	4188230412	4378717011	4958589933	5214164209	7.91969e+08	1515604442	2335661763	1646162304	1736622087	3800861868	3189390344	3288416343	2390537360	3056234892	3039282659	3103795377	5.80602e+08	1081114042	7.05858e+08	1251676167	3227815328	3045096723	1891330723	3029872892	1093282826
FALSE	High	Master Protein	P02679	1.8378e+09	FGG	Fibrinogen gamma chain OS=Homo sapiens OX=9606 GN=FGG PE=1 SV=3	0	363.033	71	23	3618	16	1	453	51.5	5.62	2816.97	4270.24	2763.34	22	19	21	8	1.8378e+09	6.44394e+07	6.1734e+07	9.59105e+07	3.71837e+07	8.85393e+08	5.15016e+08	3.40302e+08	4.45682e+08	4.09331e+08	1.25781e+08	1.48782e+08	1214872087	2.72772e+08	8.93958e+07	5.97824e+07	3.16071e+07	1814976091	1374838607	3747145366	2.32052e+08	1.58386e+08	3.58627e+08	4.67702e+08	1.95305e+08	3.43985e+08
FALSE	High	Master Protein	P02675	1.28469e+09	FGB	Fibrinogen beta chain OS=Homo sapiens OX=9606 GN=FGB PE=1 SV=2	0	568.554	58	27	4759	27	1	491	55.9	8.27	4139.12	5961.72	4564.92	23	23	26	0	1.28469e+09	5.84269e+07	5.99512e+07	9.10072e+07	4.02419e+07	5.13508e+08	4.10665e+08	2.68909e+08	3.49848e+08	3.12592e+08	9.49993e+07	1.22507e+08	9.43469e+08	2.08583e+08	6.88748e+07	4.99743e+07	3.2844e+07	1229905975	9.17388e+08	2510723054	1.47935e+08	1.39901e+08	3.135e+08	433512622	1.8391e+08	2.42566e+08
FALSE	High	Master Protein	P02647	1.21933e+09	APOA1	Apolipoprotein A-I OS=Homo sapiens OX=9606 GN=APOA1 PE=1 SV=1	0	292.525	76	30	2667	30	1	267	30.8	5.76	2917.98	1125.17	2492.54	26	18	29	0	1.21933e+09	1.56975e+07	1.28947e+07	3.5644e+07	1.44833e+07	1466711487	2.83101e+08	1.10211e+08	7.59131e+07	5.62668e+07	6.34779e+07	3.93224e+07	7.02173e+07	2.44212e+08	4.18275e+07	5.87396e+07	1.47557e+07	1.53652e+08	1.41761e+08	5.07114e+07	4.76361e+07	113350068	6.89252e+07	1.67531e+08	7.79933e+07	7.61738e+07
FALSE	High	Master Protein	P02768	6.34407e+08	ALB	Albumin OS=Homo sapiens OX=9606 GN=ALB PE=1 SV=2	0	270.666	54	33	2114	33	1	609	69.3	6.28	2061.59	1290.81	1734.25	33	23	27	0	6.34407e+08	2.03573e+08	1.18617e+08	7.31111e+08	9.72892e+07	5.43711e+08	4417991466	3.18412e+08	4.67475e+08	2.55557e+08	5.33938e+08	2.12791e+08	2.48516e+08	3520262289	4.51657e+08	9.39379e+08	1.48627e+08	2.07427e+08	1232403900	5.06151e+08	5.07803e+08	1696693750	7.059e+08	2252347648	1403680647	5.08982e+08
FALSE	High	Master Protein	A0A286YEY4	5.87705e+08	IGHG2	Immunoglobulin heavy constant gamma 2 (Fragment) OS=Homo sapiens OX=9606 GN=IGHG2 PE=1 SV=1	0	169.022	40	13	3363	6	1	395	43.8	6.52	2797.6	2675.8	2549.93	10	10	13	1	5.87705e+08	1013559941	1017472688	1201029747	1001641733	1085667307	8.96316e+08	1132788297	1109848928	492021965	5.61288e+08	491180800	4.67859e+08	8.13333e+08	8.87785e+08	8.56288e+08	8.9331e+08	6.2722e+08	789007501	611204118	1007591362	4.34851e+08	4.24544e+08	3.42202e+08	4.3024e+08	4.54923e+08
FALSE	High	Master Protein	P02751-1	4.9471e+08	FN1	Isoform 1 of Fibronectin OS=Homo sapiens OX=9606 GN=FN1	0	782.994	36	55	4202	55	1	2386	262.5	5.71	3767.03	4270.5	4309.68	54	48	51	0	4.9471e+08	3.80669e+07	6.0863e+07	6.70513e+07	9.16542e+07	8.44002e+07	1.31591e+08	4.74038e+07	1.18758e+08	2.75146e+08	9.61018e+07	8.88079e+07	1052632581	3.52562e+08	2.8512e+08	1.22317e+08	3.29839e+08	3.7182e+08	2.06126e+08	5.12273e+08	4.62258e+07	1.22694e+08	3.75855e+08	7.75633e+08	2.28468e+08	4.2022e+08
FALSE	High	Master Protein	P01871-2	3.75596e+08	IGHM	Isoform 2 of Immunoglobulin heavy constant mu OS=Homo sapiens OX=9606 GN=IGHM	0	136.386	34	14	1406	14	1	474	51.9	6.15	1010.59	1056.41	1208.72	13	13	14	0	3.75596e+08	8.84151e+07	1.17177e+08	1.17378e+08	9.98837e+07	3.25689e+08	271879491	1.71494e+08	218121387	1.18642e+08	1.50176e+08	1.29811e+08	1.40927e+08	1.09014e+08	132720228	124507122	1.05826e+08	1.65038e+08	1.57519e+08	1.5769e+08	1.36883e+08	3.35519e+08	5.49499e+08	3.49696e+08	4.38335e+08	7.64507e+08
FALSE	High	Master Protein	A0A286YES1	3.2592e+08	IGHG3	Immunoglobulin heavy constant gamma 3 (Fragment) OS=Homo sapiens OX=9606 GN=IGHG3 PE=1 SV=1	0	165.391	37	16	3172	7	1	446	49.1	6.87	3027.11	2739.57	2457.42	11	11	15	3	3.2592e+08	5.84749e+08	5.59481e+08	5.06859e+08	5.73916e+08	4.64122e+08	422662952	5.00864e+08	5.69714e+08	2.21253e+08	1.87793e+08	2.20493e+08	1.97809e+08	2.36784e+08	2.19381e+08	3.62927e+08	303047684	1.97295e+08	1.86985e+08	1.60244e+08	3.09343e+08	3.53833e+08	3.94561e+08	2.46205e+08	309434494	4.24176e+08
FALSE	High	Master Protein	P68871	2.01163e+08	HBB	Hemoglobin subunit beta OS=Homo sapiens OX=9606 GN=HBB PE=1 SV=2	0	153.013	79	11	856	6	1	147	16	7.28	1317.33	546.77	469.08	11	9	9	5	2.01163e+08	1.13347e+07	1.43772e+07	1.35743e+07	1.82125e+07	6.1367e+06	1.58842e+07	5.27873e+06	8.17527e+06	1.49941e+07	1.67087e+07	1.77553e+07	1.06063e+07	2.36802e+07	2.39836e+07	1.17757e+07	9.26431e+06	7.02806e+06	7.34289e+06	5.2723e+06	7.69657e+06	2438943376	2.71041e+07	3719068608	2135811086	1.0494e+07
FALSE	High	Master Protein	P10909-2	1.70714e+08	CLU	Isoform 2 of Clusterin OS=Homo sapiens OX=9606 GN=CLU	0	201.414	34	17	1146	17	1	501	57.8	6.68	1083.5	956.92	1197	14	13	15	0	1.70714e+08	1.29924e+08	9.7039e+07	1.49383e+08	4.13565e+07	1.57674e+08	2.57006e+08	1.5706e+08	9.65013e+07	1.5377e+08	1.09523e+08	1.05621e+08	1.11572e+08	1.02609e+08	8.05161e+07	4.53467e+07	1.13128e+07	1.67342e+08	1.28222e+08	5.93981e+07	4.1796e+07	1.27078e+08	365947135	1.74291e+08	8.58887e+07	1.97614e+08
FALSE	High	Master Protein	O14791-2	1.69885e+08	APOL1	Isoform 2 of Apolipoprotein L1 OS=Homo sapiens OX=9606 GN=APOL1	0	55.066	21	11	345	11	1	414	45.9	6.29	243.15	226.69	344.53	10	10	10	0	1.69885e+08	1.70531e+07	1.92756e+07	1.8268e+07	2.28907e+07	9.86089e+06	2.74651e+07	3.94949e+07	2.03238e+07	1.0419e+08	3.068e+08	2.17253e+08	2.43829e+08	1082021506	1744706153	2.16057e+08	4.42941e+08	2.18945e+07	2.95416e+07	1.02856e+07	1.28832e+07	1.51968e+07	1.68302e+07	3.14172e+07	9.41207e+06	1.66801e+07
FALSE	High	Master Protein	P02746	1.30547e+08	C1QB	Complement C1q subcomponent subunit B OS=Homo sapiens OX=9606 GN=C1QB PE=1 SV=3	0	78.481	31	6	767	6	1	253	26.7	8.63	705.03	625.23	733.79	5	4	6	0	1.30547e+08	1.47592e+08	1.65239e+08	1.62249e+08	1.37566e+08	187561626	1.36032e+08	1.81072e+08	1.55673e+08	1.70448e+08	1.67869e+08	1.71048e+08	1.49966e+08	128793162	1.49992e+08	1.13953e+08	1.22696e+08	2.20627e+08	1.74704e+08	1.31153e+08	2.69245e+08	8.64165e+07	7.95048e+07	5.33386e+07	7.7282e+07	1.91474e+08
FALSE	High	Master Protein	P69905	1.24125e+08	HBA1	Hemoglobin subunit alpha OS=Homo sapiens OX=9606 GN=HBA1 PE=1 SV=2	0	210.336	83	8	1045	8	1	142	15.2	8.68	1848.24	437.39	353.58	8	8	7	0	1.24125e+08	5.29442e+06	5.79736e+06	4.7983e+06	6.00999e+06	3.17105e+06	7.1532e+06	3.80816e+06	4.23814e+06	9.60595e+06	1.12375e+07	1.26142e+07	6.7425e+06	9.85391e+06	9.2664e+06	6.62055e+06	5.56152e+06	5.702e+06	4.85957e+06	3.40775e+06	4.3925e+06	1504043292	3.84284e+07	2179100204	1236090918	7.81877e+06
FALSE	High	Master Protein	P08519	1.15645e+08	LPA	Apolipoprotein(a) OS=Homo sapiens OX=9606 GN=LPA PE=1 SV=1	0	174.617	31	21	1245	21	1	4548	501	5.88	1092.26	709.36	1103.69	21	15	15	0	1.15645e+08	2.72755e+08	3.63922e+08	3.19431e+08	3.0094e+08	224817001	2.7307e+08	4.0546e+08	3.00559e+08	2.66565e+08	2.55968e+08	2.46952e+08	2.07327e+08	1.59998e+08	1.60584e+08	1.26e+08	1.68858e+08	3.45278e+08	2.22641e+08	205919946	295560485	80740265	1.10549e+08	6.77805e+07	8.8438e+07	1.62627e+08
FALSE	High	Master Protein	A0A4W8ZXM2	1.09399e+08	IGHV3-72	Immunoglobulin heavy variable 3-72 OS=Homo sapiens OX=9606 GN=IGHV3-72 PE=1 SV=1	0	49.704	50	4	774	3	1	101	11.2	7.97	585.7	490.79	735.9	4	4	4	1	1.09399e+08	1.08592e+08	1.17734e+08	7.39938e+07	1.10849e+08	1.42542e+08	1.09917e+08	1.34904e+08	1.45716e+08	1.29619e+08	9.79091e+07	1.2039e+08	1.22577e+08	1.34184e+08	1.33665e+08	1.24902e+08	139295832	1.01953e+08	1.20062e+08	9.10846e+07	1.76204e+08	8.92641e+07	1.08778e+08	7.20825e+07	9.41922e+07	1.20254e+08
FALSE	High	Master Protein	B0YIW2	1.0315e+08	APOC3	Apolipoprotein C-III OS=Homo sapiens OX=9606 GN=APOC3 PE=1 SV=1	0	40.283	39	3	187	3	1	117	12.8	8.18	117.57	126.79	308.54	3	3	3	0	1.0315e+08	1.85452e+06	962630	1.84356e+06	1.08429e+06	1.87784e+08	1.90796e+08	2.68639e+08	1.31118e+08	5.51768e+07	5.03709e+07	4.87915e+07	4.61818e+07	5.92697e+06	4.80917e+06	2.01762e+07	4.36367e+07	1.87019e+08	1.45812e+08	7.73583e+07	1.07244e+08	2.33809e+07	1.06517e+07	5.25643e+07	8.32498e+06	1.06084e+08
FALSE	High	Master Protein	A0A2Q2TTZ9	1.02499e+08	IGKV1D-33	Immunoglobulin kappa variable 1-33 OS=Homo sapiens OX=9606 GN=IGKV1D-33 PE=1 SV=1	0	89.035	34	3	844	3	1	108	11.8	5.34	821.24	823.11	762.55	2	2	3	0	1.02499e+08	5.64744e+07	6.0013e+07	57403442	6.48336e+07	4.0159e+07	2.87626e+07	3.73573e+07	4.84931e+07	1.34381e+08	1.08981e+08	1.25122e+08	1.1086e+08	169551356	1.90805e+08	1.80685e+08	1.95441e+08	1.25316e+08	1.16295e+08	1.02546e+08	1.65454e+08	8.50188e+07	1.01412e+08	6.36152e+07	8.28457e+07	1.10084e+08
FALSE	High	Master Protein	P04275	8.95903e+07	VWF	von Willebrand factor OS=Homo sapiens OX=9606 GN=VWF PE=1 SV=4	0	551.224	20	48	2259	48	1	2813	309.1	5.48	1473.99	1722.77	2561.71	39	34	46	0	8.95903e+07	5.21069e+06	5.87395e+06	7.29219e+06	5.50559e+06	4.15943e+07	6.46879e+07	2.38365e+07	4.96491e+07	2.24822e+07	1.15397e+07	1.24929e+07	1.84473e+08	2.10995e+07	1.22959e+07	1.00116e+07	1.6045e+07	2.17318e+08	1.16692e+08	1.9062e+08	3.22676e+07	2.01548e+07	6.41995e+07	7.81754e+07	2.65465e+07	9.709e+07
FALSE	High	Master Protein	P02747	8.27583e+07	C1QC	Complement C1q subcomponent subunit C OS=Homo sapiens OX=9606 GN=C1QC PE=1 SV=3	0	50.159	32	5	449	5	1	245	25.8	8.41	480.33	407.4	532.08	4	5	4	0	8.27583e+07	8.19734e+07	7.99612e+07	8.53023e+07	7.22759e+07	5.4715e+07	8.56996e+07	126089242	8.5819e+07	1.094e+08	9.23586e+07	9.70384e+07	7.14336e+07	7.73103e+07	8.29258e+07	8.12233e+07	8.32847e+07	1.60853e+08	1.16978e+08	8.51993e+07	155398408	6.22065e+07	5.65063e+07	3.69395e+07	5.47925e+07	1.13659e+08
FALSE	High	Master Protein	P02649	8.06985e+07	APOE	Apolipoprotein E OS=Homo sapiens OX=9606 GN=APOE PE=1 SV=1	0	206.922	68	21	1415	21	1	317	36.1	5.73	1318.73	1182.28	1161	21	18	17	0	8.06985e+07	3.40202e+07	3.53067e+07	8.86435e+07	1.96334e+07	8.40607e+07	1.62842e+08	1.01377e+08	6.09021e+07	5.23338e+07	5.27995e+07	4.8001e+07	5.28541e+07	3.505e+07	3.88626e+07	1.98474e+07	2.11112e+07	2.55233e+08	1.52246e+08	4.61672e+07	3.84139e+07	7.64799e+07	5.2818e+07	1.30045e+08	4.04735e+07	6.52869e+07
FALSE	High	Master Protein	A0A286YEY1	6.20063e+07	IGHA1	Immunoglobulin heavy constant alpha 1 (Fragment) OS=Homo sapiens OX=9606 GN=IGHA1 PE=1 SV=1	0	66.573	27	9	571	5	1	398	42.8	5.64	498.86	425.2	522.55	9	9	8	4	6.20063e+07	8.231e+07	1.02387e+08	5.31277e+07	1.20881e+08	7.48185e+07	1.12388e+08	7.97053e+07	7.72996e+07	2.69423e+07	1.72254e+07	2.44019e+07	2.83458e+07	8.25005e+07	5.45519e+07	4.42414e+07	1.70454e+07	1.02866e+08	7.90505e+07	5.44006e+07	2.8853e+07	7.20799e+07	5.05444e+07	8.50091e+07	6.5467e+07	4.72746e+07
FALSE	High	Master Protein	P02774-3	5.48175e+07	GC	Isoform 3 of Vitamin D-binding protein OS=Homo sapiens OX=9606 GN=GC	0	46.172	16	8	216	8	1	493	55	5.63	147.62	91.43	113.13	8	7	7	0	5.48175e+07	2.02645e+06	1.91386e+06	4.09134e+06	2.22518e+06	1.80518e+06	2.01154e+07	1.0043e+06	1.58943e+06	684747	1.43238e+06	289516	930589	2.80014e+07	2.86132e+06	2.40363e+06	38157.6	891962	4.46076e+06	1.96964e+06	1.29097e+06	7.94233e+08	2.04709e+06	7.25266e+08	587727877	1.26901e+06
FALSE	High	Master Protein	A0A0B4J1U7	5.3775e+07	IGHV6-1	Immunoglobulin heavy variable 6-1 OS=Homo sapiens OX=9606 GN=IGHV6-1 PE=3 SV=1	0	9.723	21	3	105	3	1	121	13.5	9.2	54.72	32.88	43.78	3	3	2	0	5.3775e+07	5.83247e+07	4.95696e+07	1.01451e+07	4.45377e+07	3.59211e+07	7.41243e+07	1.00709e+08	9.62564e+07	7.35274e+07	5.11625e+07	7.34523e+07	6.99559e+07	6.14671e+07	6.87502e+07	7.27229e+07	7.05775e+07	7.7684e+07	8.19855e+07	7.86051e+07	1.17113e+08	5.30272e+07	6.83119e+07	4.39605e+07	5.76928e+07	9.94699e+07
FALSE	High	Master Protein	P10916	4.98904e+07	MYL2	Myosin regulatory light chain 2, ventricular/cardiac muscle isoform OS=Homo sapiens OX=9606 GN=MYL2 PE=1 SV=3	0	28.642	36	6	25	6	1	166	18.8	5	47.21			6			0	4.98904e+07	1.13249e+07	1.01988e+07	1.73917e+07	7.78244e+06	1.27407e+07	1.99806e+07	2.57533e+07	3.27433e+07	2.49148e+07	9.2165e+06	1.06313e+07	1.10319e+08	1.58407e+07	1.32842e+07	1.12269e+07	1.30569e+07	2.15553e+08	7.43317e+07	2.1338e+08	2.12794e+07	1.20979e+07	1.84897e+07	1.86699e+07	1.19593e+07	3.37016e+07
FALSE	High	Master Protein	A0A286YFJ8	4.53202e+07	IGHG4	Immunoglobulin heavy constant gamma 4 (Fragment) OS=Homo sapiens OX=9606 GN=IGHG4 PE=1 SV=1	0	130.123	32	10	2268	3	1	396	43.8	6.24	2212.99	2207.42	2137.33	7	7	10	0	4.53202e+07	2.85277e+07	2.3336e+07	4.13795e+07	3.02068e+07	3.05441e+07	2.00979e+07	2.6323e+07	2.9919e+07	4.80436e+07	4.40248e+07	41194288	4.7481e+07	2.51254e+07	2.28654e+07	2.85361e+07	2.36079e+07	8.44339e+06	1.13266e+07	8.33612e+06	1.51047e+07	1.4727e+07	3.26379e+07	1.4202e+07	2.51787e+07	9.30293e+06
FALSE	High	Master Protein	P01024	4.12459e+07	C3	Complement C3 OS=Homo sapiens OX=9606 GN=C3 PE=1 SV=2	0	653.286	45	56	2307	56	1	1663	187	6.4	2135.14	1398.59	2538.89	53	47	55	0	4.12459e+07	1.71069e+07	1.72703e+07	2.18759e+07	1.59142e+07	2.7155e+07	1.47409e+08	3.24118e+07	2.52198e+07	3.75796e+07	2.99442e+07	2.65932e+07	2.54335e+07	7.58881e+07	2.24498e+07	2.80493e+07	7.84167e+06	5.60985e+07	5.4775e+07	3.60717e+07	2.44303e+07	2.94516e+07	1.49233e+07	3.8933e+07	2.66039e+07	2.70352e+07
FALSE	High	Master Protein	P00738	3.37102e+07	HP	Haptoglobin OS=Homo sapiens OX=9606 GN=HP PE=1 SV=1	0	97.648	37	16	565	9	1	406	45.2	6.58	480.76	283.37	455.05	16	10	12	7	3.37102e+07	8.51994e+06	7.34128e+06	1.54077e+07	6.34408e+06	3.37316e+07	8.05761e+07	2.50767e+07	2.69983e+07	3.0055e+07	3.29966e+07	2.99445e+07	2.63619e+07	9.02269e+07	3.2676e+07	3.66321e+07	7.09629e+06	2.90929e+07	4.56632e+07	2.30436e+07	2.25091e+07	9.87805e+07	3.92286e+07	140375394	9.01207e+07	6.06875e+07
FALSE	High	Master Protein	P35579	3.21644e+07	MYH9	Myosin-9 OS=Homo sapiens OX=9606 GN=MYH9 PE=1 SV=4	0	672.986	42	69	835	57	1	1960	226.4	5.6	792.01	288.09	776.39	63	43	63	13	3.21644e+07	2.52916e+07	2.03047e+07	1.82484e+07	2.30333e+07	1.56889e+07	1.46275e+07	1.50371e+07	1.32456e+07	2.76168e+07	2.60193e+07	2.56309e+07	2.57445e+07	2.01186e+07	3.01287e+07	2.4538e+07	4.10662e+07	2.03303e+07	1.58232e+07	1.07419e+07	1.51009e+07	1.59382e+07	1.34824e+07	1.62054e+07	1.60408e+07	1.5896e+07
FALSE	High	Master Protein	P21333	3.18788e+07	FLNA	Filamin-A OS=Homo sapiens OX=9606 GN=FLNA PE=1 SV=4	0	658.356	44	83	898	76	1	2647	280.6	6.06	1606.84	224.16	320.21	83	35	42	7	3.18788e+07	7.68622e+06	9.98256e+06	8.02983e+06	9.61358e+06	4.0938e+06	1.01868e+07	1.48553e+07	1.28546e+07	2.39199e+07	3.08986e+07	3.10663e+07	2.02008e+07	1.13906e+07	1.33233e+07	7.39377e+06	1.28436e+07	2.01673e+07	1.42409e+07	8.93599e+06	1.42762e+07	2.11683e+08	1.22949e+07	1.96545e+08	1.25327e+08	1.38445e+07
FALSE	High	Master Protein	P02654	3.05044e+07	APOC1	Apolipoprotein C-I OS=Homo sapiens OX=9606 GN=APOC1 PE=1 SV=1	0	12.297	24	3	197	3	1	83	9.3	8.47	115.75	111.94	128.64	2	2	3	0	3.05044e+07	7.59121e+06	5.32148e+06	6.10439e+06	3.65692e+06	2.48524e+07	4.72578e+07	3.42346e+07	2.02788e+07	5.41577e+06	3.90385e+06	4.01386e+06	9.4268e+06	1.21431e+07	9.16618e+06	3.83771e+06	3.56279e+06	7.9455e+07	5.70146e+07	1.61299e+07	1.06525e+07	2.82011e+07	1.28222e+07	5.46197e+07	1.25508e+07	2.29266e+07
FALSE	High	Master Protein	P18428	2.65833e+07	LBP	Lipopolysaccharide-binding protein OS=Homo sapiens OX=9606 GN=LBP PE=1 SV=3	0	120.623	22	8	632	8	1	481	53.4	6.7	488.25	406.01	663.75	7	7	8	0	2.65833e+07	8.31036e+06	1.0251e+07	8.8583e+06	7.93312e+06	1.2316e+08	1.47068e+08	4.78382e+07	3.82011e+07	7.91473e+06	2.47306e+07	1.67416e+07	9.60219e+06	3.67044e+06	1.68504e+06	1.52638e+06	747414	9.09351e+07	3.75113e+07	3.04452e+07	6.62662e+06	1.93973e+07	5.3444e+06	2.15792e+07	5.28762e+06	5.75555e+07
FALSE	High	Master Protein	P07900-2	2.65582e+07	HSP90AA1	Isoform 2 of Heat shock protein HSP 90-alpha OS=Homo sapiens OX=9606 GN=HSP90AA1	0	60.791	16	12	49	6	1	854	98.1	5.16	45		31.67	9		7	6	2.65582e+07	2.92982e+07	4.69481e+07	4.46286e+07	3.64385e+07	8.13222e+07	7.6214e+07	7.06114e+07	7.3522e+07	6.22392e+07	6.37496e+07	5.42392e+07	3.99996e+07	3.46736e+07	2.93247e+07	2.26231e+07	3.12679e+07	7.0081e+07	7.31279e+07	4.64886e+07	5.63108e+07	1.5053e+07	1.70844e+07	1.9669e+07	1.43047e+07	4.54814e+07
FALSE	High	Master Protein	P27169	2.41995e+07	PON1	Serum paraoxonase/arylesterase 1 OS=Homo sapiens OX=9606 GN=PON1 PE=1 SV=3	0	154.103	48	11	717	9	1	355	39.7	5.22	575.03	607.59	908.76	9	10	11	2	2.41995e+07	4.77356e+06	3.75243e+06	5.26173e+06	2.43177e+06	3.01881e+07	6.1014e+07	3.32564e+07	1.39866e+07	2.301e+07	4.21767e+07	3.31625e+07	2.74698e+07	4.66739e+06	3.0998e+06	3.25188e+06	2.24563e+06	3.70523e+07	2.09325e+07	6.85744e+06	5.1217e+06	9.15928e+06	8.51542e+06	2.19329e+07	5.94816e+06	2.11732e+07
FALSE	High	Master Protein	P01591	2.36231e+07	JCHAIN	Immunoglobulin J chain OS=Homo sapiens OX=9606 GN=JCHAIN PE=1 SV=4	0	12.801	17	3	216	3	1	159	18.1	5.24	137.71	133.44	155.31	3	3	3	0	2.36231e+07	5.49937e+06	5.86622e+06	6.35123e+06	5.14234e+06	2.50347e+07	1.95691e+07	1.52963e+07	1.80487e+07	7.19515e+06	6.70146e+06	7.70701e+06	6.84673e+06	5.90523e+06	7.45785e+06	6.2483e+06	5.24057e+06	1.1021e+07	1.48693e+07	1.30776e+07	1.14816e+07	1.78531e+07	2.11084e+07	1.84545e+07	2.40165e+07	5.1582e+07
FALSE	High	Master Protein	P60709	1.92835e+07	ACTB	Actin, cytoplasmic 1 OS=Homo sapiens OX=9606 GN=ACTB PE=1 SV=1	0	214.496	58	14	1015	7	1	375	41.7	5.48	984.84	785.97	772.54	14	11	11	0	1.92835e+07	887654	771857	785232	721580	2.31173e+07	7.77196e+06	6.23998e+06	4.84479e+06	8.16515e+06	5.03292e+06	8.15327e+06	6.41735e+06	6.89687e+06	9.44906e+06	2.37643e+06	865102	1.48526e+07	7.10666e+06	2.94554e+06	1.00453e+06	6.99719e+07	1.033e+06	1.02877e+08	6.8618e+07	3.07053e+06
FALSE	High	Master Protein	P05546	1.89752e+07	SERPIND1	Heparin cofactor 2 OS=Homo sapiens OX=9606 GN=SERPIND1 PE=1 SV=3	0	155.817	42	17	627	17	1	499	57	6.9	386.14	302.22	756.95	16	12	16	0	1.89752e+07	2.34505e+06	1.7095e+06	2.5231e+06	1.38257e+06	2.22252e+07	7.54685e+07	6.11413e+07	2.0873e+07	6.02474e+06	1.4466e+07	1.14963e+07	2.29996e+07	4.12856e+06	2.33221e+06	1.89704e+06	1.40732e+06	6.76025e+07	3.85573e+07	1.41327e+07	9.9915e+06	7.46421e+06	4.47676e+06	2.41225e+07	4.17501e+06	3.27671e+07
FALSE	High	Master Protein	P08670	1.89075e+07	VIM	Vimentin OS=Homo sapiens OX=9606 GN=VIM PE=1 SV=4	0	192.957	58	28	364	24	1	466	53.6	5.12	744.25	52.88	57.33	28	18	8	4	1.89075e+07	748704	529926	518164	723001	2.85765e+06	3.98916e+06	3.36792e+06	1.77132e+06	1.12067e+06	868170	1.39079e+06	1.11098e+06	2.14577e+06	1.61807e+06	787950	1.26658e+06	1.70815e+06	1.48083e+06	2.5085e+06	913906	2.13022e+08	543513	2.76839e+08	1.80626e+08	801342
FALSE	High	Master Protein	P0C0L5	1.88792e+07	C4B	Complement C4-B OS=Homo sapiens OX=9606 GN=C4B PE=1 SV=2	0	275.999	24	32	842	4	1	1744	192.6	7.27	717.92	470.33	957.35	28	26	30	30	1.88792e+07	7.55068e+06	6.34145e+06	7.89248e+06	5.9459e+06	9.55588e+06	5.77335e+07	2.26121e+07	1.10863e+07	1.4315e+07	1.4975e+07	1.37237e+07	1.12054e+07	3.78841e+07	1.99836e+07	2.01784e+07	1.33344e+07	1.20255e+08	4.85227e+07	1.43806e+07	1.09039e+07	1.77922e+07	1.10249e+07	2.60753e+07	1.75181e+07	1.23584e+07
FALSE	High	Master Protein	A0A0G2JRQ6	1.786e+07	Not Available	Ig-like domain-containing protein (Fragment) OS=Homo sapiens OX=9606 PE=1 SV=4	0	8.048	14	3	148	3	1	117	12.7	8.29	87.37	95.11	80.91	3	2	2	0	1.786e+07	1.12869e+07	1.27203e+07	1.30519e+07	8.06703e+06	3.7861e+06	7.85032e+06	1.45068e+07	1.54444e+07	1.05287e+07	9.9965e+06	1.07488e+07	1.08458e+07	4.25378e+07	5.91875e+07	5.49573e+07	6.2597e+07	6.92324e+07	5.32923e+07	5.33256e+07	7.08547e+07	1.32104e+07	1.69112e+07	8.72187e+06	1.22133e+07	1.87966e+07
FALSE	High	Master Protein	P01023	1.75296e+07	A2M	Alpha-2-macroglobulin OS=Homo sapiens OX=9606 GN=A2M PE=1 SV=3	0	470.083	35	39	1307	34	1	1474	163.2	6.46	1648.54	498.24	1101.47	39	26	35	5	1.75296e+07	8.43376e+06	6.1934e+06	1.44519e+07	4.88255e+06	4.79337e+06	8.3857e+07	1.1694e+07	1.10701e+07	1.79518e+07	1.65033e+07	1.13028e+07	8.65705e+06	6.43278e+07	1.60164e+07	2.45103e+07	4.14764e+06	1.24407e+07	2.90159e+07	1.45054e+07	1.18929e+07	2.72964e+07	1.63234e+07	2.75314e+07	2.10489e+07	18635367
FALSE	High	Master Protein	P02787	1.72579e+07	TF	Serotransferrin OS=Homo sapiens OX=9606 GN=TF PE=1 SV=3	0	170.534	22	13	609	13	1	698	77	7.12	694.54	215.11	576.27	13	12	12	0	1.72579e+07	4.78837e+06	1.95476e+06	1.58897e+07	1.69527e+06	8.19669e+06	141650854	8.8295e+06	1.31127e+07	4.49469e+06	1.22535e+07	3.84473e+06	6.23897e+06	1.18191e+08	1.07885e+07	2.86507e+07	3.03044e+06	4.25946e+06	4.19507e+07	1.84491e+07	1.71122e+07	5.14455e+07	3.14333e+07	4.75641e+07	3.0557e+07	1.5004e+07
FALSE	High	Master Protein	K7ER74	1.55242e+07	APOC4-APOC2	Apolipoprotein C-II OS=Homo sapiens OX=9606 GN=APOC4-APOC2 PE=1 SV=1	0	39.384	33	5	188	4	1	178	20	6.64	107.01	125.76	181.93	4	4	5	1	1.55242e+07	1.0759e+06	796194	2.07393e+06	192302	6.89127e+06	2.22339e+07	1.51395e+07	9.76722e+06	4.52817e+06	2.60868e+06	2.69549e+06	9.37764e+06	2.60465e+06	1.23589e+06	1.4718e+06	210963	7.84471e+07	4.78309e+07	1.22813e+07	3.25919e+06	7.30255e+06	3.58625e+06	1.55736e+07	3.26306e+06	1.03415e+07
FALSE	High	Master Protein	A0A0C4DH43	1.49147e+07	IGHV2-70D	Immunoglobulin heavy variable 2-70D OS=Homo sapiens OX=9606 GN=IGHV2-70D PE=3 SV=1	0	6.115	18	3	174	3	1	119	13.3	8.29	90.05	54.34	127.15	3	3	3	0	1.49147e+07	6.30462e+06	6.15854e+06	1.61735e+06	6.26373e+06	5.59609e+06	5.46782e+06	6.64193e+06	6.18251e+06	1.44058e+07	1.03928e+07	1.64032e+07	1.48222e+07	2.38631e+07	2.56674e+07	2.58009e+07	2.63949e+07	1.64923e+07	2.32863e+07	2.0904e+07	2.34842e+07	1.91587e+07	2.27331e+07	1.60423e+07	2.1135e+07	1.76579e+07
FALSE	High	Master Protein	P00488	1.40063e+07	F13A1	Coagulation factor XIII A chain OS=Homo sapiens OX=9606 GN=F13A1 PE=1 SV=4	0	206.925	33	20	310	20	1	732	83.2	6.09	203.66	133.34	378.64	19	13	17	0	1.40063e+07	8.50592e+06	7.79919e+06	8.23859e+06	7.43066e+06	7.65315e+06	2.48243e+07	1.27338e+07	1.23038e+07	1.47355e+07	5.72645e+06	6.93084e+06	7.30547e+06	8.91167e+06	8.74773e+06	7.4531e+06	8.1269e+06	6.3419e+06	1.19152e+07	2.70622e+07	1.31339e+07	9.67814e+06	9.94217e+06	1.13153e+07	1.13232e+07	1.30982e+07
FALSE	High	Master Protein	P06396	1.31313e+07	GSN	Gelsolin OS=Homo sapiens OX=9606 GN=GSN PE=1 SV=1	0	168.212	33	18	634	18	1	782	85.6	6.28	437.79	250.64	753.17	17	11	16	0	1.31313e+07	2.8699e+06	3.58718e+06	2.83825e+06	3.78368e+06	6.47617e+06	1.78159e+07	1.44361e+07	6.2226e+06	6.56682e+06	8.14068e+06	7.74931e+06	9.00279e+06	7.92142e+06	6.34648e+06	3.54752e+06	3.56025e+06	2.54416e+07	2.36394e+07	8.20214e+06	7.19382e+06	1.5275e+07	4.71536e+06	2.09093e+07	1.11932e+07	1.37176e+07
FALSE	High	Master Protein	P06727	1.25074e+07	APOA4	Apolipoprotein A-IV OS=Homo sapiens OX=9606 GN=APOA4 PE=1 SV=4	0	155.965	57	21	653	21	1	396	45.3	5.38	387.45	225.08	824.55	17	11	21	0	1.25074e+07	4.07388e+06	3.07941e+06	6.14593e+06	2.20484e+06	8.82823e+07	5.64627e+07	2.70795e+07	9.32769e+06	8.12769e+06	8.96731e+06	5.94426e+06	1.00176e+07	1.253e+07	5.25805e+06	4.26683e+06	1.45276e+06	2.66081e+07	2.38367e+07	7.45385e+06	4.78999e+06	1.29982e+07	1.00054e+07	1.81089e+07	9.16307e+06	1.5382e+07
FALSE	High	Master Protein	P02748	1.24952e+07	C9	Complement component C9 OS=Homo sapiens OX=9606 GN=C9 PE=1 SV=2	0	68.01	18	11	511	11	1	559	63.1	5.59	287.65	348.99	581.16	8	8	11	0	1.24952e+07	1.13902e+06	617392	1.15293e+06	780426	1.04036e+07	2.34862e+07	1.95319e+07	7.95777e+06	4.46018e+06	1.2344e+07	8.7846e+06	2.35343e+07	3.65893e+06	1.85075e+06	768086	617198	3.79559e+07	2.69661e+07	1.3126e+07	5.12283e+06	4.79809e+06	1.83407e+06	1.19175e+07	3.63391e+06	1.15346e+07
FALSE	High	Master Protein	P07996	1.10138e+07	THBS1	Thrombospondin-1 OS=Homo sapiens OX=9606 GN=THBS1 PE=1 SV=2	0	154.833	22	22	339	22	1	1170	129.3	4.94	170.68	67.75	502.71	18	11	22	0	1.10138e+07	529589	1.06391e+06	1.33335e+06	700671	1.54435e+06	835677	826049	528057	993006	574457	1.2425e+06	1.25281e+06	892070	1.11216e+06	1.14706e+06	1.26336e+06	2.27409e+06	826124	933627	1.16734e+06	3.00914e+06	1.12168e+06	3.79131e+06	3.11727e+06	493447
FALSE	High	Master Protein	P12111-4	1.09071e+07	COL6A3	Isoform 4 of Collagen alpha-3(VI) chain OS=Homo sapiens OX=9606 GN=COL6A3	0	216.443	18	40	274	40	1	2570	278	8.15	445.03	3.92	110.81	38	7	16	0	1.09071e+07	853069	562793	822438	948837	1.05967e+07	1.17471e+07	1.31215e+07	1.18623e+07	1.11629e+07	1.07493e+07	1.13715e+07	9.18775e+06	6.36935e+06	8.39702e+06	7.11526e+06	7.67373e+06	9.94725e+06	1.03117e+07	6.17189e+06	1.12495e+07	3.62275e+07	8.67187e+06	3.93931e+07	2.99725e+07	1.54726e+07
FALSE	High	Master Protein	O00391	1.02055e+07	QSOX1	Sulfhydryl oxidase 1 OS=Homo sapiens OX=9606 GN=QSOX1 PE=1 SV=3	0	119.668	26	16	487	16	1	747	82.5	8.92	300.6	234.62	601.98	14	12	16	0	1.02055e+07	2.92882e+06	760588	2.4787e+06	984335	8.78014e+06	3.01667e+07	1.97498e+07	4.84539e+06	4.52547e+06	6.71398e+06	4.39833e+06	6.9163e+06	2.71338e+06	4.96634e+06	1.75402e+06	1.97729e+06	2.89972e+07	2.08114e+07	5.88281e+06	4.87099e+06	5.51434e+06	9.40182e+06	1.2678e+07	2.78283e+06	1.88296e+07
FALSE	High	Master Protein	Q9Y490	1.00961e+07	TLN1	Talin-1 OS=Homo sapiens OX=9606 GN=TLN1 PE=1 SV=3	0	412.802	30	55	548	55	1	2541	269.6	6.07	543.54	141.57	355.93	48	33	49	0	1.00961e+07	1.61728e+06	2.12515e+06	1.61552e+06	2.038e+06	4.12541e+07	5.30221e+06	5.91099e+06	4.16433e+06	4.7034e+06	4.83033e+06	9.49104e+06	4.28488e+06	2.64093e+06	3.18555e+06	1.48601e+06	1.86252e+06	1.11584e+07	4.28592e+06	2.50709e+06	3.14247e+06	1.50594e+07	1.8115e+06	1.50844e+07	1.02613e+07	4.49381e+06
FALSE	High	Master Protein	A0A0A0MS15	9.00881e+06	IGHV3-49	Immunoglobulin heavy variable 3-49 OS=Homo sapiens OX=9606 GN=IGHV3-49 PE=3 SV=1	0	17.991	37	4	250	3	1	119	13	8.62	162.23	151.42	139.58	2	2	4	0	9.00881e+06	7.96773e+06	6.56598e+06	2.30348e+06	5.80993e+06	6.95712e+06	8.01875e+06	1.20132e+07	1.04858e+07	9.72865e+06	1.03387e+07	1.0049e+07	9.10134e+06	6.4986e+06	5.50248e+06	8.64683e+06	6.65854e+06	1.00873e+07	9.47159e+06	8.00208e+06	1.18967e+07	1.12576e+07	1.6745e+07	1.0046e+07	1.31113e+07	1.79438e+07
FALSE	High	Master Protein	C9JF17	8.67745e+06	APOD	Apolipoprotein D (Fragment) OS=Homo sapiens OX=9606 GN=APOD PE=1 SV=1	0	22.98	24	5	231	5	1	215	24.1	5.6	153.13	92.72	165.19	5	4	5	0	8.67745e+06	6.69551e+06	7.8225e+06	9.12351e+06	5.68775e+06	9.34519e+06	1.54329e+07	1.03477e+07	6.46984e+06	1.36863e+07	1.0732e+07	1.06815e+07	7.94135e+06	7.44586e+06	5.74133e+06	6.02019e+06	5.89269e+06	1.76301e+07	1.41846e+07	6.02727e+06	6.08385e+06	9.2572e+06	6.78681e+06	1.34965e+07	7.66899e+06	1.17994e+07
FALSE	High	Master Protein	P19823	7.90229e+06	ITIH2	Inter-alpha-trypsin inhibitor heavy chain H2 OS=Homo sapiens OX=9606 GN=ITIH2 PE=1 SV=2	0	166.149	27	20	542	20	1	946	106.4	6.86	331.02	172.34	769.5	16	13	20	0	7.90229e+06	1.55336e+06	610808	1.90837e+06	504801	2.79671e+06	1.83767e+07	1.37749e+07	4.84443e+06	3.60751e+06	6.80303e+06	5.15744e+06	1.87999e+07	7.56821e+06	1.91572e+06	2.84961e+06	782902	2.57077e+07	1.28058e+07	1.07281e+07	4.2542e+06	6.78217e+06	2.55712e+06	1.18309e+07	2.41691e+06	1.61253e+07
FALSE	High	Master Protein	A0A0A0MRJ7	7.41861e+06	F5	Coagulation factor V OS=Homo sapiens OX=9606 GN=F5 PE=1 SV=1	0	69.272	9	16	118	16	1	2229	252.1	6.05	57.91	67.22	40.44	12	9	9	0	7.41861e+06	5.73537e+06	5.17811e+06	1.50184e+07	5.6864e+06	5.0676e+06	6.18072e+06	7.0427e+06	6.56712e+06	7.06549e+06	5.00313e+06	6.18184e+06	9.07504e+06	4.10991e+06	3.82335e+06	2.68515e+06	3.4823e+06	5.46486e+06	4.78964e+06	4.36309e+06	6.19757e+06	5.61016e+06	5.02656e+06	4.07611e+06	4.66595e+06	5.66518e+06
FALSE	High	Master Protein	P01011	6.97646e+06	SERPINA3	Alpha-1-antichymotrypsin OS=Homo sapiens OX=9606 GN=SERPINA3 PE=1 SV=2	0	96.856	26	10	222	10	1	423	47.6	5.52	275.47	52.28	163.09	10	8	9	0	6.97646e+06	5.09445e+06	4.49839e+06	4.61853e+06	6.20107e+06	3.39644e+06	1.80356e+07	4.94249e+06	4.99417e+06	7.8435e+06	8.99797e+06	8.36842e+06	7.57555e+06	1.67123e+07	8.0536e+06	6.49359e+06	6.48564e+06	8.28842e+06	1.15217e+07	1.11219e+07	1.40633e+07	1.06543e+07	7.55456e+06	1.18181e+07	1.27283e+07	8.44582e+06
FALSE	High	Master Protein	P11597	6.35273e+06	CETP	Cholesteryl ester transfer protein OS=Homo sapiens OX=9606 GN=CETP PE=1 SV=2	0	97.055	33	12	291	12	1	493	54.7	6.09	120.81	52.65	360.32	8	7	12	0	6.35273e+06	776127	1.98108e+06	953064	1.16401e+06	2.91677e+07	3.07663e+07	9.86925e+06	6.78354e+06	4.42727e+06	1.36689e+07	1.08004e+07	6.08548e+06	708675	300212	333985	271040	2.32715e+07	7.59163e+06	6.11963e+06	898950	5.81852e+06	1.41715e+06	7.64986e+06	1.40773e+06	2.13773e+07
FALSE	High	Master Protein	P19827	6.26964e+06	ITIH1	Inter-alpha-trypsin inhibitor heavy chain H1 OS=Homo sapiens OX=9606 GN=ITIH1 PE=1 SV=3	0	145.596	33	20	419	20	1	911	101.3	6.79	309.68	138.56	672.54	16	11	18	0	6.26964e+06	643832	480136	3.97586e+06	701059	1.17897e+07	1.71225e+07	1.57255e+07	7.14299e+06	2.79513e+06	4.48892e+06	3.60729e+06	1.36417e+07	6.92815e+06	1.74754e+06	1.93404e+06	711531	1.8735e+07	1.31696e+07	9.35376e+06	8.76204e+06	5.24652e+06	1.80955e+06	6.95871e+06	2.74083e+06	9.76148e+06
FALSE	High	Master Protein	B7ZKJ8	6.07625e+06	ITIH4	ITIH4 protein OS=Homo sapiens OX=9606 GN=ITIH4 PE=1 SV=1	0	187.824	29	20	490	20	1	935	103.8	6.89	456.73	158.86	560.52	19	11	18	0	6.07625e+06	1.16688e+06	1.12461e+06	1.09006e+06	680771	3.48735e+06	1.71298e+07	7.57483e+06	3.9583e+06	4.11416e+06	5.95175e+06	4.39349e+06	1.11924e+07	8.40859e+06	2.7624e+06	3.16755e+06	1.3709e+06	9.20058e+06	9.45928e+06	4.35751e+06	3.00282e+06	5.02833e+06	2.68908e+06	5.92478e+06	3.80288e+06	5.65667e+06
FALSE	High	Master Protein	P32119	5.84161e+06	PRDX2	Peroxiredoxin-2 OS=Homo sapiens OX=9606 GN=PRDX2 PE=1 SV=5	0	23.518	35	7	137	6	1	198	21.9	5.97	101.37	44.39	88.92	6	7	6	0	5.84161e+06	2.22179e+06	3.02621e+06	1.58771e+06	3.77867e+06	1.07604e+06	2.11232e+06	3.40382e+06	2.12871e+06	1.85604e+06	2.06402e+06	1.66028e+06	2.13132e+06	4.16315e+06	4.46131e+06	2.32505e+06	2.665e+06	4.80171e+06	3.77128e+06	2.86728e+06	4.91358e+06	2.08985e+07	3.16203e+06	2.58086e+07	1.74201e+07	3.55374e+06
FALSE	High	Master Protein	P12814-3	5.73176e+06	ACTN1	Isoform 3 of Alpha-actinin-1 OS=Homo sapiens OX=9606 GN=ACTN1	0	261.146	46	33	365	19	1	914	105.5	5.41	582.13	116.76	153.9	32	17	19	13	5.73176e+06	532997	397713	528781	1.25109e+06	1.27641e+06	911264	733877	846046	2.52349e+06	989319	3.26112e+06	1.05038e+06	585518	846077	623969	540423	1.50655e+06	637224	343597	736766	2.59872e+07	610727	3.02909e+07	2.00049e+07	920722
FALSE	High	Master Protein	P00739-2	5.67348e+06	HPR	Isoform 2 of Haptoglobin-related protein OS=Homo sapiens OX=9606 GN=HPR	0	90.397	30	12	557	5	1	385	43	7.08	385.47	268.68	561.52	11	8	11	0	5.67348e+06	2.79457e+06	2.5206e+06	2.8452e+06	1.73059e+06	2.14634e+06	9.21079e+06	7.70405e+06	8.669e+06	2.93682e+06	3.32597e+06	3.01722e+06	3.97641e+06	3.27014e+06	3.03171e+06	3.06106e+06	2.13645e+06	1.14054e+07	3.30141e+06	5.26947e+06	5.15733e+06	7.77709e+06	1.21779e+07	7.66635e+06	7.57563e+06	2.32716e+07
FALSE	High	Master Protein	P55058	4.55516e+06	PLTP	Phospholipid transfer protein OS=Homo sapiens OX=9606 GN=PLTP PE=1 SV=1	0	93.868	25	10	245	10	1	493	54.7	7.01	166.27	101.11	293.96	6	6	10	0	4.55516e+06	1.3485e+06	1.12705e+06	1.46919e+06	384206	5.38516e+06	1.67674e+07	6.95284e+06	3.26295e+06	2.38818e+06	6.52634e+06	6.6618e+06	2.98599e+06	1.9728e+06	719159	1.08617e+06	753709	27662983	1.29367e+07	4.64214e+06	2.00992e+06	3.07334e+06	1.00587e+06	6.28305e+06	1.09029e+06	1.26e+07
FALSE	High	Master Protein	P09871	4.507e+06	C1S	Complement C1s subcomponent OS=Homo sapiens OX=9606 GN=C1S PE=1 SV=1	0	40.565	14	7	27	7	1	688	76.6	4.96	25.71	0	6.57	6	2	4	0	4.507e+06	1.50434e+07	2.03776e+07	2.05958e+07	2.09072e+07	283367	1.05979e+06	2.31482e+06	2.7995e+06	1.7737e+07	1.74949e+07	1.51714e+07	1.47956e+07	1.0864e+07	1.2108e+07	8.28459e+06	1.10173e+07	806242	1.71639e+06	1.19943e+06	2.04438e+06	5.29407e+06	6.48877e+06	5.36378e+06	6.32871e+06	1.40978e+06
FALSE	High	Master Protein	P68104	4.10551e+06	EEF1A1	Elongation factor 1-alpha 1 OS=Homo sapiens OX=9606 GN=EEF1A1 PE=1 SV=1	0	41.803	17	7	53	7	1	462	50.1	9.01	61.28	0	37.06	6	1	6	0	4.10551e+06	3.79086e+06	4.44189e+06	4.63582e+06	4.58467e+06	1.9306e+07	4.04574e+06	6.32667e+06	7.89462e+06	4.44854e+06	4.65484e+06	4.69495e+06	3.91817e+06	3.77233e+06	3.89144e+06	4.09809e+06	4.33492e+06	2.5107e+06	4.09417e+06	3.21788e+06	5.25961e+06	7.80394e+06	3.60719e+06	8.24222e+06	5.87299e+06	5.99936e+06
FALSE	High	Master Protein	A0A096LPE2	3.90971e+06	SAA2-SAA4	SAA2-SAA4 readthrough OS=Homo sapiens OX=9606 GN=SAA2-SAA4 PE=3 SV=1	0	45.106	25	5	267	4	1	208	23.3	8.98	207.23	181.8	258.82	5	4	5	1	3.90971e+06	99065.1	84993.4	135080	160208	3.15147e+06	2.56372e+06	2.33211e+06	472413	982344	433125	593636	518916	2.76879e+06	2.69769e+06	1.10915e+06	1.06704e+06	1.58331e+07	5.72378e+06	1.52878e+06	1.35677e+06	3.0196e+06	2.14282e+06	5.49979e+06	2.65244e+06	1.43318e+06
FALSE	High	Master Protein	P19652	3.67258e+06	ORM2	Alpha-1-acid glycoprotein 2 OS=Homo sapiens OX=9606 GN=ORM2 PE=1 SV=2	0	32.185	27	5	190	4	1	201	23.6	5.11	150.7	77.4	127.82	5	4	4	1	3.67258e+06	1.18215e+06	936831	2.91406e+06	845904	922106	2.25611e+07	2.91419e+06	3.61671e+06	2.43046e+06	3.07306e+06	2.55406e+06	2.36028e+06	7.9128e+06	1.4734e+06	2.08908e+06	444151	1.37076e+06	4.0691e+06	1.30303e+06	1.2977e+06	1.43655e+07	1.21273e+06	2.44444e+07	1.52204e+07	4.18265e+06
FALSE	High	Master Protein	A0A075B6K4	3.50146e+06	IGLV3-10	Immunoglobulin lambda variable 3-10 OS=Homo sapiens OX=9606 GN=IGLV3-10 PE=3 SV=2	0	14.645	28	3	132	3	1	115	12.4	4.83	97.37	90.31	106.18	3	3	2	0	3.50146e+06	1.81628e+06	763857	667216	2.2317e+06	4.25728e+06	3.18803e+06	2.64202e+06	2.50252e+06	8.1669e+06	7.48608e+06	8.49231e+06	7.78026e+06	5.48503e+06	5.49804e+06	5.68447e+06	6.83667e+06	5.19096e+06	4.39272e+06	4.47503e+06	5.13092e+06	1.61963e+06	2.9661e+06	1.53625e+06	2.58705e+06	2.92226e+06
FALSE	High	Master Protein	P55072	3.48598e+06	VCP	Transitional endoplasmic reticulum ATPase OS=Homo sapiens OX=9606 GN=VCP PE=1 SV=4	0	24.431	11	7	22	7	1	806	89.3	5.26	21	9.43	0	6	7	1	0	3.48598e+06	884505	1.33379e+06	1.10764e+06	921622	4.30035e+06	3.52281e+06	3.25041e+06	2.81008e+06	1.90397e+06	1.45687e+06	985841	2.02481e+06	1.06094e+06	716843	564644	803031	1.36495e+07	4.79538e+06	9.20216e+06	1.64815e+06	903071	731727	1.71999e+06	1.11134e+06	1.99533e+06
FALSE	High	Master Protein	C9JV77	3.10374e+06	AHSG	Alpha-2-HS-glycoprotein OS=Homo sapiens OX=9606 GN=AHSG PE=1 SV=1	0	33.176	10	3	138	3	1	368	39.4	5.72	101.99	90.94	151.31	3	2	3	0	3.10374e+06	2.59899e+06	820081	2.2509e+06	752201	2.10833e+06	1.44055e+07	4.49947e+06	2.37161e+06	1.17315e+06	2.37867e+06	1.4423e+06	2.38955e+06	8.27235e+06	1.97437e+06	2.30859e+06	880374	5.91414e+06	5.87485e+06	2.9849e+06	2.57965e+06	4.77827e+06	3.01457e+06	4.70107e+06	3.15996e+06	3.07069e+06
FALSE	High	Master Protein	P15924	3.09723e+06	DSP	Desmoplakin OS=Homo sapiens OX=9606 GN=DSP PE=1 SV=3	0	176.471	15	38	71	38	1	2871	331.6	6.81		0	149.41		1	38	0	3.09723e+06	2.03982e+06	2.6514e+06	2.66412e+06	2.49291e+06	1.36785e+06	3.93909e+06	1.93734e+06	2.07223e+06	3.22927e+06	2.91556e+06	3.05191e+06	3.69183e+06	3.23297e+06	2.8643e+06	1.60448e+06	1.76407e+06	2.2828e+06	1.99854e+06	3.48309e+06	2.89401e+06	1.78652e+06	1.27223e+06	1.74878e+06	1.92956e+06	2.40163e+06
FALSE	High	Master Protein	P02766	2.95258e+06	TTR	Transthyretin OS=Homo sapiens OX=9606 GN=TTR PE=1 SV=1	0	71.386	63	5	225	5	1	147	15.9	5.76	253.42	181.67	319.4	5	4	5	0	2.95258e+06	1.51524e+06	1.28186e+06	1.43485e+06	1.0432e+06	3.22172e+06	1.62441e+07	3.37472e+06	2.44762e+06	1.58081e+06	1.36507e+06	1.53661e+06	1.79672e+06	8.29369e+06	2.05936e+06	2.99538e+06	700691	2.71994e+06	4.36414e+06	1.87104e+06	1.89231e+06	2.52394e+06	2.82198e+06	4.05816e+06	2.69059e+06	2.2032e+06
FALSE	High	Master Protein	P04406	2.9418e+06	GAPDH	Glyceraldehyde-3-phosphate dehydrogenase OS=Homo sapiens OX=9606 GN=GAPDH PE=1 SV=3	0	153.375	55	11	133	11	1	335	36	8.46	237.3	3.79	121.53	10	3	7	0	2.9418e+06	415063	734335	427287	371861	6.85038e+06	2.19812e+06	1.78785e+06	2.05015e+06	988775	1.17748e+06	1.48079e+06	417043	324290	442513	447477	439870	1.26948e+06	695784	1.03479e+06	773346	3.15203e+07	320330	3.62031e+07	1.93263e+07	1.20095e+06
FALSE	High	Master Protein	P04004	2.70921e+06	VTN	Vitronectin OS=Homo sapiens OX=9606 GN=VTN PE=1 SV=1	0	55.716	18	8	233	8	1	478	54.3	5.8	215.15	176.94	229.39	7	3	7	0	2.70921e+06	654486	454695	474196	475637	814577	5.1907e+06	2.33308e+06	1.78083e+06	2.19307e+06	1.85648e+06	2.48613e+06	3.11468e+06	2.09189e+06	829160	711189	463733	5.67211e+06	2.85353e+06	1.76165e+06	999975	2.08865e+06	1.55709e+06	3.24634e+06	1.46474e+06	2.7876e+06
FALSE	High	Master Protein	Q05707	2.47517e+06	COL14A1	Collagen alpha-1(XIV) chain OS=Homo sapiens OX=9606 GN=COL14A1 PE=1 SV=3	0	163.419	21	31	119	31	1	1796	193.4	5.3	234.72	1.63		31	1		0	2.47517e+06	1.18916e+06	631509	1.53572e+06	879861	314620	916985	1.60359e+06	1.77571e+06	3.14993e+06	3.65619e+06	3.83114e+06	2.70756e+06	1.19071e+06	1.14043e+06	1.08726e+06	1.33437e+06	1.64295e+06	1.67383e+06	1.19599e+06	2.19308e+06	2.59555e+07	306126	2.69049e+07	1.78404e+07	1.64727e+06
FALSE	High	Master Protein	P08697	2.41336e+06	SERPINF2	Alpha-2-antiplasmin OS=Homo sapiens OX=9606 GN=SERPINF2 PE=1 SV=3	0	45.469	16	6	140	6	1	491	54.5	6.29	62.21	13.33	191.34	5	3	6	0	2.41336e+06	373177	292769	651832	265733	3.87486e+06	9.3447e+06	5.38419e+06	1.96906e+06	1.23686e+06	2.10194e+06	1.87345e+06	1.672e+06	1.95032e+06	490216	572776	205392	9.52074e+06	5.56158e+06	1.5508e+06	1.27539e+06	965066	1.13165e+06	3.15174e+06	581875	5.07058e+06
FALSE	High	Master Protein	P02763	2.09669e+06	ORM1	Alpha-1-acid glycoprotein 1 OS=Homo sapiens OX=9606 GN=ORM1 PE=1 SV=1	0	47.367	29	5	222	4	1	201	23.5	5.02	199.35	77.46	163.04	5	3	5	0	2.09669e+06	515470	113114	822941	193489	1.60744e+06	9.59474e+06	349951	845434	372861	867005	584193	515663	6.31533e+06	567820	1.46798e+06	115371	225143	1.94666e+06	699617	714103	1.0068e+07	3.10219e+06	1.67621e+07	1.19139e+07	720528
FALSE	High	Master Protein	P01008	1.98485e+06	SERPINC1	Antithrombin-III OS=Homo sapiens OX=9606 GN=SERPINC1 PE=1 SV=1	0	77.644	30	11	108	11	1	464	52.6	6.71	88.48	39.9	55.65	10	9	7	0	1.98485e+06	1.16761e+06	969106	1.42935e+06	624097	1.49434e+06	1.31389e+07	1.8177e+06	1.78503e+06	1.1251e+06	1.5249e+06	679854	1.27273e+06	9.43054e+06	1.20517e+06	2.80315e+06	951947	1.14432e+06	2.6087e+06	1.45004e+06	1.23769e+06	2.40867e+06	1.24233e+06	2.0037e+06	2.21526e+06	860787
FALSE	High	Master Protein	P01042	1.9402e+06	KNG1	Kininogen-1 OS=Homo sapiens OX=9606 GN=KNG1 PE=1 SV=2	0	54.179	12	7	151	7	1	644	71.9	6.81	85.6	73.89	114.39	7	5	5	0	1.9402e+06	1.34669e+06	597669	1.19395e+06	352487	1.39303e+06	7.34594e+06	1.81798e+06	1.42495e+06	1.12445e+06	1.60778e+06	1.27234e+06	2.01521e+06	6.09497e+06	1.20653e+06	1.80387e+06	1.1554e+06	2.47377e+06	2.99773e+06	1.61837e+06	1.09845e+06	2.77691e+06	1.30365e+06	3.02058e+06	2.45508e+06	1.17004e+06
FALSE	High	Master Protein	P08514	1.92804e+06	ITGA2B	Integrin alpha-IIb OS=Homo sapiens OX=9606 GN=ITGA2B PE=1 SV=3	0	39.778	10	8	48	8	1	1039	113.3	5.38	39.51	25.73	11.95	8	3	3	0	1.92804e+06	1.24506e+06	1.13735e+06	1.32177e+06	1.07588e+06	968054	1.04671e+06	1.92e+06	1.63928e+06	1.67916e+06	1.38561e+06	1.58716e+06	1.54654e+06	1.66995e+06	2.10036e+06	1.67633e+06	1.8666e+06	1.83094e+06	1.5999e+06	1.39377e+06	2.29998e+06	1.04711e+06	795842	1.39747e+06	1.1806e+06	1.24317e+06
FALSE	High	Master Protein	E9PK25	1.73976e+06	CFL1	Cofilin, non-muscle isoform OS=Homo sapiens OX=9606 GN=CFL1 PE=1 SV=1	0	30.946	19	3	42	3	1	204	22.7	8.34	75.22	3.61	14.31	3	2	3	0	1.73976e+06	953097	933292	737818	962543	3.41916e+06	1.26026e+06	1.59921e+06	1.41492e+06	1.16889e+06	1.21798e+06	1.16905e+06	907500	766931	1.53943e+06	619050	1.05238e+06	2.8597e+06	2.35882e+06	2.72111e+06	4.62254e+06	5.84441e+06	1.46063e+06	8.31495e+06	6.30431e+06	2.32591e+06
FALSE	High	Master Protein	Q9UHG3	1.72917e+06	PCYOX1	Prenylcysteine oxidase 1 OS=Homo sapiens OX=9606 GN=PCYOX1 PE=1 SV=3	0	62.659	30	12	170	12	1	505	56.6	6.18	78.01	64.03	75.14	12	9	9	0	1.72917e+06	1.87988e+06	2.13447e+06	2.7959e+06	1.22771e+06	1.71926e+06	3.11578e+06	3.04987e+06	2.17065e+06	2.4501e+06	1.94294e+06	1.78639e+06	1.29311e+06	424017	415992	82840.7	96271.8	3.57167e+06	2.95965e+06	1.01457e+06	808291	1.62284e+06	1.73277e+06	2.70772e+06	1.36098e+06	1.87018e+06
FALSE	High	Master Protein	P00352	1.55169e+06	ALDH1A1	Retinal dehydrogenase 1 OS=Homo sapiens OX=9606 GN=ALDH1A1 PE=1 SV=2	0	19.137	15	6	10	5	1	501	54.8	6.73	16.24			6			1	1.55169e+06	1.47181e+06	1.55158e+06	1.36072e+06	1.69499e+06	5.09024e+06	2.43717e+06	3.2485e+06	1.96624e+06	1.4464e+06	1.23729e+06	1.37634e+06	1.41317e+06	1.34866e+06	1.57948e+06	1.41517e+06	1.9969e+06	1.48328e+06	1.81815e+06	1.2822e+06	2.39285e+06	1.71982e+06	978569	1.88735e+06	1.76281e+06	1.4924e+06
FALSE	High	Master Protein	P04196	1.08081e+06	HRG	Histidine-rich glycoprotein OS=Homo sapiens OX=9606 GN=HRG PE=1 SV=1	0	41.104	14	6	102	6	1	525	59.5	7.5	84.41	31.63	72.83	6	5	5	0	1.08081e+06	584156	359848	809891	281898	243422	3.9575e+06	735194	982108	1.80478e+06	1.94535e+06	1.1473e+06	1.65884e+06	2.7273e+06	969146	909053	671356	465314	935119	1.00164e+06	601644	611571	61608	764851	533304	565968
FALSE	High	Master Protein	P01019	755603	AGT	Angiotensinogen OS=Homo sapiens OX=9606 GN=AGT PE=1 SV=1	0	40.906	18	7	116	7	1	485	53.1	6.32	113.82	35.29	82.56	7	3	6	0	755603	323249	402463	532256	146162	1.27721e+06	3.34226e+06	728237	776066	564203	630172	324460	457662	1.73652e+06	564278	435835	239106	621017	647080	308921	268540	1.26881e+06	604877	2.00451e+06	1.39534e+06	600116
FALSE	High	Master Protein	P00734	612063	F2	Prothrombin OS=Homo sapiens OX=9606 GN=F2 PE=1 SV=2	0	13.576	5	3	35	3	1	622	70	5.9	22.68	14.06	36.48	2	2	3	0	612063	342781	517049	515717	724089	164031	1.70245e+06	272078	334513	811991	689705	665902	669534	1.48954e+06	721148	676997	701096	684185	767219	704809	728162	617831	407124	599826	384526	359674
FALSE	High	Master Protein	P49908	515666	SELENOP	Selenoprotein P OS=Homo sapiens OX=9606 GN=SELENOP PE=1 SV=3	0	12.551	8	3	82	3	1	381	43.2	7.87	38.75	15.69	67.57	3	3	3	0	515666	161227	153698	110670	71114.2	280092	1.45563e+06	916870	614528	317882	295686	569989	512178	200460	116131	165133	99165.4	1.01405e+06	680099	386796	163113	112285	97449.1	319156	82731.7	705538
[truncated: 95 more columns]

## Sheet: In-Soln Filtered Data 58 Unique
Checked	Protein FDR Confidence: Combined	Master	Accession	Gene Name	Average Abundance	Description	Exp. q-value: Combined	Sum PEP Score	Coverage [%]	# Peptides	# PSMs	# Unique Peptides	# Protein Groups	# AAs	MW [kDa]	calc. pI	Score Sequest HT: A2 Sequest HT	Score Sequest HT: B2 Sequest HT	Score Sequest HT: C2 Sequest HT	# Peptides (by Search Engine): A2 Sequest HT	# Peptides (by Search Engine): B2 Sequest HT	# Peptides (by Search Engine): C2 Sequest HT	# Razor Peptides	Mean in all samples	Abundances (Normalized): F271: Sample, 4hr, Subject 1	Abundances (Normalized): F272: Sample, 6hr, Subject 1	Abundances (Normalized): F273: Sample, 8hr, Subject 1	Abundances (Normalized): F274: Sample, 15hr, Subject 1	Abundances (Normalized): F335: Sample, 4hr, Subject 1	Abundances (Normalized): F336: Sample, 6hr, Subject 1	Abundances (Normalized): F339: Sample, 10hr, Subject 1	Abundances (Normalized): F342: Sample, 14hr, Subject 1	Abundances (Normalized): F275: Sample, 4hr, Subject 2	Abundances (Normalized): F276: Sample, 6hr, Subject 2	Abundances (Normalized): F277: Sample, 8hr, Subject 2	Abundances (Normalized): F278: Sample, 15hr, Subject 2	Abundances (Normalized): F279: Sample, 4hr, Subject 3	Abundances (Normalized): F280: Sample, 6hr, Subject 3	Abundances (Normalized): F281: Sample, 8hr, Subject 3	Abundances (Normalized): F282: Sample, 15hr, Subject 3	Abundances (Normalized): F343: Sample, 4hr, Subject 3	Abundances (Normalized): F345: Sample, 6hr, Subject 3	Abundances (Normalized): F347: Sample, 8hr, Subject 3	Abundances (Normalized): F349: Sample, 10hr, Subject 3	Abundances (Normalized): F283: Sample, 4hr, Subject 4	Abundances (Normalized): F284: Sample, 6hr, Subject 4	Abundances (Normalized): F285: Sample, 8hr, Subject 4	Abundances (Normalized): F286: Sample, 15hr, Subject 4	Abundances (Normalized): F351: Sample, 8hr, Subject 4
FALSE	High	Master Protein	P0DOY2	IGLC2	2.06072e+09	Immunoglobulin lambda constant 2 OS=Homo sapiens OX=9606 GN=IGLC2 PE=1 SV=1	0	70.48	62	5	1314	3	1	106	11.3	7.24	1470.09	1376.52	1314.23	5	5	5	2	2.06072e+09	4188230412	4378717011	4958589933	5214164209	7.91969e+08	1515604442	2335661763	1646162304	1736622087	3800861868	3189390344	3288416343	2390537360	3056234892	3039282659	3103795377	5.80602e+08	1081114042	7.05858e+08	1251676167	3227815328	3045096723	1891330723	3029872892	1093282826
FALSE	High	Master Protein	P02751-1	FN1	4.9471e+08	Isoform 1 of Fibronectin OS=Homo sapiens OX=9606 GN=FN1	0	782.994	36	55	4202	55	1	2386	262.5	5.71	3767.03	4270.5	4309.68	54	48	51	0	4.9471e+08	3.80669e+07	6.0863e+07	6.70513e+07	9.16542e+07	8.44002e+07	1.31591e+08	4.74038e+07	1.18758e+08	2.75146e+08	9.61018e+07	8.88079e+07	1052632581	3.52562e+08	2.8512e+08	1.22317e+08	3.29839e+08	3.7182e+08	2.06126e+08	5.12273e+08	4.62258e+07	1.22694e+08	3.75855e+08	7.75633e+08	2.28468e+08	4.2022e+08
FALSE	High	Master Protein	P68871	HBB	2.01163e+08	Hemoglobin subunit beta OS=Homo sapiens OX=9606 GN=HBB PE=1 SV=2	0	153.013	79	11	856	6	1	147	16	7.28	1317.33	546.77	469.08	11	9	9	5	2.01163e+08	1.13347e+07	1.43772e+07	1.35743e+07	1.82125e+07	6.1367e+06	1.58842e+07	5.27873e+06	8.17527e+06	1.49941e+07	1.67087e+07	1.77553e+07	1.06063e+07	2.36802e+07	2.39836e+07	1.17757e+07	9.26431e+06	7.02806e+06	7.34289e+06	5.2723e+06	7.69657e+06	2438943376	2.71041e+07	3719068608	2135811086	1.0494e+07
FALSE	High	Master Protein	P10909-2	CLU	1.70714e+08	Isoform 2 of Clusterin OS=Homo sapiens OX=9606 GN=CLU	0	201.414	34	17	1146	17	1	501	57.8	6.68	1083.5	956.92	1197	14	13	15	0	1.70714e+08	1.29924e+08	9.7039e+07	1.49383e+08	4.13565e+07	1.57674e+08	2.57006e+08	1.5706e+08	9.65013e+07	1.5377e+08	1.09523e+08	1.05621e+08	1.11572e+08	1.02609e+08	8.05161e+07	4.53467e+07	1.13128e+07	1.67342e+08	1.28222e+08	5.93981e+07	4.1796e+07	1.27078e+08	365947135	1.74291e+08	8.58887e+07	1.97614e+08
FALSE	High	Master Protein	P69905	HBA1	1.24125e+08	Hemoglobin subunit alpha OS=Homo sapiens OX=9606 GN=HBA1 PE=1 SV=2	0	210.336	83	8	1045	8	1	142	15.2	8.68	1848.24	437.39	353.58	8	8	7	0	1.24125e+08	5.29442e+06	5.79736e+06	4.7983e+06	6.00999e+06	3.17105e+06	7.1532e+06	3.80816e+06	4.23814e+06	9.60595e+06	1.12375e+07	1.26142e+07	6.7425e+06	9.85391e+06	9.2664e+06	6.62055e+06	5.56152e+06	5.702e+06	4.85957e+06	3.40775e+06	4.3925e+06	1504043292	3.84284e+07	2179100204	1236090918	7.81877e+06
FALSE	High	Master Protein	B0YIW2	APOC3	1.0315e+08	Apolipoprotein C-III OS=Homo sapiens OX=9606 GN=APOC3 PE=1 SV=1	0	40.283	39	3	187	3	1	117	12.8	8.18	117.57	126.79	308.54	3	3	3	0	1.0315e+08	1.85452e+06	962630	1.84356e+06	1.08429e+06	1.87784e+08	1.90796e+08	2.68639e+08	1.31118e+08	5.51768e+07	5.03709e+07	4.87915e+07	4.61818e+07	5.92697e+06	4.80917e+06	2.01762e+07	4.36367e+07	1.87019e+08	1.45812e+08	7.73583e+07	1.07244e+08	2.33809e+07	1.06517e+07	5.25643e+07	8.32498e+06	1.06084e+08
FALSE	High	Master Protein	A0A2Q2TTZ9	IGKV1D-33	1.02499e+08	Immunoglobulin kappa variable 1-33 OS=Homo sapiens OX=9606 GN=IGKV1D-33 PE=1 SV=1	0	89.035	34	3	844	3	1	108	11.8	5.34	821.24	823.11	762.55	2	2	3	0	1.02499e+08	5.64744e+07	6.0013e+07	57403442	6.48336e+07	4.0159e+07	2.87626e+07	3.73573e+07	4.84931e+07	1.34381e+08	1.08981e+08	1.25122e+08	1.1086e+08	169551356	1.90805e+08	1.80685e+08	1.95441e+08	1.25316e+08	1.16295e+08	1.02546e+08	1.65454e+08	8.50188e+07	1.01412e+08	6.36152e+07	8.28457e+07	1.10084e+08
FALSE	High	Master Protein	P02774-3	GC	5.48175e+07	Isoform 3 of Vitamin D-binding protein OS=Homo sapiens OX=9606 GN=GC	0	46.172	16	8	216	8	1	493	55	5.63	147.62	91.43	113.13	8	7	7	0	5.48175e+07	2.02645e+06	1.91386e+06	4.09134e+06	2.22518e+06	1.80518e+06	2.01154e+07	1.0043e+06	1.58943e+06	684747	1.43238e+06	289516	930589	2.80014e+07	2.86132e+06	2.40363e+06	38157.6	891962	4.46076e+06	1.96964e+06	1.29097e+06	7.94233e+08	2.04709e+06	7.25266e+08	587727877	1.26901e+06
FALSE	High	Master Protein	P10916	MYL2	4.98904e+07	Myosin regulatory light chain 2, ventricular/cardiac muscle isoform OS=Homo sapiens OX=9606 GN=MYL2 PE=1 SV=3	0	28.642	36	6	25	6	1	166	18.8	5	47.21			6			0	4.98904e+07	1.13249e+07	1.01988e+07	1.73917e+07	7.78244e+06	1.27407e+07	1.99806e+07	2.57533e+07	3.27433e+07	2.49148e+07	9.2165e+06	1.06313e+07	1.10319e+08	1.58407e+07	1.32842e+07	1.12269e+07	1.30569e+07	2.15553e+08	7.43317e+07	2.1338e+08	2.12794e+07	1.20979e+07	1.84897e+07	1.86699e+07	1.19593e+07	3.37016e+07
FALSE	High	Master Protein	P35579	MYH9	3.21644e+07	Myosin-9 OS=Homo sapiens OX=9606 GN=MYH9 PE=1 SV=4	0	672.986	42	69	835	57	1	1960	226.4	5.6	792.01	288.09	776.39	63	43	63	13	3.21644e+07	2.52916e+07	2.03047e+07	1.82484e+07	2.30333e+07	1.56889e+07	1.46275e+07	1.50371e+07	1.32456e+07	2.76168e+07	2.60193e+07	2.56309e+07	2.57445e+07	2.01186e+07	3.01287e+07	2.4538e+07	4.10662e+07	2.03303e+07	1.58232e+07	1.07419e+07	1.51009e+07	1.59382e+07	1.34824e+07	1.62054e+07	1.60408e+07	1.5896e+07
FALSE	High	Master Protein	P02654	APOC1	3.05044e+07	Apolipoprotein C-I OS=Homo sapiens OX=9606 GN=APOC1 PE=1 SV=1	0	12.297	24	3	197	3	1	83	9.3	8.47	115.75	111.94	128.64	2	2	3	0	3.05044e+07	7.59121e+06	5.32148e+06	6.10439e+06	3.65692e+06	2.48524e+07	4.72578e+07	3.42346e+07	2.02788e+07	5.41577e+06	3.90385e+06	4.01386e+06	9.4268e+06	1.21431e+07	9.16618e+06	3.83771e+06	3.56279e+06	7.9455e+07	5.70146e+07	1.61299e+07	1.06525e+07	2.82011e+07	1.28222e+07	5.46197e+07	1.25508e+07	2.29266e+07
FALSE	High	Master Protein	P07900-2	HSP90AA1	2.65582e+07	Isoform 2 of Heat shock protein HSP 90-alpha OS=Homo sapiens OX=9606 GN=HSP90AA1	0	60.791	16	12	49	6	1	854	98.1	5.16	45		31.67	9		7	6	2.65582e+07	2.92982e+07	4.69481e+07	4.46286e+07	3.64385e+07	8.13222e+07	7.6214e+07	7.06114e+07	7.3522e+07	6.22392e+07	6.37496e+07	5.42392e+07	3.99996e+07	3.46736e+07	2.93247e+07	2.26231e+07	3.12679e+07	7.0081e+07	7.31279e+07	4.64886e+07	5.63108e+07	1.5053e+07	1.70844e+07	1.9669e+07	1.43047e+07	4.54814e+07
FALSE	High	Master Protein	P01591	JCHAIN	2.36231e+07	Immunoglobulin J chain OS=Homo sapiens OX=9606 GN=JCHAIN PE=1 SV=4	0	12.801	17	3	216	3	1	159	18.1	5.24	137.71	133.44	155.31	3	3	3	0	2.36231e+07	5.49937e+06	5.86622e+06	6.35123e+06	5.14234e+06	2.50347e+07	1.95691e+07	1.52963e+07	1.80487e+07	7.19515e+06	6.70146e+06	7.70701e+06	6.84673e+06	5.90523e+06	7.45785e+06	6.2483e+06	5.24057e+06	1.1021e+07	1.48693e+07	1.30776e+07	1.14816e+07	1.78531e+07	2.11084e+07	1.84545e+07	2.40165e+07	5.1582e+07
FALSE	High	Master Protein	P60709	ACTB	1.92835e+07	Actin, cytoplasmic 1 OS=Homo sapiens OX=9606 GN=ACTB PE=1 SV=1	0	214.496	58	14	1015	7	1	375	41.7	5.48	984.84	785.97	772.54	14	11	11	0	1.92835e+07	887654	771857	785232	721580	2.31173e+07	7.77196e+06	6.23998e+06	4.84479e+06	8.16515e+06	5.03292e+06	8.15327e+06	6.41735e+06	6.89687e+06	9.44906e+06	2.37643e+06	865102	1.48526e+07	7.10666e+06	2.94554e+06	1.00453e+06	6.99719e+07	1.033e+06	1.02877e+08	6.8618e+07	3.07053e+06
FALSE	High	Master Protein	P05546	SERPIND1	1.89752e+07	Heparin cofactor 2 OS=Homo sapiens OX=9606 GN=SERPIND1 PE=1 SV=3	0	155.817	42	17	627	17	1	499	57	6.9	386.14	302.22	756.95	16	12	16	0	1.89752e+07	2.34505e+06	1.7095e+06	2.5231e+06	1.38257e+06	2.22252e+07	7.54685e+07	6.11413e+07	2.0873e+07	6.02474e+06	1.4466e+07	1.14963e+07	2.29996e+07	4.12856e+06	2.33221e+06	1.89704e+06	1.40732e+06	6.76025e+07	3.85573e+07	1.41327e+07	9.9915e+06	7.46421e+06	4.47676e+06	2.41225e+07	4.17501e+06	3.27671e+07
FALSE	High	Master Protein	P08670	VIM	1.89075e+07	Vimentin OS=Homo sapiens OX=9606 GN=VIM PE=1 SV=4	0	192.957	58	28	364	24	1	466	53.6	5.12	744.25	52.88	57.33	28	18	8	4	1.89075e+07	748704	529926	518164	723001	2.85765e+06	3.98916e+06	3.36792e+06	1.77132e+06	1.12067e+06	868170	1.39079e+06	1.11098e+06	2.14577e+06	1.61807e+06	787950	1.26658e+06	1.70815e+06	1.48083e+06	2.5085e+06	913906	2.13022e+08	543513	2.76839e+08	1.80626e+08	801342
FALSE	High	Master Protein	P0C0L5	C4B	1.88792e+07	Complement C4-B OS=Homo sapiens OX=9606 GN=C4B PE=1 SV=2	0	275.999	24	32	842	4	1	1744	192.6	7.27	717.92	470.33	957.35	28	26	30	30	1.88792e+07	7.55068e+06	6.34145e+06	7.89248e+06	5.9459e+06	9.55588e+06	5.77335e+07	2.26121e+07	1.10863e+07	1.4315e+07	1.4975e+07	1.37237e+07	1.12054e+07	3.78841e+07	1.99836e+07	2.01784e+07	1.33344e+07	1.20255e+08	4.85227e+07	1.43806e+07	1.09039e+07	1.77922e+07	1.10249e+07	2.60753e+07	1.75181e+07	1.23584e+07
FALSE	High	Master Protein	A0A0G2JRQ6	A0A0G2JRQ6	1.786e+07	Ig-like domain-containing protein (Fragment) OS=Homo sapiens OX=9606 PE=1 SV=4	0	8.048	14	3	148	3	1	117	12.7	8.29	87.37	95.11	80.91	3	2	2	0	1.786e+07	1.12869e+07	1.27203e+07	1.30519e+07	8.06703e+06	3.7861e+06	7.85032e+06	1.45068e+07	1.54444e+07	1.05287e+07	9.9965e+06	1.07488e+07	1.08458e+07	4.25378e+07	5.91875e+07	5.49573e+07	6.2597e+07	6.92324e+07	5.32923e+07	5.33256e+07	7.08547e+07	1.32104e+07	1.69112e+07	8.72187e+06	1.22133e+07	1.87966e+07
FALSE	High	Master Protein	P02787	TF	1.72579e+07	Serotransferrin OS=Homo sapiens OX=9606 GN=TF PE=1 SV=3	0	170.534	22	13	609	13	1	698	77	7.12	694.54	215.11	576.27	13	12	12	0	1.72579e+07	4.78837e+06	1.95476e+06	1.58897e+07	1.69527e+06	8.19669e+06	141650854	8.8295e+06	1.31127e+07	4.49469e+06	1.22535e+07	3.84473e+06	6.23897e+06	1.18191e+08	1.07885e+07	2.86507e+07	3.03044e+06	4.25946e+06	4.19507e+07	1.84491e+07	1.71122e+07	5.14455e+07	3.14333e+07	4.75641e+07	3.0557e+07	1.5004e+07
FALSE	High	Master Protein	K7ER74	APOC4-APOC2	1.55242e+07	Apolipoprotein C-II OS=Homo sapiens OX=9606 GN=APOC4-APOC2 PE=1 SV=1	0	39.384	33	5	188	4	1	178	20	6.64	107.01	125.76	181.93	4	4	5	1	1.55242e+07	1.0759e+06	796194	2.07393e+06	192302	6.89127e+06	2.22339e+07	1.51395e+07	9.76722e+06	4.52817e+06	2.60868e+06	2.69549e+06	9.37764e+06	2.60465e+06	1.23589e+06	1.4718e+06	210963	7.84471e+07	4.78309e+07	1.22813e+07	3.25919e+06	7.30255e+06	3.58625e+06	1.55736e+07	3.26306e+06	1.03415e+07
FALSE	High	Master Protein	P00488	F13A1	1.40063e+07	Coagulation factor XIII A chain OS=Homo sapiens OX=9606 GN=F13A1 PE=1 SV=4	0	206.925	33	20	310	20	1	732	83.2	6.09	203.66	133.34	378.64	19	13	17	0	1.40063e+07	8.50592e+06	7.79919e+06	8.23859e+06	7.43066e+06	7.65315e+06	2.48243e+07	1.27338e+07	1.23038e+07	1.47355e+07	5.72645e+06	6.93084e+06	7.30547e+06	8.91167e+06	8.74773e+06	7.4531e+06	8.1269e+06	6.3419e+06	1.19152e+07	2.70622e+07	1.31339e+07	9.67814e+06	9.94217e+06	1.13153e+07	1.13232e+07	1.30982e+07
FALSE	High	Master Protein	P06396	GSN	1.31313e+07	Gelsolin OS=Homo sapiens OX=9606 GN=GSN PE=1 SV=1	0	168.212	33	18	634	18	1	782	85.6	6.28	437.79	250.64	753.17	17	11	16	0	1.31313e+07	2.8699e+06	3.58718e+06	2.83825e+06	3.78368e+06	6.47617e+06	1.78159e+07	1.44361e+07	6.2226e+06	6.56682e+06	8.14068e+06	7.74931e+06	9.00279e+06	7.92142e+06	6.34648e+06	3.54752e+06	3.56025e+06	2.54416e+07	2.36394e+07	8.20214e+06	7.19382e+06	1.5275e+07	4.71536e+06	2.09093e+07	1.11932e+07	1.37176e+07
FALSE	High	Master Protein	P06727	APOA4	1.25074e+07	Apolipoprotein A-IV OS=Homo sapiens OX=9606 GN=APOA4 PE=1 SV=4	0	155.965	57	21	653	21	1	396	45.3	5.38	387.45	225.08	824.55	17	11	21	0	1.25074e+07	4.07388e+06	3.07941e+06	6.14593e+06	2.20484e+06	8.82823e+07	5.64627e+07	2.70795e+07	9.32769e+06	8.12769e+06	8.96731e+06	5.94426e+06	1.00176e+07	1.253e+07	5.25805e+06	4.26683e+06	1.45276e+06	2.66081e+07	2.38367e+07	7.45385e+06	4.78999e+06	1.29982e+07	1.00054e+07	1.81089e+07	9.16307e+06	1.5382e+07
FALSE	High	Master Protein	P02748	C9	1.24952e+07	Complement component C9 OS=Homo sapiens OX=9606 GN=C9 PE=1 SV=2	0	68.01	18	11	511	11	1	559	63.1	5.59	287.65	348.99	581.16	8	8	11	0	1.24952e+07	1.13902e+06	617392	1.15293e+06	780426	1.04036e+07	2.34862e+07	1.95319e+07	7.95777e+06	4.46018e+06	1.2344e+07	8.7846e+06	2.35343e+07	3.65893e+06	1.85075e+06	768086	617198	3.79559e+07	2.69661e+07	1.3126e+07	5.12283e+06	4.79809e+06	1.83407e+06	1.19175e+07	3.63391e+06	1.15346e+07
FALSE	High	Master Protein	P07996	THBS1	1.10138e+07	Thrombospondin-1 OS=Homo sapiens OX=9606 GN=THBS1 PE=1 SV=2	0	154.833	22	22	339	22	1	1170	129.3	4.94	170.68	67.75	502.71	18	11	22	0	1.10138e+07	529589	1.06391e+06	1.33335e+06	700671	1.54435e+06	835677	826049	528057	993006	574457	1.2425e+06	1.25281e+06	892070	1.11216e+06	1.14706e+06	1.26336e+06	2.27409e+06	826124	933627	1.16734e+06	3.00914e+06	1.12168e+06	3.79131e+06	3.11727e+06	493447
FALSE	High	Master Protein	P12111-4	COL6A3	1.09071e+07	Isoform 4 of Collagen alpha-3(VI) chain OS=Homo sapiens OX=9606 GN=COL6A3	0	216.443	18	40	274	40	1	2570	278	8.15	445.03	3.92	110.81	38	7	16	0	1.09071e+07	853069	562793	822438	948837	1.05967e+07	1.17471e+07	1.31215e+07	1.18623e+07	1.11629e+07	1.07493e+07	1.13715e+07	9.18775e+06	6.36935e+06	8.39702e+06	7.11526e+06	7.67373e+06	9.94725e+06	1.03117e+07	6.17189e+06	1.12495e+07	3.62275e+07	8.67187e+06	3.93931e+07	2.99725e+07	1.54726e+07
FALSE	High	Master Protein	O00391	QSOX1	1.02055e+07	Sulfhydryl oxidase 1 OS=Homo sapiens OX=9606 GN=QSOX1 PE=1 SV=3	0	119.668	26	16	487	16	1	747	82.5	8.92	300.6	234.62	601.98	14	12	16	0	1.02055e+07	2.92882e+06	760588	2.4787e+06	984335	8.78014e+06	3.01667e+07	1.97498e+07	4.84539e+06	4.52547e+06	6.71398e+06	4.39833e+06	6.9163e+06	2.71338e+06	4.96634e+06	1.75402e+06	1.97729e+06	2.89972e+07	2.08114e+07	5.88281e+06	4.87099e+06	5.51434e+06	9.40182e+06	1.2678e+07	2.78283e+06	1.88296e+07
FALSE	High	Master Protein	Q9Y490	TLN1	1.00961e+07	Talin-1 OS=Homo sapiens OX=9606 GN=TLN1 PE=1 SV=3	0	412.802	30	55	548	55	1	2541	269.6	6.07	543.54	141.57	355.93	48	33	49	0	1.00961e+07	1.61728e+06	2.12515e+06	1.61552e+06	2.038e+06	4.12541e+07	5.30221e+06	5.91099e+06	4.16433e+06	4.7034e+06	4.83033e+06	9.49104e+06	4.28488e+06	2.64093e+06	3.18555e+06	1.48601e+06	1.86252e+06	1.11584e+07	4.28592e+06	2.50709e+06	3.14247e+06	1.50594e+07	1.8115e+06	1.50844e+07	1.02613e+07	4.49381e+06
FALSE	High	Master Protein	C9JF17	APOD	8.67745e+06	Apolipoprotein D (Fragment) OS=Homo sapiens OX=9606 GN=APOD PE=1 SV=1	0	22.98	24	5	231	5	1	215	24.1	5.6	153.13	92.72	165.19	5	4	5	0	8.67745e+06	6.69551e+06	7.8225e+06	9.12351e+06	5.68775e+06	9.34519e+06	1.54329e+07	1.03477e+07	6.46984e+06	1.36863e+07	1.0732e+07	1.06815e+07	7.94135e+06	7.44586e+06	5.74133e+06	6.02019e+06	5.89269e+06	1.76301e+07	1.41846e+07	6.02727e+06	6.08385e+06	9.2572e+06	6.78681e+06	1.34965e+07	7.66899e+06	1.17994e+07
FALSE	High	Master Protein	P01011	SERPINA3	6.97646e+06	Alpha-1-antichymotrypsin OS=Homo sapiens OX=9606 GN=SERPINA3 PE=1 SV=2	0	96.856	26	10	222	10	1	423	47.6	5.52	275.47	52.28	163.09	10	8	9	0	6.97646e+06	5.09445e+06	4.49839e+06	4.61853e+06	6.20107e+06	3.39644e+06	1.80356e+07	4.94249e+06	4.99417e+06	7.8435e+06	8.99797e+06	8.36842e+06	7.57555e+06	1.67123e+07	8.0536e+06	6.49359e+06	6.48564e+06	8.28842e+06	1.15217e+07	1.11219e+07	1.40633e+07	1.06543e+07	7.55456e+06	1.18181e+07	1.27283e+07	8.44582e+06
FALSE	High	Master Protein	P11597	CETP	6.35273e+06	Cholesteryl ester transfer protein OS=Homo sapiens OX=9606 GN=CETP PE=1 SV=2	0	97.055	33	12	291	12	1	493	54.7	6.09	120.81	52.65	360.32	8	7	12	0	6.35273e+06	776127	1.98108e+06	953064	1.16401e+06	2.91677e+07	3.07663e+07	9.86925e+06	6.78354e+06	4.42727e+06	1.36689e+07	1.08004e+07	6.08548e+06	708675	300212	333985	271040	2.32715e+07	7.59163e+06	6.11963e+06	898950	5.81852e+06	1.41715e+06	7.64986e+06	1.40773e+06	2.13773e+07
FALSE	High	Master Protein	P19827	ITIH1	6.26964e+06	Inter-alpha-trypsin inhibitor heavy chain H1 OS=Homo sapiens OX=9606 GN=ITIH1 PE=1 SV=3	0	145.596	33	20	419	20	1	911	101.3	6.79	309.68	138.56	672.54	16	11	18	0	6.26964e+06	643832	480136	3.97586e+06	701059	1.17897e+07	1.71225e+07	1.57255e+07	7.14299e+06	2.79513e+06	4.48892e+06	3.60729e+06	1.36417e+07	6.92815e+06	1.74754e+06	1.93404e+06	711531	1.8735e+07	1.31696e+07	9.35376e+06	8.76204e+06	5.24652e+06	1.80955e+06	6.95871e+06	2.74083e+06	9.76148e+06
FALSE	High	Master Protein	B7ZKJ8	ITIH4	6.07625e+06	ITIH4 protein OS=Homo sapiens OX=9606 GN=ITIH4 PE=1 SV=1	0	187.824	29	20	490	20	1	935	103.8	6.89	456.73	158.86	560.52	19	11	18	0	6.07625e+06	1.16688e+06	1.12461e+06	1.09006e+06	680771	3.48735e+06	1.71298e+07	7.57483e+06	3.9583e+06	4.11416e+06	5.95175e+06	4.39349e+06	1.11924e+07	8.40859e+06	2.7624e+06	3.16755e+06	1.3709e+06	9.20058e+06	9.45928e+06	4.35751e+06	3.00282e+06	5.02833e+06	2.68908e+06	5.92478e+06	3.80288e+06	5.65667e+06
FALSE	High	Master Protein	P32119	PRDX2	5.84161e+06	Peroxiredoxin-2 OS=Homo sapiens OX=9606 GN=PRDX2 PE=1 SV=5	0	23.518	35	7	137	6	1	198	21.9	5.97	101.37	44.39	88.92	6	7	6	0	5.84161e+06	2.22179e+06	3.02621e+06	1.58771e+06	3.77867e+06	1.07604e+06	2.11232e+06	3.40382e+06	2.12871e+06	1.85604e+06	2.06402e+06	1.66028e+06	2.13132e+06	4.16315e+06	4.46131e+06	2.32505e+06	2.665e+06	4.80171e+06	3.77128e+06	2.86728e+06	4.91358e+06	2.08985e+07	3.16203e+06	2.58086e+07	1.74201e+07	3.55374e+06
FALSE	High	Master Protein	P12814-3	ACTN1	5.73176e+06	Isoform 3 of Alpha-actinin-1 OS=Homo sapiens OX=9606 GN=ACTN1	0	261.146	46	33	365	19	1	914	105.5	5.41	582.13	116.76	153.9	32	17	19	13	5.73176e+06	532997	397713	528781	1.25109e+06	1.27641e+06	911264	733877	846046	2.52349e+06	989319	3.26112e+06	1.05038e+06	585518	846077	623969	540423	1.50655e+06	637224	343597	736766	2.59872e+07	610727	3.02909e+07	2.00049e+07	920722
FALSE	High	Master Protein	P00739-2	HPR	5.67348e+06	Isoform 2 of Haptoglobin-related protein OS=Homo sapiens OX=9606 GN=HPR	0	90.397	30	12	557	5	1	385	43	7.08	385.47	268.68	561.52	11	8	11	0	5.67348e+06	2.79457e+06	2.5206e+06	2.8452e+06	1.73059e+06	2.14634e+06	9.21079e+06	7.70405e+06	8.669e+06	2.93682e+06	3.32597e+06	3.01722e+06	3.97641e+06	3.27014e+06	3.03171e+06	3.06106e+06	2.13645e+06	1.14054e+07	3.30141e+06	5.26947e+06	5.15733e+06	7.77709e+06	1.21779e+07	7.66635e+06	7.57563e+06	2.32716e+07
FALSE	High	Master Protein	P09871	C1S	4.507e+06	Complement C1s subcomponent OS=Homo sapiens OX=9606 GN=C1S PE=1 SV=1	0	40.565	14	7	27	7	1	688	76.6	4.96	25.71	0	6.57	6	2	4	0	4.507e+06	1.50434e+07	2.03776e+07	2.05958e+07	2.09072e+07	283367	1.05979e+06	2.31482e+06	2.7995e+06	1.7737e+07	1.74949e+07	1.51714e+07	1.47956e+07	1.0864e+07	1.2108e+07	8.28459e+06	1.10173e+07	806242	1.71639e+06	1.19943e+06	2.04438e+06	5.29407e+06	6.48877e+06	5.36378e+06	6.32871e+06	1.40978e+06
FALSE	High	Master Protein	P68104	EEF1A1	4.10551e+06	Elongation factor 1-alpha 1 OS=Homo sapiens OX=9606 GN=EEF1A1 PE=1 SV=1	0	41.803	17	7	53	7	1	462	50.1	9.01	61.28	0	37.06	6	1	6	0	4.10551e+06	3.79086e+06	4.44189e+06	4.63582e+06	4.58467e+06	1.9306e+07	4.04574e+06	6.32667e+06	7.89462e+06	4.44854e+06	4.65484e+06	4.69495e+06	3.91817e+06	3.77233e+06	3.89144e+06	4.09809e+06	4.33492e+06	2.5107e+06	4.09417e+06	3.21788e+06	5.25961e+06	7.80394e+06	3.60719e+06	8.24222e+06	5.87299e+06	5.99936e+06
FALSE	High	Master Protein	A0A096LPE2	SAA2-SAA4	3.90971e+06	SAA2-SAA4 readthrough OS=Homo sapiens OX=9606 GN=SAA2-SAA4 PE=3 SV=1	0	45.106	25	5	267	4	1	208	23.3	8.98	207.23	181.8	258.82	5	4	5	1	3.90971e+06	99065.1	84993.4	135080	160208	3.15147e+06	2.56372e+06	2.33211e+06	472413	982344	433125	593636	518916	2.76879e+06	2.69769e+06	1.10915e+06	1.06704e+06	1.58331e+07	5.72378e+06	1.52878e+06	1.35677e+06	3.0196e+06	2.14282e+06	5.49979e+06	2.65244e+06	1.43318e+06
FALSE	High	Master Protein	P19652	ORM2	3.67258e+06	Alpha-1-acid glycoprotein 2 OS=Homo sapiens OX=9606 GN=ORM2 PE=1 SV=2	0	32.185	27	5	190	4	1	201	23.6	5.11	150.7	77.4	127.82	5	4	4	1	3.67258e+06	1.18215e+06	936831	2.91406e+06	845904	922106	2.25611e+07	2.91419e+06	3.61671e+06	2.43046e+06	3.07306e+06	2.55406e+06	2.36028e+06	7.9128e+06	1.4734e+06	2.08908e+06	444151	1.37076e+06	4.0691e+06	1.30303e+06	1.2977e+06	1.43655e+07	1.21273e+06	2.44444e+07	1.52204e+07	4.18265e+06
FALSE	High	Master Protein	A0A075B6K4	IGLV3-10	3.50146e+06	Immunoglobulin lambda variable 3-10 OS=Homo sapiens OX=9606 GN=IGLV3-10 PE=3 SV=2	0	14.645	28	3	132	3	1	115	12.4	4.83	97.37	90.31	106.18	3	3	2	0	3.50146e+06	1.81628e+06	763857	667216	2.2317e+06	4.25728e+06	3.18803e+06	2.64202e+06	2.50252e+06	8.1669e+06	7.48608e+06	8.49231e+06	7.78026e+06	5.48503e+06	5.49804e+06	5.68447e+06	6.83667e+06	5.19096e+06	4.39272e+06	4.47503e+06	5.13092e+06	1.61963e+06	2.9661e+06	1.53625e+06	2.58705e+06	2.92226e+06
FALSE	High	Master Protein	P55072	VCP	3.48598e+06	Transitional endoplasmic reticulum ATPase OS=Homo sapiens OX=9606 GN=VCP PE=1 SV=4	0	24.431	11	7	22	7	1	806	89.3	5.26	21	9.43	0	6	7	1	0	3.48598e+06	884505	1.33379e+06	1.10764e+06	921622	4.30035e+06	3.52281e+06	3.25041e+06	2.81008e+06	1.90397e+06	1.45687e+06	985841	2.02481e+06	1.06094e+06	716843	564644	803031	1.36495e+07	4.79538e+06	9.20216e+06	1.64815e+06	903071	731727	1.71999e+06	1.11134e+06	1.99533e+06
FALSE	High	Master Protein	C9JV77	AHSG	3.10374e+06	Alpha-2-HS-glycoprotein OS=Homo sapiens OX=9606 GN=AHSG PE=1 SV=1	0	33.176	10	3	138	3	1	368	39.4	5.72	101.99	90.94	151.31	3	2	3	0	3.10374e+06	2.59899e+06	820081	2.2509e+06	752201	2.10833e+06	1.44055e+07	4.49947e+06	2.37161e+06	1.17315e+06	2.37867e+06	1.4423e+06	2.38955e+06	8.27235e+06	1.97437e+06	2.30859e+06	880374	5.91414e+06	5.87485e+06	2.9849e+06	2.57965e+06	4.77827e+06	3.01457e+06	4.70107e+06	3.15996e+06	3.07069e+06
FALSE	High	Master Protein	P15924	DSP	3.09723e+06	Desmoplakin OS=Homo sapiens OX=9606 GN=DSP PE=1 SV=3	0	176.471	15	38	71	38	1	2871	331.6	6.81		0	149.41		1	38	0	3.09723e+06	2.03982e+06	2.6514e+06	2.66412e+06	2.49291e+06	1.36785e+06	3.93909e+06	1.93734e+06	2.07223e+06	3.22927e+06	2.91556e+06	3.05191e+06	3.69183e+06	3.23297e+06	2.8643e+06	1.60448e+06	1.76407e+06	2.2828e+06	1.99854e+06	3.48309e+06	2.89401e+06	1.78652e+06	1.27223e+06	1.74878e+06	1.92956e+06	2.40163e+06
FALSE	High	Master Protein	P02766	TTR	2.95258e+06	Transthyretin OS=Homo sapiens OX=9606 GN=TTR PE=1 SV=1	0	71.386	63	5	225	5	1	147	15.9	5.76	253.42	181.67	319.4	5	4	5	0	2.95258e+06	1.51524e+06	1.28186e+06	1.43485e+06	1.0432e+06	3.22172e+06	1.62441e+07	3.37472e+06	2.44762e+06	1.58081e+06	1.36507e+06	1.53661e+06	1.79672e+06	8.29369e+06	2.05936e+06	2.99538e+06	700691	2.71994e+06	4.36414e+06	1.87104e+06	1.89231e+06	2.52394e+06	2.82198e+06	4.05816e+06	2.69059e+06	2.2032e+06
FALSE	High	Master Protein	P04406	GAPDH	2.9418e+06	Glyceraldehyde-3-phosphate dehydrogenase OS=Homo sapiens OX=9606 GN=GAPDH PE=1 SV=3	0	153.375	55	11	133	11	1	335	36	8.46	237.3	3.79	121.53	10	3	7	0	2.9418e+06	415063	734335	427287	371861	6.85038e+06	2.19812e+06	1.78785e+06	2.05015e+06	988775	1.17748e+06	1.48079e+06	417043	324290	442513	447477	439870	1.26948e+06	695784	1.03479e+06	773346	3.15203e+07	320330	3.62031e+07	1.93263e+07	1.20095e+06
FALSE	High	Master Protein	Q05707	COL14A1	2.47517e+06	Collagen alpha-1(XIV) chain OS=Homo sapiens OX=9606 GN=COL14A1 PE=1 SV=3	0	163.419	21	31	119	31	1	1796	193.4	5.3	234.72	1.63		31	1		0	2.47517e+06	1.18916e+06	631509	1.53572e+06	879861	314620	916985	1.60359e+06	1.77571e+06	3.14993e+06	3.65619e+06	3.83114e+06	2.70756e+06	1.19071e+06	1.14043e+06	1.08726e+06	1.33437e+06	1.64295e+06	1.67383e+06	1.19599e+06	2.19308e+06	2.59555e+07	306126	2.69049e+07	1.78404e+07	1.64727e+06
FALSE	High	Master Protein	P02763	ORM1	2.09669e+06	Alpha-1-acid glycoprotein 1 OS=Homo sapiens OX=9606 GN=ORM1 PE=1 SV=1	0	47.367	29	5	222	4	1	201	23.5	5.02	199.35	77.46	163.04	5	3	5	0	2.09669e+06	515470	113114	822941	193489	1.60744e+06	9.59474e+06	349951	845434	372861	867005	584193	515663	6.31533e+06	567820	1.46798e+06	115371	225143	1.94666e+06	699617	714103	1.0068e+07	3.10219e+06	1.67621e+07	1.19139e+07	720528
FALSE	High	Master Protein	P01008	SERPINC1	1.98485e+06	Antithrombin-III OS=Homo sapiens OX=9606 GN=SERPINC1 PE=1 SV=1	0	77.644	30	11	108	11	1	464	52.6	6.71	88.48	39.9	55.65	10	9	7	0	1.98485e+06	1.16761e+06	969106	1.42935e+06	624097	1.49434e+06	1.31389e+07	1.8177e+06	1.78503e+06	1.1251e+06	1.5249e+06	679854	1.27273e+06	9.43054e+06	1.20517e+06	2.80315e+06	951947	1.14432e+06	2.6087e+06	1.45004e+06	1.23769e+06	2.40867e+06	1.24233e+06	2.0037e+06	2.21526e+06	860787
FALSE	High	Master Protein	P01042	KNG1	1.9402e+06	Kininogen-1 OS=Homo sapiens OX=9606 GN=KNG1 PE=1 SV=2	0	54.179	12	7	151	7	1	644	71.9	6.81	85.6	73.89	114.39	7	5	5	0	1.9402e+06	1.34669e+06	597669	1.19395e+06	352487	1.39303e+06	7.34594e+06	1.81798e+06	1.42495e+06	1.12445e+06	1.60778e+06	1.27234e+06	2.01521e+06	6.09497e+06	1.20653e+06	1.80387e+06	1.1554e+06	2.47377e+06	2.99773e+06	1.61837e+06	1.09845e+06	2.77691e+06	1.30365e+06	3.02058e+06	2.45508e+06	1.17004e+06
FALSE	High	Master Protein	P08514	ITGA2B	1.92804e+06	Integrin alpha-IIb OS=Homo sapiens OX=9606 GN=ITGA2B PE=1 SV=3	0	39.778	10	8	48	8	1	1039	113.3	5.38	39.51	25.73	11.95	8	3	3	0	1.92804e+06	1.24506e+06	1.13735e+06	1.32177e+06	1.07588e+06	968054	1.04671e+06	1.92e+06	1.63928e+06	1.67916e+06	1.38561e+06	1.58716e+06	1.54654e+06	1.66995e+06	2.10036e+06	1.67633e+06	1.8666e+06	1.83094e+06	1.5999e+06	1.39377e+06	2.29998e+06	1.04711e+06	795842	1.39747e+06	1.1806e+06	1.24317e+06
FALSE	High	Master Protein	E9PK25	CFL1	1.73976e+06	Cofilin, non-muscle isoform OS=Homo sapiens OX=9606 GN=CFL1 PE=1 SV=1	0	30.946	19	3	42	3	1	204	22.7	8.34	75.22	3.61	14.31	3	2	3	0	1.73976e+06	953097	933292	737818	962543	3.41916e+06	1.26026e+06	1.59921e+06	1.41492e+06	1.16889e+06	1.21798e+06	1.16905e+06	907500	766931	1.53943e+06	619050	1.05238e+06	2.8597e+06	2.35882e+06	2.72111e+06	4.62254e+06	5.84441e+06	1.46063e+06	8.31495e+06	6.30431e+06	2.32591e+06
FALSE	High	Master Protein	Q9UHG3	PCYOX1	1.72917e+06	Prenylcysteine oxidase 1 OS=Homo sapiens OX=9606 GN=PCYOX1 PE=1 SV=3	0	62.659	30	12	170	12	1	505	56.6	6.18	78.01	64.03	75.14	12	9	9	0	1.72917e+06	1.87988e+06	2.13447e+06	2.7959e+06	1.22771e+06	1.71926e+06	3.11578e+06	3.04987e+06	2.17065e+06	2.4501e+06	1.94294e+06	1.78639e+06	1.29311e+06	424017	415992	82840.7	96271.8	3.57167e+06	2.95965e+06	1.01457e+06	808291	1.62284e+06	1.73277e+06	2.70772e+06	1.36098e+06	1.87018e+06
FALSE	High	Master Protein	P00352	ALDH1A1	1.55169e+06	Retinal dehydrogenase 1 OS=Homo sapiens OX=9606 GN=ALDH1A1 PE=1 SV=2	0	19.137	15	6	10	5	1	501	54.8	6.73	16.24			6			1	1.55169e+06	1.47181e+06	1.55158e+06	1.36072e+06	1.69499e+06	5.09024e+06	2.43717e+06	3.2485e+06	1.96624e+06	1.4464e+06	1.23729e+06	1.37634e+06	1.41317e+06	1.34866e+06	1.57948e+06	1.41517e+06	1.9969e+06	1.48328e+06	1.81815e+06	1.2822e+06	2.39285e+06	1.71982e+06	978569	1.88735e+06	1.76281e+06	1.4924e+06
FALSE	High	Master Protein	P04196	HRG	1.08081e+06	Histidine-rich glycoprotein OS=Homo sapiens OX=9606 GN=HRG PE=1 SV=1	0	41.104	14	6	102	6	1	525	59.5	7.5	84.41	31.63	72.83	6	5	5	0	1.08081e+06	584156	359848	809891	281898	243422	3.9575e+06	735194	982108	1.80478e+06	1.94535e+06	1.1473e+06	1.65884e+06	2.7273e+06	969146	909053	671356	465314	935119	1.00164e+06	601644	611571	61608	764851	533304	565968
FALSE	High	Master Protein	P01019	AGT	755603	Angiotensinogen OS=Homo sapiens OX=9606 GN=AGT PE=1 SV=1	0	40.906	18	7	116	7	1	485	53.1	6.32	113.82	35.29	82.56	7	3	6	0	755603	323249	402463	532256	146162	1.27721e+06	3.34226e+06	728237	776066	564203	630172	324460	457662	1.73652e+06	564278	435835	239106	621017	647080	308921	268540	1.26881e+06	604877	2.00451e+06	1.39534e+06	600116
FALSE	High	Master Protein	P00734	F2	612063	Prothrombin OS=Homo sapiens OX=9606 GN=F2 PE=1 SV=2	0	13.576	5	3	35	3	1	622	70	5.9	22.68	14.06	36.48	2	2	3	0	612063	342781	517049	515717	724089	164031	1.70245e+06	272078	334513	811991	689705	665902	669534	1.48954e+06	721148	676997	701096	684185	767219	704809	728162	617831	407124	599826	384526	359674
FALSE	High	Master Protein	P49908	SELENOP	515666	Selenoprotein P OS=Homo sapiens OX=9606 GN=SELENOP PE=1 SV=3	0	12.551	8	3	82	3	1	381	43.2	7.87	38.75	15.69	67.57	3	3	3	0	515666	161227	153698	110670	71114.2	280092	1.45563e+06	916870	614528	317882	295686	569989	512178	200460	116131	165133	99165.4	1.01405e+06	680099	386796	163113	112285	97449.1	319156	82731.7	705538
[truncated: 95 more columns]

## Sheet: In-Soln Filtered Data 34 Common
Checked	Protein FDR Confidence: Combined	Master	Accession	Average Abundance	Gene Name	Description	Exp. q-value: Combined	Sum PEP Score	Coverage [%]	# Peptides	# PSMs	# Unique Peptides	# Protein Groups	# AAs	MW [kDa]	calc. pI	Score Sequest HT: A2 Sequest HT	Score Sequest HT: B2 Sequest HT	Score Sequest HT: C2 Sequest HT	# Peptides (by Search Engine): A2 Sequest HT	# Peptides (by Search Engine): B2 Sequest HT	# Peptides (by Search Engine): C2 Sequest HT	# Razor Peptides	Mean in all samples	Abundances (Normalized): F271: Sample, 4hr, Subject 1	Abundances (Normalized): F272: Sample, 6hr, Subject 1	Abundances (Normalized): F273: Sample, 8hr, Subject 1	Abundances (Normalized): F274: Sample, 15hr, Subject 1	Abundances (Normalized): F335: Sample, 4hr, Subject 1	Abundances (Normalized): F336: Sample, 6hr, Subject 1	Abundances (Normalized): F339: Sample, 10hr, Subject 1	Abundances (Normalized): F342: Sample, 14hr, Subject 1	Abundances (Normalized): F275: Sample, 4hr, Subject 2	Abundances (Normalized): F276: Sample, 6hr, Subject 2	Abundances (Normalized): F277: Sample, 8hr, Subject 2	Abundances (Normalized): F278: Sample, 15hr, Subject 2	Abundances (Normalized): F279: Sample, 4hr, Subject 3	Abundances (Normalized): F280: Sample, 6hr, Subject 3	Abundances (Normalized): F281: Sample, 8hr, Subject 3	Abundances (Normalized): F282: Sample, 15hr, Subject 3	Abundances (Normalized): F343: Sample, 4hr, Subject 3	Abundances (Normalized): F345: Sample, 6hr, Subject 3	Abundances (Normalized): F347: Sample, 8hr, Subject 3	Abundances (Normalized): F349: Sample, 10hr, Subject 3	Abundances (Normalized): F283: Sample, 4hr, Subject 4	Abundances (Normalized): F284: Sample, 6hr, Subject 4	Abundances (Normalized): F285: Sample, 8hr, Subject 4	Abundances (Normalized): F286: Sample, 15hr, Subject 4	Abundances (Normalized): F351: Sample, 8hr, Subject 4
FALSE	High	Master Protein	A0A0A0MS08	8.72699e+09	IGHG1	Immunoglobulin heavy constant gamma 1 (Fragment) OS=Homo sapiens OX=9606 GN=IGHG1 PE=1 SV=1	0	225.809	56	17	6752	8	1	399	43.9	6.96	6710.2	6784.5	6341.69	14	13	16	10	8.72699e+09	10378975184	9374974508	7195519417	8640318449	10849054640	7079970575	9140060222	9470068168	9651478346	8354807416	9633954136	8835732602	9700005657	11548654677	12784619302	11233415361	7317105255	9098840893	8019370424	11159169740	8437761121	14366089087	7258534159	9896188574	9750327810
FALSE	High	Master Protein	P04114	2.77142e+09	APOB	Apolipoprotein B-100 OS=Homo sapiens OX=9606 GN=APOB PE=1 SV=2	0	2928.66	58	220	22901	220	1	4563	515.3	7.05	23830.3	18601.7	23269.2	218	198	209	0	2.77142e+09	4066597047	5110119252	4496999533	4456287274	6586300208	7673500998	7963830856	7537889857	7180583711	7056581867	6348739822	4575711561	3775864701	3643716182	2837691034	3684989522	7428747392	6800509278	4239640579	5419628025	1548205187	1660940034	1815091097	1325928881	4575651181
FALSE	High	Master Protein	P02671	2.4118e+09	FGA	Fibrinogen alpha chain OS=Homo sapiens OX=9606 GN=FGA PE=1 SV=2	0	467.794	39	30	3921	30	1	866	94.9	6.01	3075.44	4324.78	3373.1	28	28	28	0	2.4118e+09	117806555	1.58467e+08	2.38813e+08	1.05398e+08	601132106	5.51927e+08	4.13944e+08	4.82748e+08	3.93743e+08	1.42541e+08	1.8179e+08	1418416306	3.55055e+08	114286126	9.84065e+07	6.405e+07	1954532118	1346094261	3593173691	2.56423e+08	2.13285e+08	5.011e+08	6.9854e+08	269599422	4.12283e+08
FALSE	High	Master Protein	P01834	2.27923e+09	IGKC	Immunoglobulin kappa constant OS=Homo sapiens OX=9606 GN=IGKC PE=1 SV=2	0	170.966	87	9	3414	9	1	107	11.8	6.52	3670.28	3488.61	3382.15	8	8	9	0	2.27923e+09	2987585083	2326040226	2371035652	2485075864	1958923785	1485130776	2393542140	2260206493	3231713898	2533759337	3111687619	2599894805	2768229173	2754802171	3173392939	3410348661	1554106855	2322470752	2017331435	3097963222	2418453316	2697636863	1803296976	2689300037	2697876325
FALSE	High	Master Protein	P02679	1.8378e+09	FGG	Fibrinogen gamma chain OS=Homo sapiens OX=9606 GN=FGG PE=1 SV=3	0	363.033	71	23	3618	16	1	453	51.5	5.62	2816.97	4270.24	2763.34	22	19	21	8	1.8378e+09	6.44394e+07	6.1734e+07	9.59105e+07	3.71837e+07	8.85393e+08	5.15016e+08	3.40302e+08	4.45682e+08	4.09331e+08	1.25781e+08	1.48782e+08	1214872087	2.72772e+08	8.93958e+07	5.97824e+07	3.16071e+07	1814976091	1374838607	3747145366	2.32052e+08	1.58386e+08	3.58627e+08	4.67702e+08	1.95305e+08	3.43985e+08
FALSE	High	Master Protein	P02675	1.28469e+09	FGB	Fibrinogen beta chain OS=Homo sapiens OX=9606 GN=FGB PE=1 SV=2	0	568.554	58	27	4759	27	1	491	55.9	8.27	4139.12	5961.72	4564.92	23	23	26	0	1.28469e+09	5.84269e+07	5.99512e+07	9.10072e+07	4.02419e+07	5.13508e+08	4.10665e+08	2.68909e+08	3.49848e+08	3.12592e+08	9.49993e+07	1.22507e+08	9.43469e+08	2.08583e+08	6.88748e+07	4.99743e+07	3.2844e+07	1229905975	9.17388e+08	2510723054	1.47935e+08	1.39901e+08	3.135e+08	433512622	1.8391e+08	2.42566e+08
FALSE	High	Master Protein	P02647	1.21933e+09	APOA1	Apolipoprotein A-I OS=Homo sapiens OX=9606 GN=APOA1 PE=1 SV=1	0	292.525	76	30	2667	30	1	267	30.8	5.76	2917.98	1125.17	2492.54	26	18	29	0	1.21933e+09	1.56975e+07	1.28947e+07	3.5644e+07	1.44833e+07	1466711487	2.83101e+08	1.10211e+08	7.59131e+07	5.62668e+07	6.34779e+07	3.93224e+07	7.02173e+07	2.44212e+08	4.18275e+07	5.87396e+07	1.47557e+07	1.53652e+08	1.41761e+08	5.07114e+07	4.76361e+07	113350068	6.89252e+07	1.67531e+08	7.79933e+07	7.61738e+07
FALSE	High	Master Protein	P02768	6.34407e+08	ALB	Albumin OS=Homo sapiens OX=9606 GN=ALB PE=1 SV=2	0	270.666	54	33	2114	33	1	609	69.3	6.28	2061.59	1290.81	1734.25	33	23	27	0	6.34407e+08	2.03573e+08	1.18617e+08	7.31111e+08	9.72892e+07	5.43711e+08	4417991466	3.18412e+08	4.67475e+08	2.55557e+08	5.33938e+08	2.12791e+08	2.48516e+08	3520262289	4.51657e+08	9.39379e+08	1.48627e+08	2.07427e+08	1232403900	5.06151e+08	5.07803e+08	1696693750	7.059e+08	2252347648	1403680647	5.08982e+08
FALSE	High	Master Protein	A0A286YEY4	5.87705e+08	IGHG2	Immunoglobulin heavy constant gamma 2 (Fragment) OS=Homo sapiens OX=9606 GN=IGHG2 PE=1 SV=1	0	169.022	40	13	3363	6	1	395	43.8	6.52	2797.6	2675.8	2549.93	10	10	13	1	5.87705e+08	1013559941	1017472688	1201029747	1001641733	1085667307	8.96316e+08	1132788297	1109848928	492021965	5.61288e+08	491180800	4.67859e+08	8.13333e+08	8.87785e+08	8.56288e+08	8.9331e+08	6.2722e+08	789007501	611204118	1007591362	4.34851e+08	4.24544e+08	3.42202e+08	4.3024e+08	4.54923e+08
FALSE	High	Master Protein	P01871-2	3.75596e+08	IGHM	Isoform 2 of Immunoglobulin heavy constant mu OS=Homo sapiens OX=9606 GN=IGHM	0	136.386	34	14	1406	14	1	474	51.9	6.15	1010.59	1056.41	1208.72	13	13	14	0	3.75596e+08	8.84151e+07	1.17177e+08	1.17378e+08	9.98837e+07	3.25689e+08	271879491	1.71494e+08	218121387	1.18642e+08	1.50176e+08	1.29811e+08	1.40927e+08	1.09014e+08	132720228	124507122	1.05826e+08	1.65038e+08	1.57519e+08	1.5769e+08	1.36883e+08	3.35519e+08	5.49499e+08	3.49696e+08	4.38335e+08	7.64507e+08
FALSE	High	Master Protein	A0A286YES1	3.2592e+08	IGHG3	Immunoglobulin heavy constant gamma 3 (Fragment) OS=Homo sapiens OX=9606 GN=IGHG3 PE=1 SV=1	0	165.391	37	16	3172	7	1	446	49.1	6.87	3027.11	2739.57	2457.42	11	11	15	3	3.2592e+08	5.84749e+08	5.59481e+08	5.06859e+08	5.73916e+08	4.64122e+08	422662952	5.00864e+08	5.69714e+08	2.21253e+08	1.87793e+08	2.20493e+08	1.97809e+08	2.36784e+08	2.19381e+08	3.62927e+08	303047684	1.97295e+08	1.86985e+08	1.60244e+08	3.09343e+08	3.53833e+08	3.94561e+08	2.46205e+08	309434494	4.24176e+08
FALSE	High	Master Protein	O14791-2	1.69885e+08	APOL1	Isoform 2 of Apolipoprotein L1 OS=Homo sapiens OX=9606 GN=APOL1	0	55.066	21	11	345	11	1	414	45.9	6.29	243.15	226.69	344.53	10	10	10	0	1.69885e+08	1.70531e+07	1.92756e+07	1.8268e+07	2.28907e+07	9.86089e+06	2.74651e+07	3.94949e+07	2.03238e+07	1.0419e+08	3.068e+08	2.17253e+08	2.43829e+08	1082021506	1744706153	2.16057e+08	4.42941e+08	2.18945e+07	2.95416e+07	1.02856e+07	1.28832e+07	1.51968e+07	1.68302e+07	3.14172e+07	9.41207e+06	1.66801e+07
FALSE	High	Master Protein	P02746	1.30547e+08	C1QB	Complement C1q subcomponent subunit B OS=Homo sapiens OX=9606 GN=C1QB PE=1 SV=3	0	78.481	31	6	767	6	1	253	26.7	8.63	705.03	625.23	733.79	5	4	6	0	1.30547e+08	1.47592e+08	1.65239e+08	1.62249e+08	1.37566e+08	187561626	1.36032e+08	1.81072e+08	1.55673e+08	1.70448e+08	1.67869e+08	1.71048e+08	1.49966e+08	128793162	1.49992e+08	1.13953e+08	1.22696e+08	2.20627e+08	1.74704e+08	1.31153e+08	2.69245e+08	8.64165e+07	7.95048e+07	5.33386e+07	7.7282e+07	1.91474e+08
FALSE	High	Master Protein	P08519	1.15645e+08	LPA	Apolipoprotein(a) OS=Homo sapiens OX=9606 GN=LPA PE=1 SV=1	0	174.617	31	21	1245	21	1	4548	501	5.88	1092.26	709.36	1103.69	21	15	15	0	1.15645e+08	2.72755e+08	3.63922e+08	3.19431e+08	3.0094e+08	224817001	2.7307e+08	4.0546e+08	3.00559e+08	2.66565e+08	2.55968e+08	2.46952e+08	2.07327e+08	1.59998e+08	1.60584e+08	1.26e+08	1.68858e+08	3.45278e+08	2.22641e+08	205919946	295560485	80740265	1.10549e+08	6.77805e+07	8.8438e+07	1.62627e+08
FALSE	High	Master Protein	A0A4W8ZXM2	1.09399e+08	IGHV3-72	Immunoglobulin heavy variable 3-72 OS=Homo sapiens OX=9606 GN=IGHV3-72 PE=1 SV=1	0	49.704	50	4	774	3	1	101	11.2	7.97	585.7	490.79	735.9	4	4	4	1	1.09399e+08	1.08592e+08	1.17734e+08	7.39938e+07	1.10849e+08	1.42542e+08	1.09917e+08	1.34904e+08	1.45716e+08	1.29619e+08	9.79091e+07	1.2039e+08	1.22577e+08	1.34184e+08	1.33665e+08	1.24902e+08	139295832	1.01953e+08	1.20062e+08	9.10846e+07	1.76204e+08	8.92641e+07	1.08778e+08	7.20825e+07	9.41922e+07	1.20254e+08
FALSE	High	Master Protein	P04275	8.95903e+07	VWF	von Willebrand factor OS=Homo sapiens OX=9606 GN=VWF PE=1 SV=4	0	551.224	20	48	2259	48	1	2813	309.1	5.48	1473.99	1722.77	2561.71	39	34	46	0	8.95903e+07	5.21069e+06	5.87395e+06	7.29219e+06	5.50559e+06	4.15943e+07	6.46879e+07	2.38365e+07	4.96491e+07	2.24822e+07	1.15397e+07	1.24929e+07	1.84473e+08	2.10995e+07	1.22959e+07	1.00116e+07	1.6045e+07	2.17318e+08	1.16692e+08	1.9062e+08	3.22676e+07	2.01548e+07	6.41995e+07	7.81754e+07	2.65465e+07	9.709e+07
FALSE	High	Master Protein	P02747	8.27583e+07	C1QC	Complement C1q subcomponent subunit C OS=Homo sapiens OX=9606 GN=C1QC PE=1 SV=3	0	50.159	32	5	449	5	1	245	25.8	8.41	480.33	407.4	532.08	4	5	4	0	8.27583e+07	8.19734e+07	7.99612e+07	8.53023e+07	7.22759e+07	5.4715e+07	8.56996e+07	126089242	8.5819e+07	1.094e+08	9.23586e+07	9.70384e+07	7.14336e+07	7.73103e+07	8.29258e+07	8.12233e+07	8.32847e+07	1.60853e+08	1.16978e+08	8.51993e+07	155398408	6.22065e+07	5.65063e+07	3.69395e+07	5.47925e+07	1.13659e+08
FALSE	High	Master Protein	P02649	8.06985e+07	APOE	Apolipoprotein E OS=Homo sapiens OX=9606 GN=APOE PE=1 SV=1	0	206.922	68	21	1415	21	1	317	36.1	5.73	1318.73	1182.28	1161	21	18	17	0	8.06985e+07	3.40202e+07	3.53067e+07	8.86435e+07	1.96334e+07	8.40607e+07	1.62842e+08	1.01377e+08	6.09021e+07	5.23338e+07	5.27995e+07	4.8001e+07	5.28541e+07	3.505e+07	3.88626e+07	1.98474e+07	2.11112e+07	2.55233e+08	1.52246e+08	4.61672e+07	3.84139e+07	7.64799e+07	5.2818e+07	1.30045e+08	4.04735e+07	6.52869e+07
FALSE	High	Master Protein	A0A286YEY1	6.20063e+07	IGHA1	Immunoglobulin heavy constant alpha 1 (Fragment) OS=Homo sapiens OX=9606 GN=IGHA1 PE=1 SV=1	0	66.573	27	9	571	5	1	398	42.8	5.64	498.86	425.2	522.55	9	9	8	4	6.20063e+07	8.231e+07	1.02387e+08	5.31277e+07	1.20881e+08	7.48185e+07	1.12388e+08	7.97053e+07	7.72996e+07	2.69423e+07	1.72254e+07	2.44019e+07	2.83458e+07	8.25005e+07	5.45519e+07	4.42414e+07	1.70454e+07	1.02866e+08	7.90505e+07	5.44006e+07	2.8853e+07	7.20799e+07	5.05444e+07	8.50091e+07	6.5467e+07	4.72746e+07
FALSE	High	Master Protein	A0A0B4J1U7	5.3775e+07	IGHV6-1	Immunoglobulin heavy variable 6-1 OS=Homo sapiens OX=9606 GN=IGHV6-1 PE=3 SV=1	0	9.723	21	3	105	3	1	121	13.5	9.2	54.72	32.88	43.78	3	3	2	0	5.3775e+07	5.83247e+07	4.95696e+07	1.01451e+07	4.45377e+07	3.59211e+07	7.41243e+07	1.00709e+08	9.62564e+07	7.35274e+07	5.11625e+07	7.34523e+07	6.99559e+07	6.14671e+07	6.87502e+07	7.27229e+07	7.05775e+07	7.7684e+07	8.19855e+07	7.86051e+07	1.17113e+08	5.30272e+07	6.83119e+07	4.39605e+07	5.76928e+07	9.94699e+07
FALSE	High	Master Protein	A0A286YFJ8	4.53202e+07	IGHG4	Immunoglobulin heavy constant gamma 4 (Fragment) OS=Homo sapiens OX=9606 GN=IGHG4 PE=1 SV=1	0	130.123	32	10	2268	3	1	396	43.8	6.24	2212.99	2207.42	2137.33	7	7	10	0	4.53202e+07	2.85277e+07	2.3336e+07	4.13795e+07	3.02068e+07	3.05441e+07	2.00979e+07	2.6323e+07	2.9919e+07	4.80436e+07	4.40248e+07	41194288	4.7481e+07	2.51254e+07	2.28654e+07	2.85361e+07	2.36079e+07	8.44339e+06	1.13266e+07	8.33612e+06	1.51047e+07	1.4727e+07	3.26379e+07	1.4202e+07	2.51787e+07	9.30293e+06
FALSE	High	Master Protein	P01024	4.12459e+07	C3	Complement C3 OS=Homo sapiens OX=9606 GN=C3 PE=1 SV=2	0	653.286	45	56	2307	56	1	1663	187	6.4	2135.14	1398.59	2538.89	53	47	55	0	4.12459e+07	1.71069e+07	1.72703e+07	2.18759e+07	1.59142e+07	2.7155e+07	1.47409e+08	3.24118e+07	2.52198e+07	3.75796e+07	2.99442e+07	2.65932e+07	2.54335e+07	7.58881e+07	2.24498e+07	2.80493e+07	7.84167e+06	5.60985e+07	5.4775e+07	3.60717e+07	2.44303e+07	2.94516e+07	1.49233e+07	3.8933e+07	2.66039e+07	2.70352e+07
FALSE	High	Master Protein	P00738	3.37102e+07	HP	Haptoglobin OS=Homo sapiens OX=9606 GN=HP PE=1 SV=1	0	97.648	37	16	565	9	1	406	45.2	6.58	480.76	283.37	455.05	16	10	12	7	3.37102e+07	8.51994e+06	7.34128e+06	1.54077e+07	6.34408e+06	3.37316e+07	8.05761e+07	2.50767e+07	2.69983e+07	3.0055e+07	3.29966e+07	2.99445e+07	2.63619e+07	9.02269e+07	3.2676e+07	3.66321e+07	7.09629e+06	2.90929e+07	4.56632e+07	2.30436e+07	2.25091e+07	9.87805e+07	3.92286e+07	140375394	9.01207e+07	6.06875e+07
FALSE	High	Master Protein	P21333	3.18788e+07	FLNA	Filamin-A OS=Homo sapiens OX=9606 GN=FLNA PE=1 SV=4	0	658.356	44	83	898	76	1	2647	280.6	6.06	1606.84	224.16	320.21	83	35	42	7	3.18788e+07	7.68622e+06	9.98256e+06	8.02983e+06	9.61358e+06	4.0938e+06	1.01868e+07	1.48553e+07	1.28546e+07	2.39199e+07	3.08986e+07	3.10663e+07	2.02008e+07	1.13906e+07	1.33233e+07	7.39377e+06	1.28436e+07	2.01673e+07	1.42409e+07	8.93599e+06	1.42762e+07	2.11683e+08	1.22949e+07	1.96545e+08	1.25327e+08	1.38445e+07
FALSE	High	Master Protein	P18428	2.65833e+07	LBP	Lipopolysaccharide-binding protein OS=Homo sapiens OX=9606 GN=LBP PE=1 SV=3	0	120.623	22	8	632	8	1	481	53.4	6.7	488.25	406.01	663.75	7	7	8	0	2.65833e+07	8.31036e+06	1.0251e+07	8.8583e+06	7.93312e+06	1.2316e+08	1.47068e+08	4.78382e+07	3.82011e+07	7.91473e+06	2.47306e+07	1.67416e+07	9.60219e+06	3.67044e+06	1.68504e+06	1.52638e+06	747414	9.09351e+07	3.75113e+07	3.04452e+07	6.62662e+06	1.93973e+07	5.3444e+06	2.15792e+07	5.28762e+06	5.75555e+07
FALSE	High	Master Protein	P27169	2.41995e+07	PON1	Serum paraoxonase/arylesterase 1 OS=Homo sapiens OX=9606 GN=PON1 PE=1 SV=3	0	154.103	48	11	717	9	1	355	39.7	5.22	575.03	607.59	908.76	9	10	11	2	2.41995e+07	4.77356e+06	3.75243e+06	5.26173e+06	2.43177e+06	3.01881e+07	6.1014e+07	3.32564e+07	1.39866e+07	2.301e+07	4.21767e+07	3.31625e+07	2.74698e+07	4.66739e+06	3.0998e+06	3.25188e+06	2.24563e+06	3.70523e+07	2.09325e+07	6.85744e+06	5.1217e+06	9.15928e+06	8.51542e+06	2.19329e+07	5.94816e+06	2.11732e+07
FALSE	High	Master Protein	P01023	1.75296e+07	A2M	Alpha-2-macroglobulin OS=Homo sapiens OX=9606 GN=A2M PE=1 SV=3	0	470.083	35	39	1307	34	1	1474	163.2	6.46	1648.54	498.24	1101.47	39	26	35	5	1.75296e+07	8.43376e+06	6.1934e+06	1.44519e+07	4.88255e+06	4.79337e+06	8.3857e+07	1.1694e+07	1.10701e+07	1.79518e+07	1.65033e+07	1.13028e+07	8.65705e+06	6.43278e+07	1.60164e+07	2.45103e+07	4.14764e+06	1.24407e+07	2.90159e+07	1.45054e+07	1.18929e+07	2.72964e+07	1.63234e+07	2.75314e+07	2.10489e+07	18635367
FALSE	High	Master Protein	A0A0C4DH43	1.49147e+07	IGHV2-70D	Immunoglobulin heavy variable 2-70D OS=Homo sapiens OX=9606 GN=IGHV2-70D PE=3 SV=1	0	6.115	18	3	174	3	1	119	13.3	8.29	90.05	54.34	127.15	3	3	3	0	1.49147e+07	6.30462e+06	6.15854e+06	1.61735e+06	6.26373e+06	5.59609e+06	5.46782e+06	6.64193e+06	6.18251e+06	1.44058e+07	1.03928e+07	1.64032e+07	1.48222e+07	2.38631e+07	2.56674e+07	2.58009e+07	2.63949e+07	1.64923e+07	2.32863e+07	2.0904e+07	2.34842e+07	1.91587e+07	2.27331e+07	1.60423e+07	2.1135e+07	1.76579e+07
FALSE	High	Master Protein	A0A0A0MS15	9.00881e+06	IGHV3-49	Immunoglobulin heavy variable 3-49 OS=Homo sapiens OX=9606 GN=IGHV3-49 PE=3 SV=1	0	17.991	37	4	250	3	1	119	13	8.62	162.23	151.42	139.58	2	2	4	0	9.00881e+06	7.96773e+06	6.56598e+06	2.30348e+06	5.80993e+06	6.95712e+06	8.01875e+06	1.20132e+07	1.04858e+07	9.72865e+06	1.03387e+07	1.0049e+07	9.10134e+06	6.4986e+06	5.50248e+06	8.64683e+06	6.65854e+06	1.00873e+07	9.47159e+06	8.00208e+06	1.18967e+07	1.12576e+07	1.6745e+07	1.0046e+07	1.31113e+07	1.79438e+07
FALSE	High	Master Protein	P19823	7.90229e+06	ITIH2	Inter-alpha-trypsin inhibitor heavy chain H2 OS=Homo sapiens OX=9606 GN=ITIH2 PE=1 SV=2	0	166.149	27	20	542	20	1	946	106.4	6.86	331.02	172.34	769.5	16	13	20	0	7.90229e+06	1.55336e+06	610808	1.90837e+06	504801	2.79671e+06	1.83767e+07	1.37749e+07	4.84443e+06	3.60751e+06	6.80303e+06	5.15744e+06	1.87999e+07	7.56821e+06	1.91572e+06	2.84961e+06	782902	2.57077e+07	1.28058e+07	1.07281e+07	4.2542e+06	6.78217e+06	2.55712e+06	1.18309e+07	2.41691e+06	1.61253e+07
FALSE	High	Master Protein	A0A0A0MRJ7	7.41861e+06	F5	Coagulation factor V OS=Homo sapiens OX=9606 GN=F5 PE=1 SV=1	0	69.272	9	16	118	16	1	2229	252.1	6.05	57.91	67.22	40.44	12	9	9	0	7.41861e+06	5.73537e+06	5.17811e+06	1.50184e+07	5.6864e+06	5.0676e+06	6.18072e+06	7.0427e+06	6.56712e+06	7.06549e+06	5.00313e+06	6.18184e+06	9.07504e+06	4.10991e+06	3.82335e+06	2.68515e+06	3.4823e+06	5.46486e+06	4.78964e+06	4.36309e+06	6.19757e+06	5.61016e+06	5.02656e+06	4.07611e+06	4.66595e+06	5.66518e+06
FALSE	High	Master Protein	P55058	4.55516e+06	PLTP	Phospholipid transfer protein OS=Homo sapiens OX=9606 GN=PLTP PE=1 SV=1	0	93.868	25	10	245	10	1	493	54.7	7.01	166.27	101.11	293.96	6	6	10	0	4.55516e+06	1.3485e+06	1.12705e+06	1.46919e+06	384206	5.38516e+06	1.67674e+07	6.95284e+06	3.26295e+06	2.38818e+06	6.52634e+06	6.6618e+06	2.98599e+06	1.9728e+06	719159	1.08617e+06	753709	27662983	1.29367e+07	4.64214e+06	2.00992e+06	3.07334e+06	1.00587e+06	6.28305e+06	1.09029e+06	1.26e+07
FALSE	High	Master Protein	P04004	2.70921e+06	VTN	Vitronectin OS=Homo sapiens OX=9606 GN=VTN PE=1 SV=1	0	55.716	18	8	233	8	1	478	54.3	5.8	215.15	176.94	229.39	7	3	7	0	2.70921e+06	654486	454695	474196	475637	814577	5.1907e+06	2.33308e+06	1.78083e+06	2.19307e+06	1.85648e+06	2.48613e+06	3.11468e+06	2.09189e+06	829160	711189	463733	5.67211e+06	2.85353e+06	1.76165e+06	999975	2.08865e+06	1.55709e+06	3.24634e+06	1.46474e+06	2.7876e+06
FALSE	High	Master Protein	P08697	2.41336e+06	SERPINF2	Alpha-2-antiplasmin OS=Homo sapiens OX=9606 GN=SERPINF2 PE=1 SV=3	0	45.469	16	6	140	6	1	491	54.5	6.29	62.21	13.33	191.34	5	3	6	0	2.41336e+06	373177	292769	651832	265733	3.87486e+06	9.3447e+06	5.38419e+06	1.96906e+06	1.23686e+06	2.10194e+06	1.87345e+06	1.672e+06	1.95032e+06	490216	572776	205392	9.52074e+06	5.56158e+06	1.5508e+06	1.27539e+06	965066	1.13165e+06	3.15174e+06	581875	5.07058e+06
[truncated: 95 more columns]

## Sheet: In-Gel Unfiltered Data
Protein IDs	Majority protein IDs	Peptide counts (all)	Peptide counts (razor+unique)	Peptide counts (unique)	Protein names	Gene names	Fasta headers	Number of proteins	Peptides	Razor + unique peptides	Unique peptides	Mean in all samples	Median in all samples	Subject 2 LFQ	Subject 5 LFQ	Subject 7 LFQ	Subject 9 LFQ	Subject 8 LFQ	Subject 3 LFQ	Subject 1 LFQ	Subject 4 LFQ	Subject 10 LFQ	Subject 6 LFQ	id	Peptide IDs	Peptide is razor	Mod. peptide IDs	Evidence IDs	MS/MS IDs	Best MS/MS	Deamidation (NQ) site IDs	Oxidation (M) site IDs	Deamidation (NQ) site positions	Oxidation (M) site positions	Taxonomy IDs
P04217;P04217-2	P04217;P04217-2	5;3	5;3	5;3	Alpha-1B-glycoprotein	A1BG	sp|P04217|A1BG_HUMAN Alpha-1B-glycoprotein OS=Homo sapiens OX=9606 GN=A1BG PE=1 SV=4;sp|P04217-2|A1BG_HUMAN Isoform 2 of Alpha-1B-glycoprotein OS=Homo sapiens OX=9606 GN=A1BG	2	5	5	5	15632500	6309000	29899000	12618000	58863000	22911000	0	32034000	0	0	0	0	209	494;584;2213;3694;5112	True;True;True;True;True	585;685;2699;4521;6469	22010;22011;22012;22013;24770;24771;24772;24773;24774;24775;24776;24777;24778;24779;24780;24781;24782;108059;108060;165658;253634;253635	19421;19422;21750;21751;21752;97712;97713;145021;219609;219610	19421;21750;97713;145021;219610					9606;9606
P01023	P01023	66	66	58	Alpha-2-macroglobulin	A2M	sp|P01023|A2MG_HUMAN Alpha-2-macroglobulin OS=Homo sapiens OX=9606 GN=A2M PE=1 SV=3	1	66	66	58	1594177300	590980000	737200000	576210000	2812900000	10347000000	14796000	81582000	33605000	119500000	613230000	605750000	111	28;149;157;229;282;491;503;504;869;883;993;1321;1400;1503;1613;1628;1753;1846;1975;2204;2268;2291;2761;2998;3074;3106;3196;3294;3386;3387;3458;3625;3641;3662;3822;3980;3992;4014;4090;4104;4199;4240;4410;4435;4606;4626;4627;4673;4734;4755;4853;4909;4925;4962;5271;5356;5596;5610;5612;5622;5699;5719;5822;5863;5926;5948	True;True;True;True;True;True;True;True;True;True;True;True;True;True;True;True;True;True;True;True;True;True;True;True;True;True;True;True;True;True;True;True;True;True;True;True;True;True;True;True;True;True;True;True;True;True;True;True;True;True;True;True;True;True;True;True;True;True;True;True;True;True;True;True;True;True	32;165;166;177;258;259;320;582;594;595;1025;1026;1042;1043;1044;1190;1586;1587;1680;1816;1968;1969;1985;1986;2132;2251;2420;2685;2686;2764;2790;3353;3629;3630;3722;3766;3767;3883;3998;3999;4110;4111;4198;4199;4425;4448;4469;4470;4708;4709;4974;4990;5017;5116;5152;5271;5326;5524;5525;5550;5761;5783;5784;5838;5914;5915;5941;5942;6073;6149;6173;6174;6220;6671;6770;6771;7059;7074;7076;7086;7183;7184;…	840;841;842;843;844;845;846;847;848;849;850;851;852;853;5756;5757;5758;5759;5760;5761;5762;5763;5764;5765;5766;5767;5768;5769;5770;5771;5772;5773;5774;5775;6021;6022;6023;6024;6025;6026;6027;6028;6029;9051;9052;9053;9054;9055;9056;9057;9058;9059;9060;9061;9062;9063;9064;9065;9066;9067;9068;9069;9070;9071;9072;9073;9074;9075;9076;9077;9078;9079;9080;9081;9082;9083;9084;9085;9086;9087;9088;9089;909…	1287;1288;1289;1290;1291;1292;1293;1294;1295;1296;1297;1298;1299;1300;5003;5004;5005;5006;5007;5008;5009;5010;5011;5012;5013;5156;5157;5158;5159;7858;7859;7860;7861;7862;7863;7864;7865;7866;7867;7868;7869;7870;7871;7872;7873;7874;7875;7876;7877;7878;7879;7880;7881;7882;7883;7884;7885;7886;7887;7888;7889;7890;7891;7892;7893;7894;7895;7896;9893;9894;9895;9896;9897;9898;9899;9900;9901;9902;9903;9904…	1290;5010;5158;7878;9928;19353;19459;19465;30489;30639;41528;53054;54553;61477;69732;69957;74656;83535;89807;97158;103597;105228;118203;126309;128566;129793;131310;133056;136681;136687;137975;143866;144181;144315;151823;163685;164341;165146;167110;169762;171883;173462;180634;181227;187189;187552;187556;188419;189523;191300;196188;198047;202703;205794;228855;234679;240307;240575;240638;243076;2462…	43;44;45;46;47;48;49;50;575;576;577	65;66;67;68;69;70;71;72;73;74	124;303;562;637;639;647;651;1035;1036;1088;1089	101;151;500;666;673;688;713;798;1314;1378	9606
Q9H172-4;Q9H172-3;Q9H172-2;Q9H172	Q9H172-4;Q9H172-3;Q9H172-2;Q9H172	2;2;2;2	2;2;2;2	2;2;2;2	ATP-binding cassette sub-family G member 4	ABCG4	sp|Q9H172-4|ABCG4_HUMAN Isoform 4 of ATP-binding cassette sub-family G member 4 OS=Homo sapiens OX=9606 GN=ABCG4;sp|Q9H172-3|ABCG4_HUMAN Isoform 3 of ATP-binding cassette sub-family G member 4 OS=Homo sapiens OX=9606 GN=ABCG4;sp|Q9H172-2|ABCG4_HUMAN Isofor	4	2	2	2	1164900	0	0	0	0	0	0	0	0	11649000	0	0	611	1734;4933	True;True	2111;6186	83177;83178;83179;83180;83181;83182;83183;83184;83185;83186;83187;83188;83189;83190;83191;83192;83193;83194;83195;83196;83197;83198;83199;83200;83201;83202;83203;83204;83205;83206;83207;83208;83209;83210;83211;83212;83213;83214;83215;83216;83217;83218;83219;83220;83221;83222;83223;83224;236505;236506;236507;236508;236509;236510	74021;74022;74023;74024;74025;74026;74027;74028;74029;74030;74031;74032;74033;74034;203744	74026;203744					9606;9606;9606;9606
Q6ZUV0	Q6ZUV0	1	1	1	Putative cytosolic acyl coenzyme A thioester hydrolase-like	ACOT7L	sp|Q6ZUV0|BACHL_HUMAN Putative cytosolic acyl coenzyme A thioester hydrolase-like OS=Homo sapiens OX=9606 GN=ACOT7L PE=5 SV=1	1	1	1	1	0	0	0	0	0	0	0	0	0	0	0	0	535	2248	TRUE	2741	112127;112128	102469;102470	102470	892	459;460	61	64;65	9606
P68133;P68032;P63267;P62736	P68133;P68032;P63267;P62736	11;11;10;10	1;1;1;1	1;1;1;1	Actin, alpha skeletal muscle;Actin, alpha cardiac muscle 1;Actin, gamma-enteric smooth muscle;Actin, aortic smooth muscle	ACTA1;ACTC1;ACTG2;ACTA2	sp|P68133|ACTS_HUMAN Actin, alpha skeletal muscle OS=Homo sapiens OX=9606 GN=ACTA1 PE=1 SV=1;sp|P68032|ACTC_HUMAN Actin, alpha cardiac muscle 1 OS=Homo sapiens OX=9606 GN=ACTC1 PE=1 SV=1;sp|P63267|ACTH_HUMAN Actin, gamma-enteric smooth muscle OS=Homo sapie	4	11	1	1	165088900	118025500	303060000	713250000	175390000	78781000	0	157270000	0	0	45068000	178070000	444	171;511;868;971;972;1221;2215;2390;2595;4824;5930	False;False;False;False;False;False;False;False;False;False;True	194;602;1023;1024;1161;1162;1477;1478;2702;2703;2704;2908;3150;6035;6036;7476;7477	6438;6439;6440;6441;6442;6443;6444;6445;6446;6447;6448;6449;6450;6451;6452;6453;6454;6455;6456;6457;6458;6459;6460;6461;6462;6463;6464;6465;6466;6467;6468;6469;6470;6471;6472;6473;6474;6475;6476;6477;6478;6479;6480;6481;6482;6483;6484;6485;6486;6487;6488;6489;6490;6491;6492;6493;6494;6495;6496;6497;6498;6499;6500;6501;6502;6503;6504;6505;6506;6507;6508;22169;22170;22171;22172;22173;22174;22175;22…	5397;5398;5399;5400;5401;5402;5403;5404;5405;5406;5407;5408;5409;5410;5411;5412;5413;5414;5415;5416;5417;5418;5419;5420;5421;5422;5423;5424;5425;5426;5427;5428;5429;5430;5431;5432;5433;5434;5435;5436;5437;5438;5439;5440;5441;5442;5443;5444;5445;5446;5447;5448;5449;5450;5451;5452;5453;5454;5455;5456;5457;5458;5459;5460;5461;19480;19481;19482;19483;19484;19485;19486;19487;19488;19489;30443;30444;30…	5451;19489;30465;39487;39544;50617;97750;108243;112215;194850;262996		410;412;413;414		46;49;192;327	9606;9606;9606;9606
P60709;P63267-2;Q6S8J3;A5A3E0;P0CG38;Q9BYX7;P0CG39	P60709	19;6;6;5;4;3;3	1;0;0;0;0;0;0	1;0;0;0;0;0;0	Actin, cytoplasmic 1;Actin, cytoplasmic 1, N-terminally processed	ACTB	sp|P60709|ACTB_HUMAN Actin, cytoplasmic 1 OS=Homo sapiens OX=9606 GN=ACTB PE=1 SV=1	7	19	1	1	0	0	0	0	0	0	0	0	0	0	0	0	419	171;511;619;708;868;874;971;972;1221;2112;2215;2390;2595;2631;2837;4085;4824;5165;5243	False;False;False;True;False;False;False;False;False;False;False;False;False;False;False;False;False;False;False	194;602;731;732;835;836;837;838;1023;1024;1031;1032;1161;1162;1477;1478;2569;2702;2703;2704;2908;3150;3192;3193;3439;3440;5111;6035;6036;6536;6537;6634	6438;6439;6440;6441;6442;6443;6444;6445;6446;6447;6448;6449;6450;6451;6452;6453;6454;6455;6456;6457;6458;6459;6460;6461;6462;6463;6464;6465;6466;6467;6468;6469;6470;6471;6472;6473;6474;6475;6476;6477;6478;6479;6480;6481;6482;6483;6484;6485;6486;6487;6488;6489;6490;6491;6492;6493;6494;6495;6496;6497;6498;6499;6500;6501;6502;6503;6504;6505;6506;6507;6508;22169;22170;22171;22172;22173;22174;22175;22…	5397;5398;5399;5400;5401;5402;5403;5404;5405;5406;5407;5408;5409;5410;5411;5412;5413;5414;5415;5416;5417;5418;5419;5420;5421;5422;5423;5424;5425;5426;5427;5428;5429;5430;5431;5432;5433;5434;5435;5436;5437;5438;5439;5440;5441;5442;5443;5444;5445;5446;5447;5448;5449;5450;5451;5452;5453;5454;5455;5456;5457;5458;5459;5460;5461;19480;19481;19482;19483;19484;19485;19486;19487;19488;19489;24182;24183;24…	5451;19489;24182;25839;30465;30539;39487;39544;50617;93222;97750;108243;112215;114530;119445;166981;194850;221853;227413	498	408;409;410;411;412;413;414;415;416	12	16;44;47;153;190;227;283;305;325	9606;9606;9606;9606;9606;9606;9606
Q562R1	Q562R1	6	2	2	Beta-actin-like protein 2	ACTBL2	sp|Q562R1|ACTBL_HUMAN Beta-actin-like protein 2 OS=Homo sapiens OX=9606 GN=ACTBL2 PE=1 SV=2	1	6	2	2	46457000	0	0	0	0	0	0	464570000	0	0	0	0	520	868;873;2215;2390;4824;5242	False;True;False;False;False;True	1023;1024;1030;2702;2703;2704;2908;6035;6036;6633	34493;34494;34495;34496;34497;34498;34499;34500;34501;34502;34503;34504;34505;34506;34507;34508;34509;34510;34511;34512;34513;34514;34515;34516;34517;34518;34519;34520;34521;34522;34523;34524;34525;34526;34527;34528;34529;34530;34531;34532;34533;34534;34535;34536;34537;34538;34539;34540;34541;34542;34543;34544;34545;34546;34547;34548;34549;34550;34551;34552;34553;34554;34555;34556;34557;34558;345…	30443;30444;30445;30446;30447;30448;30449;30450;30451;30452;30453;30454;30455;30456;30457;30458;30459;30460;30461;30462;30463;30464;30465;30466;30467;30468;30469;30470;30471;30472;30473;30474;30475;30476;30477;30478;30479;30480;30481;30497;97733;97734;97735;97736;97737;97738;97739;97740;97741;97742;97743;97744;97745;97746;97747;97748;97749;97750;97751;97752;97753;97754;97755;97756;97757;97758;977…	30465;30497;97750;108243;194850;227324		410;413;414		45;48;191	9606
P63261	P63261	19	19	1	Actin, cytoplasmic 2;Actin, cytoplasmic 2, N-terminally processed	ACTG1	sp|P63261|ACTG_HUMAN Actin, cytoplasmic 2 OS=Homo sapiens OX=9606 GN=ACTG1 PE=1 SV=1	1	19	19	1	1803088000	1182060000	1725300000	7323700000	1572700000	246730000	899120000	1465000000	780560000	612030000	543040000	2862700000	442	171;511;619;868;874;971;972;1121;1221;2112;2215;2390;2595;2631;2837;4085;4824;5165;5243	True;True;True;True;True;True;True;True;True;True;True;True;True;True;True;True;True;True;True	194;602;731;732;1023;1024;1031;1032;1161;1162;1338;1339;1340;1477;1478;2569;2702;2703;2704;2908;3150;3192;3193;3439;3440;5111;6035;6036;6536;6537;6634	6438;6439;6440;6441;6442;6443;6444;6445;6446;6447;6448;6449;6450;6451;6452;6453;6454;6455;6456;6457;6458;6459;6460;6461;6462;6463;6464;6465;6466;6467;6468;6469;6470;6471;6472;6473;6474;6475;6476;6477;6478;6479;6480;6481;6482;6483;6484;6485;6486;6487;6488;6489;6490;6491;6492;6493;6494;6495;6496;6497;6498;6499;6500;6501;6502;6503;6504;6505;6506;6507;6508;22169;22170;22171;22172;22173;22174;22175;22…	5397;5398;5399;5400;5401;5402;5403;5404;5405;5406;5407;5408;5409;5410;5411;5412;5413;5414;5415;5416;5417;5418;5419;5420;5421;5422;5423;5424;5425;5426;5427;5428;5429;5430;5431;5432;5433;5434;5435;5436;5437;5438;5439;5440;5441;5442;5443;5444;5445;5446;5447;5448;5449;5450;5451;5452;5453;5454;5455;5456;5457;5458;5459;5460;5461;19480;19481;19482;19483;19484;19485;19486;19487;19488;19489;24182;24183;24…	5451;19489;24182;30465;30539;39487;39544;45122;50617;93222;97750;108243;112215;114530;119445;166981;194850;221853;227413	499	408;410;411;412;413;414;415;416;421	12	16;44;47;153;190;227;283;305;325	9606
P12814;P12814-3;P12814-2;P12814-4;O43707;O43707-2;Q08043;O43707-3	P12814;P12814-3;P12814-2;P12814-4	42;42;41;41;14;10;7;4	42;42;41;41;14;10;7;4	32;32;31;31;6;4;1;2	Alpha-actinin-1	ACTN1	sp|P12814|ACTN1_HUMAN Alpha-actinin-1 OS=Homo sapiens OX=9606 GN=ACTN1 PE=1 SV=2;sp|P12814-3|ACTN1_HUMAN Isoform 3 of Alpha-actinin-1 OS=Homo sapiens OX=9606 GN=ACTN1;sp|P12814-2|ACTN1_HUMAN Isoform 2 of Alpha-actinin-1 OS=Homo sapiens OX=9606 GN=ACTN1;sp|	8	42	42	32	191917400	172830000	261880000	798720000	179580000	175340000	56790000	10982000	0	10102000	170320000	255460000	306	134;190;191;231;251;415;629;724;774;796;854;1036;1377;1465;1869;2105;2125;2229;2255;2295;2309;2454;2525;2589;2625;2676;2785;2806;3060;3148;3410;3462;3526;3624;3891;4087;4288;4993;5312;5370;5426;5506	True;True;True;True;True;True;True;True;True;True;True;True;True;True;True;True;True;True;True;True;True;True;True;True;True;True;True;True;True;True;True;True;True;True;True;True;True;True;True;True;True;True	150;213;214;261;286;490;743;861;918;942;1006;1243;1653;1654;1766;2276;2277;2562;2582;2721;2749;2794;2812;2983;3068;3142;3143;3186;3248;3381;3405;3706;3816;4141;4204;4296;4424;4848;5113;5381;6260;6720;6787;6856;6953	5389;5390;5391;5392;5393;5394;5395;5396;5397;5398;5399;5400;5401;5402;5403;5404;5405;5406;5407;5408;5409;5410;5411;5412;5413;5414;5415;5416;5417;5418;5419;5420;5421;6699;6700;6701;6702;6703;6704;6705;6706;6707;6708;6709;6710;6711;9138;9139;9140;9141;9142;10454;10455;10456;17525;17526;17527;17528;17529;17530;17531;17532;17533;17534;17535;17536;17537;17538;17539;17540;27199;27200;27201;27202;27203;…	4713;4714;4715;4716;4717;4718;4719;4720;4721;4722;4723;5578;5579;5580;5581;5582;7899;7900;9286;9287;15394;15395;15396;15397;15398;15399;15400;15401;15402;24235;24236;24237;26712;26713;26714;26715;26716;26717;26718;26719;26720;26721;26722;26723;27473;27663;27664;29350;42988;42989;42990;42991;42992;42993;42994;42995;54419;54420;54421;54422;54423;54424;59498;59499;59500;59501;59502;59503;59504;59505…	4721;5579;5582;7900;9287;15401;24237;26723;27473;27664;29350;42990;54420;59503;83865;93165;93345;102254;102546;105336;105535;109122;110162;112152;114508;116691;118624;118980;128074;130241;137229;137991;142209;143865;158352;167073;174387;208004;233083;234833;236163;237760	448		601		9606;9606;9606;9606;9606;9606;9606;9606
P61163	P61163	5	5	4	Alpha-centractin	ACTR1A	sp|P61163|ACTZ_HUMAN Alpha-centractin OS=Homo sapiens OX=9606 GN=ACTR1A PE=1 SV=1	1	5	5	4	2141000	0	0	21410000	0	0	0	0	0	0	0	0	426	172;347;740;927;5019	True;True;True;True;True	195;409;881;1103;6293	6509;6510;6511;6512;6513;15169;30680;37288;37289;37290;37291;241042;241043	5462;13825;26890;32950;32951;208382;208383	5462;13825;26890;32950;208382					9606
P42025	P42025	4	3	3	Beta-centractin	ACTR1B	sp|P42025|ACTY_HUMAN Beta-centractin OS=Homo sapiens OX=9606 GN=ACTR1B PE=1 SV=1	1	4	3	3	0	0	0	0	0	0	0	0	0	0	0	0	390	172;346;928;5480	False;True;True;True	195;408;1104;6920	6509;6510;6511;6512;6513;15168;37292;273809;273810	5462;13824;32952;237236;237237	5462;13824;32952;237236					9606
Q76LX8;Q76LX8-2;Q76LX8-3;Q76LX8-4	Q76LX8;Q76LX8-2;Q76LX8-3	29;28;27;8	29;28;27;8	29;28;27;8	A disintegrin and metalloproteinase with thrombospondin motifs 13	ADAMTS13	sp|Q76LX8|ATS13_HUMAN A disintegrin and metalloproteinase with thrombospondin motifs 13 OS=Homo sapiens OX=9606 GN=ADAMTS13 PE=1 SV=1;sp|Q76LX8-2|ATS13_HUMAN Isoform 2 of A disintegrin and metalloproteinase with thrombospondin motifs 13 OS=Homo sapiens OX=	4	29	29	29	281724760	7155800	5323400	2739600000	11214000	8988200	0	22107000	0	0	0	30015000	536	44;163;224;496;660;912;974;1195;1410;1484;1965;1966;2006;2594;3046;3112;3133;3470;3946;3978;4154;4638;4740;5082;5129;5238;5529;5880;5980	True;True;True;True;True;True;True;True;True;True;True;True;True;True;True;True;True;True;True;True;True;True;True;True;True;True;True;True;True	53;184;253;587;781;1085;1164;1441;1692;1791;2410;2411;2456;3149;3690;3773;3797;4215;4926;4972;5209;5796;5921;6398;6489;6629;6982;7417;7534	1838;1839;6087;6088;6089;6090;6091;6092;6093;6094;6095;6096;6097;6098;6099;6100;6101;6102;6103;6104;8980;8981;8982;8983;22025;22026;27731;36933;36934;36935;44042;54681;54682;62965;62966;68080;68081;68082;68083;68084;98333;98334;98335;98336;98337;99658;99659;99660;99661;123706;123707;123708;123709;123710;123711;123712;123713;123714;123715;123716;123717;123718;123719;141592;145176;145177;145178;145…	2422;5191;5192;5193;5194;5195;5196;5197;5198;5199;7813;19427;24548;32699;32700;39549;48189;48190;54921;60451;60452;89124;89125;90127;90128;90129;112164;112165;112166;112167;112168;112169;112170;112171;112172;127763;129886;129887;130154;130155;138062;138063;138064;138065;161430;163677;163678;170781;170782;170783;187886;187887;187888;187889;187890;189606;189607;189608;212146;212147;220388;227296;23…	2422;5199;7813;19427;24548;32700;39549;48190;54921;60452;89124;89125;90129;112169;127763;129886;130155;138064;161430;163677;170782;187890;189607;212146;220388;227296;238717;260701;266348					9606;9606;9606;9606
P30566;P30566-2	P30566;P30566-2	4;3	4;3	4;3	Adenylosuccinate lyase	ADSL	sp|P30566|PUR8_HUMAN Adenylosuccinate lyase OS=Homo sapiens OX=9606 GN=ADSL PE=1 SV=2;sp|P30566-2|PUR8_HUMAN Isoform 2 of Adenylosuccinate lyase OS=Homo sapiens OX=9606 GN=ADSL	2	4	4	4	0	0	0	0	0	0	0	0	0	0	0	0	367	2196;4073;5267;5470	True;True;True;True	2677;5096;6666;6905	107422;191991;191992;263313;273504;273505	97100;166589;166590;228645;236988	97100;166589;228645;236988					9606;9606
Q9UKV8-2;Q9UKV8;Q9H9G7-2;Q9UL18;Q9H9G7;Q9HCK5	Q9UKV8-2;Q9UKV8	17;17;2;2;2;1	17;17;2;2;2;1	17;17;2;2;2;1	Protein argonaute-2	AGO2	sp|Q9UKV8-2|AGO2_HUMAN Isoform 2 of Protein argonaute-2 OS=Homo sapiens OX=9606 GN=AGO2;sp|Q9UKV8|AGO2_HUMAN Protein argonaute-2 OS=Homo sapiens OX=9606 GN=AGO2 PE=1 SV=3	6	17	17	17	735750	0	0	0	0	7357500	0	0	0	0	0	0	644	217;736;1259;2307;2711;2963;3201;3212;3336;3633;3760;4002;4068;4408;4558;5463;5807	True;True;True;True;True;True;True;True;True;True;True;True;True;True;True;True;True	245;877;1518;2809;3293;3589;3890;3901;4055;4056;4438;4439;4609;5001;5091;5522;5704;6898;7331	8885;30552;30553;30554;30555;57536;114787;114788;128954;128955;138777;147776;147777;148071;148072;151859;151860;151861;151862;164477;164478;169447;189825;191962;191963;208683;215579;215580;273343;296480	7763;26789;50924;105518;105519;117084;117085;125451;131568;131569;131570;131789;134380;134381;144145;144146;147951;147952;165034;166578;166579;180599;185892;185893;236855;236856;257651	7763;26789;50924;105519;117084;125451;131569;131789;134381;144146;147951;165034;166578;180599;185893;236856;257651					9606;9606;9606;9606;9606;9606
P01019	P01019	8	8	8	Angiotensinogen;Angiotensin-1;Angiotensin-2;Angiotensin-3;Angiotensin-4;Angiotensin 1-9;Angiotensin 1-7;Angiotensin 1-5;Angiotensin 1-4	AGT	sp|P01019|ANGT_HUMAN Angiotensinogen OS=Homo sapiens OX=9606 GN=AGT PE=1 SV=1	1	8	8	8	20626000	0	21810000	51258000	70496000	62696000	0	0	0	0	0	0	110	72;295;913;3211;4187;4600;5296;5465	True;True;True;True;True;True;True;True	83;337;1086;3900;5259;5755;6703;6900	2705;2706;11440;11441;11442;11443;11444;11445;11446;11447;11448;11449;11450;11451;11452;11453;11454;11455;11456;11457;36936;36937;36938;36939;36940;36941;36942;36943;36944;148065;148066;148067;148068;148069;148070;198873;198874;198875;198876;198877;198878;198879;198880;198881;198882;198883;198884;217009;217010;217011;217012;217013;217014;217015;217016;217017;217018;217019;217020;217021;267359;267…	3029;9986;9987;9988;9989;9990;9991;9992;32701;32702;32703;131787;131788;171841;171842;171843;171844;171845;171846;171847;171848;186815;186816;186817;186818;186819;186820;186821;232325;236859;236860;236861;236862;236863;236864;236865;236866;236867;236868;236869;236870;236871;236872;236873;236874;236875;236876;236877;236878	3029;9987;32702;131787;171844;186816;232325;236864					9606
Q8WYP5;Q8WYP5-3;Q8WYP5-2	Q8WYP5;Q8WYP5-3;Q8WYP5-2	2;2;2	2;2;2	2;2;2	Protein ELYS	AHCTF1	sp|Q8WYP5|ELYS_HUMAN Protein ELYS OS=Homo sapiens OX=9606 GN=AHCTF1 PE=1 SV=3;sp|Q8WYP5-3|ELYS_HUMAN Isoform 3 of Protein ELYS OS=Homo sapiens OX=9606 GN=AHCTF1;sp|Q8WYP5-2|ELYS_HUMAN Isoform 2 of Protein ELYS OS=Homo sapiens OX=9606 GN=AHCTF1	3	2	2	2	1697500	0	0	0	0	0	0	0	0	6114000	0	10861000	572	1277;5754	True;True	1538;7262	58128;58129;58130;58131;58132;58133;58134;58135;58136;58137;292874;292875;292876;292877	51315;51316;254655;254656;254657;254658	51315;254655					9606;9606;9606
O95433-2;O95433	O95433-2;O95433	3;3	3;3	3;3	Activator of 90 kDa heat shock protein ATPase homolog 1	AHSA1	sp|O95433-2|AHSA1_HUMAN Isoform 2 of Activator of 90 kDa heat shock protein ATPase homolog 1 OS=Homo sapiens OX=9606 GN=AHSA1;sp|O95433|AHSA1_HUMAN Activator of 90 kDa heat shock protein ATPase homolog 1 OS=Homo sapiens OX=9606 GN=AHSA1 PE=1 SV=1	2	3	3	3	0	0	0	0	0	0	0	0	0	0	0	0	90	1388;1539;5338	True;True;True	1665;1877;6751	62307;73020;269674	54484;65847;234475;234476	54484;65847;234475					9606;9606
P02765	P02765	6	6	6	Alpha-2-HS-glycoprotein;Alpha-2-HS-glycoprotein chain A;Alpha-2-HS-glycoprotein chain B	AHSG	sp|P02765|FETUA_HUMAN Alpha-2-HS-glycoprotein OS=Homo sapiens OX=9606 GN=AHSG PE=1 SV=2	1	6	6	6	200477000	40168000	218770000	228310000	1032100000	411040000	0	40833000	12472000	39503000	21742000	0	188	373;1192;1662;2252;2254;5199	True;True;True;True;True;True	439;1438;2025;2746;2748;6578	16271;16272;16273;16274;16275;16276;54661;54662;54663;54664;54665;54666;54667;54668;54669;54670;54671;54672;54673;54674;54675;54676;54677;80211;80212;80213;80214;80215;112181;112182;112183;112184;112185;112186;112187;112188;112189;112190;112191;112192;112193;112194;112195;112196;112197;112198;112199;112200;112201;112202;112203;112204;112205;112206;112207;112208;112209;112210;112211;112212;112213;…	14496;14497;14498;14499;48177;48178;48179;48180;48181;48182;48183;48184;48185;71736;71737;102493;102494;102495;102496;102497;102498;102499;102500;102501;102502;102503;102504;102505;102506;102507;102508;102509;102510;102511;102512;102513;102514;102515;102516;102517;102518;102519;102520;102521;102522;102524;102525;102526;102527;102528;102529;102530;102531;102532;102533;102534;102535;102536;102537;1…	14498;48183;71736;102494;102540;225367					9606
Q9GZX7-2;Q9GZX7	Q9GZX7-2;Q9GZX7	1;1	1;1	1;1	Single-stranded DNA cytosine deaminase	AICDA	sp|Q9GZX7-2|AICDA_HUMAN Isoform 2 of Single-stranded DNA cytosine deaminase OS=Homo sapiens OX=9606 GN=AICDA;sp|Q9GZX7|AICDA_HUMAN Single-stranded DNA cytosine deaminase OS=Homo sapiens OX=9606 GN=AICDA PE=1 SV=1	2	1	1	1	0	0	0	0	0	0	0	0	0	0	0	0	607	960	TRUE	1148;1149	40223;40224;40225;40226;40227;40228;40229;40230;40231;40232;40233;40234;40235;40236;40237;40238;40239;40240;40241;40242;40243	35597;35598;35599;35600;35601;35602;35603;35604;35605;35606;35607	35600		489		6	9606;9606
Q9Y2D5;Q9Y2D5-5;Q9Y2D5-7;Q9Y2D5-6;Q9Y2D5-4	Q9Y2D5;Q9Y2D5-5;Q9Y2D5-7;Q9Y2D5-6;Q9Y2D5-4	1;1;1;1;1	1;1;1;1;1	1;1;1;1;1	A-kinase anchor protein 2	AKAP2	sp|Q9Y2D5|AKAP2_HUMAN A-kinase anchor protein 2 OS=Homo sapiens OX=9606 GN=AKAP2 PE=1 SV=3;sp|Q9Y2D5-5|AKAP2_HUMAN Isoform 2 of A-kinase anchor protein 2 OS=Homo sapiens OX=9606 GN=AKAP2;sp|Q9Y2D5-7|AKAP2_HUMAN Isoform 5 of A-kinase anchor protein 2 OS=Hom	5	1	1	1	0	0	0	0	0	0	0	0	0	0	0	0	652	4089	TRUE	5115	192608	167090	167090		502		333	9606;9606;9606;9606;9606
P31749-2;Q9Y243-2;Q9Y243;P31749	P31749-2;Q9Y243-2;Q9Y243;P31749	1;1;1;1	1;1;1;1	1;1;1;1	RAC-alpha serine/threonine-protein kinase;RAC-gamma serine/threonine-protein kinase	AKT1;AKT3	sp|P31749-2|AKT1_HUMAN Isoform 2 of RAC-alpha serine/threonine-protein kinase OS=Homo sapiens OX=9606 GN=AKT1;sp|Q9Y243-2|AKT3_HUMAN Isoform 2 of RAC-gamma serine/threonine-protein kinase OS=Homo sapiens OX=9606 GN=AKT3;sp|Q9Y243|AKT3_HUMAN RAC-gamma serin	4	1	1	1	24595280	10075900	41267000	11187000	8964800	0	0	12199000	0	153010000	19325000	0	369	849	TRUE	1001	33498;33499;33500;33501;33502;33503;33504;33505;33506;33507;33508;33509;33510;33511;33512;33513;33514;33515;33516;33517;33518;33519;33520;33521;33522;33523;33524;33525;33526;33527;33528;33529;33530;33531;33532;33533	29326;29327;29328;29329;29330;29331;29332;29333	29329					9606;9606;9606;9606
P02768;P02768-2;P02768-3	P02768;P02768-2;P02768-3	68;44;43	68;44;43	68;44;43	Serum albumin	ALB	sp|P02768|ALBU_HUMAN Serum albumin OS=Homo sapiens OX=9606 GN=ALB PE=1 SV=2;sp|P02768-2|ALBU_HUMAN Isoform 2 of Serum albumin OS=Homo sapiens OX=9606 GN=ALB;sp|P02768-3|ALBU_HUMAN Isoform 3 of Serum albumin OS=Homo sapiens OX=9606 GN=ALB	3	68	68	68	18038140000	8606950000	16949000000	9573500000	104890000000	8860700000	5222000000	3796600000	4525200000	8353200000	5685200000	12526000000	190	5;12;47;48;107;108;310;530;566;570;723;846;1011;1084;1156;1157;1337;1380;1381;1404;1547;1608;2206;2210;2693;2730;2747;2759;2787;2835;2836;2843;3025;3365;3398;3408;3409;3414;3554;3659;3660;3906;3929;3983;4075;4076;4177;4178;4223;4310;4311;4334;4340;4341;4395;4542;4543;4616;4617;4874;5203;5323;5380;5381;5520;5885;5895;5920	True;True;True;True;True;True;True;True;True;True;True;True;True;True;True;True;True;True;True;True;True;True;True;True;True;True;True;True;True;True;True;True;True;True;True;True;True;True;True;True;True;True;True;True;True;True;True;True;True;True;True;True;True;True;True;True;True;True;True;True;True;True;True;True;True;True;True;True	5;12;13;56;57;122;123;357;621;622;664;668;669;859;860;997;998;1213;1214;1300;1393;1394;1395;1607;1657;1658;1684;1685;1885;1886;1960;1961;1962;2688;2696;3268;3315;3316;3336;3337;3351;3383;3437;3438;3446;3663;4087;4088;4123;4124;4134;4135;4136;4137;4138;4139;4140;4146;4335;4336;4337;4466;4467;4870;4907;4977;5098;5099;5100;5101;5244;5245;5246;5247;5302;5303;5405;5406;5431;5432;5433;5434;5444;5445;55…	23;24;25;26;27;28;29;78;79;80;81;82;83;84;85;86;87;88;89;90;91;92;93;94;95;96;97;98;99;100;101;102;103;104;105;106;107;108;109;110;111;112;113;114;115;116;117;118;119;120;121;122;123;124;125;126;127;128;129;130;131;132;133;134;135;136;137;138;139;140;141;142;143;144;145;146;147;148;149;150;151;152;153;154;155;156;157;158;159;160;161;162;163;164;165;166;167;168;169;170;171;172;173;174;175;176;177;…
P04075;P04075-2	P04075;P04075-2	8;5	8;5	8;5	Fructose-bisphosphate aldolase A	ALDOA	sp|P04075|ALDOA_HUMAN Fructose-bisphosphate aldolase A OS=Homo sapiens OX=9606 GN=ALDOA PE=1 SV=2;sp|P04075-2|ALDOA_HUMAN Isoform 2 of Fructose-bisphosphate aldolase A OS=Homo sapiens OX=9606 GN=ALDOA	2	8	8	8	1623700	0	0	16237000	0	0	0	0	0	0	0	0	203	1862;1863;3238;3559;4023;4024;4376;5193	True;True;True;True;True;True;True;True	2268;2269;3932;4342;5028;5029;5489;6570;6571	92683;92684;92685;92686;92687;92688;92689;92690;92691;92692;92693;92694;92695;92696;92697;148517;162444;190190;190191;208293;259679;259680;259681;259682;259683;259684;259685;259686	83843;83844;83845;83846;83847;132091;142867;165275;165276;180387;225343;225344;225345;225346;225347;225348;225349	83844;83847;132091;142867;165275;165276;180387;225344	264		285		9606;9606
P02760	P02760	10	10	10	Protein AMBP;Alpha-1-microglobulin;Inter-alpha-trypsin inhibitor light chain;Trypstatin	AMBP	sp|P02760|AMBP_HUMAN Protein AMBP OS=Homo sapiens OX=9606 GN=AMBP PE=1 SV=1	1	10	10	10	84224800	62765500	58483000	330710000	130530000	104660000	28949000	70555000	51313000	67048000	0	0	186	145;662;1090;1394;1447;1758;2083;2645;5177;5670	True;True;True;True;True;True;True;True;True;True	161;783;1306;1671;1739;2137;2540;3210;6550;7153	5686;5687;5688;5689;5690;5691;5692;5693;5694;5695;5696;5697;5698;5699;27738;27739;27740;27741;50529;62361;62362;62363;62364;62365;62366;62367;62368;62369;62370;62371;62372;62373;62374;62375;62376;62377;62378;62379;62380;62381;65288;65289;65290;65291;65292;65293;84053;84054;84055;84056;84057;84058;102949;102950;102951;102952;102953;102954;102955;102956;102957;102958;102959;102960;102961;102962;102…	4953;4954;4955;4956;4957;4958;4959;4960;4961;4962;4963;4964;4965;24550;24551;44237;54512;54513;54514;54515;57501;57502;57503;74663;74664;92948;92949;92950;92951;92952;92953;92954;92955;92956;92957;92958;92959;92960;92961;92962;92963;92964;92965;92966;92967;92968;92969;92970;92971;114704;114705;223964;223965;223966;223967;223968;223969;223970;223971;245998;245999;246000;246001;246002;246003;246004…	4961;24550;44237;54513;57502;74663;92955;114704;223966;246003	253	189;190	323	241;243	9606
P16157-2;P16157-11;P16157-12;P16157;P16157-3;P16157-16;P16157-5;P16157-8;P16157-15;P16157-10;P16157-13;P16157-4;P16157-7;P16157-6;P16157-9;P16157-14;P16157-21	P16157-2;P16157-11;P16157-12;P16157;P16157-3;P16157-16;P16157-5;P16157-8;P16157-15;P16157-10;P16157-13;P16157-4;P16157-7;P16157-6;P16157-9;P16157-14;P16157-21	13;13;13;13;13;13;13;13;13;13;13;13;13;13;13;13;12	13;13;13;13;13;13;13;13;13;13;13;13;13;13;13;13;12	13;13;13;13;13;13;13;13;13;13;13;13;13;13;13;13;12	Ankyrin-1	ANK1	sp|P16157-2|ANK1_HUMAN Isoform Er16 of Ankyrin-1 OS=Homo sapiens OX=9606 GN=ANK1;sp|P16157-11|ANK1_HUMAN Isoform Er10 of Ankyrin-1 OS=Homo sapiens OX=9606 GN=ANK1;sp|P16157-12|ANK1_HUMAN Isoform Er11 of Ankyrin-1 OS=Homo sapiens OX=9606 GN=ANK1;sp|P16157|A	17	13	13	13	19498400	6912500	13825000	0	0	0	75368000	0	30013000	31025000	44753000	0	321	1050;1175;1276;2514;2861;2987;3065;3402;3454;3683;4844;5018;5704	True;True;True;True;True;True;True;True;True;True;True;True;True	1262;1419;1537;3056;3464;3615;3711;4128;4193;4497;6063;6292;7195	49170;54567;58127;120891;120892;120893;132967;139719;142077;154638;154639;156131;156132;165423;228904;228905;241024;241025;241026;241027;241028;241029;241030;241031;241032;241033;241034;241035;241036;241037;241038;241039;241040;241041;287647;287648;287649;287650;287651;287652;287653	43439;48105;51314;110129;110130;119863;126189;128105;136896;137951;144893;196155;196156;196157;208380;208381;249123	43439;48105;51314;110130;119863;126189;128105;136896;137951;144893;196156;208380;249123					9606;9606;9606;9606;9606;9606;9606;9606;9606;9606;9606;9606;9606;9606;9606;9606;9606
Q9H6X2-5;Q9H6X2;Q9H6X2-3;Q9H6X2-4;Q9H6X2-6;Q9H6X2-2	Q9H6X2-5;Q9H6X2	5;5;2;2;2;2	5;5;2;2;2;2	4;4;2;2;2;2	Anthrax toxin receptor 1	ANTXR1	sp|Q9H6X2-5|ANTR1_HUMAN Isoform 5 of Anthrax toxin receptor 1 OS=Homo sapiens OX=9606 GN=ANTXR1;sp|Q9H6X2|ANTR1_HUMAN Anthrax toxin receptor 1 OS=Homo sapiens OX=9606 GN=ANTXR1 PE=1 SV=2	6	5	5	4	0	0	0	0	0	0	0	0	0	0	0	0	618	399;2751;2839;3555;3589	True;True;True;True;True	472;3342;3442;4338;4376	17259;17260;17261;17262;130183;130184;132239;132240;162421;162944;162945	15221;15222;15223;118109;118110;119461;119462;142857;142858;142859;143129	15222;118109;119461;142857;143129					9606;9606;9606;9606;9606;9606
P58335-2;P58335-4;P58335;P58335-3	P58335-2;P58335-4;P58335	4;4;4;1	3;3;3;1	3;3;3;1	Anthrax toxin receptor 2	ANTXR2	sp|P58335-2|ANTR2_HUMAN Isoform 2 of Anthrax toxin receptor 2 OS=Homo sapiens OX=9606 GN=ANTXR2;sp|P58335-4|ANTR2_HUMAN Isoform 4 of Anthrax toxin receptor 2 OS=Homo sapiens OX=9606 GN=ANTXR2;sp|P58335|ANTR2_HUMAN Anthrax toxin receptor 2 OS=Homo sapiens O	4	4	3	3	329130	0	0	3291300	0	0	0	0	0	0	0	0	416	142;1120;2751;2838	True;True;False;True	158;1337;3342;3441	5658;5659;5660;5661;5662;51507;51508;130183;130184;132233;132234;132235;132236;132237;132238	4932;4933;4934;4935;45116;45117;118109;118110;119456;119457;119458;119459;119460	4935;45117;118109;119458					9606;9606;9606;9606
P04083	P04083	8	8	8	Annexin A1	ANXA1	sp|P04083|ANXA1_HUMAN Annexin A1 OS=Homo sapiens OX=9606 GN=ANXA1 PE=1 SV=2	1	8	8	8	4361000	0	0	0	43610000	0	0	0	0	0	0	0	204	315;819;1738;1910;2056;2441;4456;5088	True;True;True;True;True;True;True;True	365;968;2115;2336;2511;2967;5577;6413	12865;12866;12867;32302;32303;83256;83257;83258;94701;94702;94703;102105;102106;119319;119320;210216;246993;246994;246995	10993;10994;28097;74041;85514;85515;85516;92252;109086;109087;181707;212999;213000;213001	10993;28097;74041;85515;92252;109087;181707;213001					9606
P07355-2;P07355;A6NMY6	P07355-2;P07355;A6NMY6	6;6;5	6;6;5	6;6;5	Annexin A2;Putative annexin A2-like protein	ANXA2;ANXA2P2	sp|P07355-2|ANXA2_HUMAN Isoform 2 of Annexin A2 OS=Homo sapiens OX=9606 GN=ANXA2;sp|P07355|ANXA2_HUMAN Annexin A2 OS=Homo sapiens OX=9606 GN=ANXA2 PE=1 SV=2;sp|A6NMY6|AXA2L_HUMAN Putative annexin A2-like protein OS=Homo sapiens OX=9606 GN=ANXA2P2 PE=5 SV=2	3	6	6	6	7629100	0	0	0	0	0	18178000	0	18945000	17989000	21179000	0	252	682;2084;4404;4648;5078;5089	True;True;True;True;True;True	805;2541;5518;5806;6392;6414	28375;28376;28377;102994;102995;102996;102997;102998;102999;103000;103001;208635;218850;218851;218852;218853;218854;218855;218856;218857;218858;218859;218860;218861;245929;245930;245931;245932;245933;245934;245935;245936;245937;245938;245939;245940;245941;245942;245943;245944;245945;245946;245947;245948;245949;245950;245951;245952;246996;246997;246998;246999;247000;247001;247002;247003;247004;247…	24966;92972;92973;92974;92975;180573;188108;188109;211926;211927;211928;211929;211930;211931;211932;211933;211934;211935;213002;213003;213004;213005;213006	24966;92972;180573;188109;211934;213005					9606;9606;9606
P20073-2;P20073	P20073-2;P20073	5;5	5;5	5;5	Annexin A7	ANXA7	sp|P20073-2|ANXA7_HUMAN Isoform 2 of Annexin A7 OS=Homo sapiens OX=9606 GN=ANXA7;sp|P20073|ANXA7_HUMAN Annexin A7 OS=Homo sapiens OX=9606 GN=ANXA7 PE=1 SV=3	2	5	5	5	0	0	0	0	0	0	0	0	0	0	0	0	333	326;737;855;1705;1792	True;True;True;True;True	384;878;1007;2078;2173	13300;13301;30556;33564;33565;82205;85379;85380;85381;85382;85383	11268;26790;29351;73486;75954;75955;75956;75957;75958	11268;26790;29351;73486;75954		366		248	9606;9606
P63010-3;P63010;P63010-2;Q10567-4;Q10567-3;Q10567-2;Q10567	P63010-3;P63010;P63010-2	4;4;4;1;1;1;1	4;4;4;1;1;1;1	4;4;4;1;1;1;1	AP-2 complex subunit beta	AP2B1	sp|P63010-3|AP2B1_HUMAN Isoform 3 of AP-2 complex subunit beta OS=Homo sapiens OX=9606 GN=AP2B1;sp|P63010|AP2B1_HUMAN AP-2 complex subunit beta OS=Homo sapiens OX=9606 GN=AP2B1 PE=1 SV=1;sp|P63010-2|AP2B1_HUMAN Isoform 2 of AP-2 complex subunit beta OS=Hom	7	4	4	4	0	0	0	0	0	0	0	0	0	0	0	0	439	945;1555;2811;4710	True;True;True;True	1128;1896;3410;5884	38042;74070;131576;220014;220015;220016;220017;220018;220019	33696;66956;118990;188903;188904	33696;66956;118990;188904					9606;9606;9606;9606;9606;9606;9606
P02743	P02743	5	5	5	Serum amyloid P-component;Serum amyloid P-component(1-203)	APCS	sp|P02743|SAMP_HUMAN Serum amyloid P-component OS=Homo sapiens OX=9606 GN=APCS PE=1 SV=2	1	5	5	5	139780400	0	1176400000	27641000	132870000	60893000	0	0	0	0	0	0	175	559;893;2583;4114;5354	True;True;True;True;True	652;1056;3135;5164;6768	23316;23317;23318;23319;35694;123440;123441;123442;123443;123444;123445;123446;123447;123448;123449;123450;196412;196413;270020	20326;31493;111994;111995;111996;111997;111998;111999;112000;112001;170053;234667	20326;31493;111996;170053;234667					9606
Q9HDC9;Q9HDC9-2	Q9HDC9;Q9HDC9-2	12;9	12;9	12;9	Adipocyte plasma membrane-associated protein	APMAP	sp|Q9HDC9|APMAP_HUMAN Adipocyte plasma membrane-associated protein OS=Homo sapiens OX=9606 GN=APMAP PE=1 SV=2;sp|Q9HDC9-2|APMAP_HUMAN Isoform 2 of Adipocyte plasma membrane-associated protein OS=Homo sapiens OX=9606 GN=APMAP	2	12	12	12	44222710	0	0	432890000	0	9337100	0	0	0	0	0	0	625	1039;1311;1600;1812;1904;2902;2931;2947;3062;4293;5450;5953	True;True;True;True;True;True;True;True;True;True;True;True	1246;1574;1951;2208;2321;3509;3551;3568;3708;5386;6884;7503	48533;48534;58590;77046;77047;89013;89014;89015;89016;89017;89018;94205;94206;94207;94208;94209;94210;94211;133964;133965;133966;133967;137907;137908;137909;137910;138216;138217;138218;138219;138220;142049;142050;142051;142052;142053;142054;142055;142056;142057;142058;142059;142060;202580;202581;202582;273165;273166;305239	43000;43001;51611;69425;79793;84926;84927;84928;84929;84930;120636;124920;124921;124922;124923;125141;125142;128088;128089;128090;128091;128092;174397;236778;236779;265836	43000;51611;69425;79793;84927;120636;124921;125141;128088;174397;236778;265836	521		260		9606;9606
P02647	P02647	29	29	29	Apolipoprotein A-I;Proapolipoprotein A-I;Truncated apolipoprotein A-I	APOA1	sp|P02647|APOA1_HUMAN Apolipoprotein A-I OS=Homo sapiens OX=9606 GN=APOA1 PE=1 SV=1	1	29	29	29	95820905000	2530600000	3947800000	5383400000	4403300000	933350000000	149350000	106010000	229440000	1113400000	8966600000	559750000	165	121;205;241;466;831;832;951;1045;1335;1336;1384;2143;2752;2779;2873;2989;3047;3251;3252;3315;3921;4105;4971;5308;5416;5555;5579;5580;5772	True;True;True;True;True;True;True;True;True;True;True;True;True;True;True;True;True;True;True;True;True;True;True;True;True;True;True;True;True	136;229;276;549;981;982;1135;1256;1257;1604;1605;1606;1661;2609;3343;3344;3374;3478;3617;3691;3692;3948;3949;3950;4028;4029;4895;5153;6230;6716;6846;7013;7040;7041;7282;7283	5092;5093;5094;5095;5096;5097;5098;5099;5100;5101;5102;5103;5104;5105;5106;5107;5108;5109;5110;5111;5112;5113;5114;5115;5116;5117;5118;5119;5120;5121;5122;5123;5124;5125;5126;5127;5128;5129;5130;5131;5132;5133;5134;5135;5136;5137;5138;5139;5140;5141;7654;7655;10401;10402;20227;20228;20229;20230;20231;20232;20233;20234;20235;20236;20237;20238;20239;20240;20241;20242;20243;20244;20245;20246;20247;2…	4571;4572;4573;4574;4575;4576;4577;4578;4579;6430;9266;17790;17791;17792;17793;17794;17795;17796;17797;17798;17799;17800;17801;17802;17803;17804;17805;17806;17807;17808;17809;17810;17811;17812;17813;17814;17815;17816;17817;17818;17819;17820;17821;17822;17823;17824;17825;17826;17827;17828;17829;17830;17831;17832;17833;17834;17835;17836;17837;17838;17839;17840;17841;17842;17843;17844;17845;17846;17…	4572;6430;9266;17847;28337;28394;33811;43374;53301;53334;54474;93943;118124;118590;119977;126198;127809;132236;132262;133703;160375;169788;205892;232945;236102;239740;240120;240191;255273	104;105;614;615	128	56;73;87;208	136	9606
P02652	P02652	6	6	6	Apolipoprotein A-II;Proapolipoprotein A-II;Truncated apolipoprotein A-II	APOA2	sp|P02652|APOA2_HUMAN Apolipoprotein A-II OS=Homo sapiens OX=9606 GN=APOA2 PE=1 SV=1	1	6	6	6	793881700	26508500	1213500000	3211100000	1045600000	2415600000	0	0	0	0	17593000	35424000	167	188;1308;1338;4588;4676;5419	True;True;True;True;True;True	211;1571;1608;5739;5842;6849	6667;6668;6669;6670;6671;6672;6673;6674;6675;6676;6677;6678;6679;6680;6681;6682;6683;6684;6685;6686;6687;6688;6689;6690;6691;6692;58530;58531;58532;58533;58534;58535;58536;58537;58538;58539;58540;58541;58542;58543;58544;58545;58546;58547;58548;58549;58550;58551;58552;58553;58554;58555;58556;58557;58558;58559;58560;58561;58562;58563;58564;58565;58566;58567;58568;58569;58570;58571;58572;58573;60531…	5561;5562;5563;5564;5565;5566;5567;5568;5569;5570;5571;5572;51573;51574;51575;51576;51577;51578;51579;51580;51581;51582;51583;51584;51585;51586;51587;51588;51589;51590;51591;51592;51593;51594;51595;51596;51597;51598;51599;51600;53337;186605;186606;188430;188431;188432;188433;188434;188435;188436;188437;188438;188439;188440;188441;188442;188443;188444;188445;188446;188447;188448;188449;188450;1884…	5563;51590;53337;186606;188439;236126					9606
P06727	P06727	21	21	21	Apolipoprotein A-IV	APOA4	sp|P06727|APOA4_HUMAN Apolipoprotein A-IV OS=Homo sapiens OX=9606 GN=APOA4 PE=1 SV=3	1	21	21	21	523378920	33493550	367150000	488570000	324680000	3982400000	0	4002100	5613100	61374000	0	0	245	311;1287;2310;2311;2509;2694;2799;2907;2957;2974;3026;3168;3401;4385;4475;4592;4593;4594;5131;5310;5497	True;True;True;True;True;True;True;True;True;True;True;True;True;True;True;True;True;True;True;True;True	358;1548;2813;2814;3050;3269;3397;3514;3583;3601;3664;3847;4127;5498;5599;5744;5745;5746;6491;6718;6943	12815;12816;12817;12818;12819;12820;12821;12822;12823;12824;12825;12826;12827;12828;58177;58178;58179;58180;58181;58182;58183;58184;58185;58186;58187;58188;58189;58190;58191;58192;58193;58194;58195;114814;114815;114816;114817;114818;114819;114820;114821;114822;114823;114824;114825;114826;114827;114828;114829;114830;114831;114832;114833;114834;114835;114836;114837;114838;114839;114840;114841;11484…	10956;10957;10958;10959;10960;10961;10962;10963;10964;10965;10966;10967;10968;51333;51334;51335;51336;51337;105543;105544;105545;105546;105547;105548;105549;105550;105551;105552;105553;105554;109878;109879;109880;109881;109882;116887;116888;116889;116890;116891;118937;118938;118939;118940;118941;118942;118943;120646;125426;125427;125428;125429;125430;125431;125432;125433;125434;125435;125436;1254…	10968;51337;105551;105554;109880;116889;118943;120646;125426;125619;126915;130893;136894;180468;182335;186744;186745;186747;220401;232947;237562					9606
Q6Q788	Q6Q788	11	11	11	Apolipoprotein A-V	APOA5	sp|Q6Q788|APOA5_HUMAN Apolipoprotein A-V OS=Homo sapiens OX=9606 GN=APOA5 PE=1 SV=1	1	11	11	11	75370700	0	48948000	680960000	0	23799000	0	0	0	0	0	0	533	139;221;959;1245;1806;2011;2497;2842;3255;4197;5540	True;True;True;True;True;True;True;True;True;True;True	155;249;1147;1504;2191;2461;3038;3445;3953;5269;6995	5639;5640;5641;5642;5643;5644;5645;5646;5647;5648;5649;5650;5651;5652;5653;5654;5655;8920;8921;8922;8923;8924;8925;8926;8927;8928;8929;8930;8931;8932;8933;40216;40217;40218;40219;40220;40221;40222;57338;57339;57340;57341;57342;57343;57344;86163;86164;99692;120394;120395;120396;120397;120398;120399;120400;120401;120402;120403;120404;120405;132263;148776;198934;276409;276410;276411;276412;276413;27…	4915;4916;4917;4918;4919;4920;4921;4922;4923;4924;4925;4926;4927;4928;4929;7778;7779;7780;7781;7782;7783;7784;7785;7786;7787;35593;35594;35595;35596;50759;50760;50761;50762;76853;90141;109765;109766;109767;109768;109769;119474;132279;171879;239307;239308;239309;239310	4917;7787;35595;50762;76853;90141;109769;119474;132279;171879;239307					9606
P04114	P04114	371	371	371	Apolipoprotein B-100;Apolipoprotein B-48	APOB	sp|P04114|APOB_HUMAN Apolipoprotein B-100 OS=Homo sapiens OX=9606 GN=APOB PE=1 SV=2	1	371	371	371	93648140000	66417000000	287100000000	48683000000	45412000000	51580000000	41252000000	103420000000	178050000000	94601000000	81254000000	5129400000	205	17;18;29;30;76;82;128;129;178;201;306;308;317;331;368;376;377;404;405;468;473;477;480;490;534;640;663;698;720;738;749;756;757;759;822;823;824;825;847;850;866;904;908;919;920;938;970;1061;1062;1071;1129;1148;1158;1163;1207;1216;1291;1298;1328;1358;1359;1368;1390;1391;1420;1441;1456;1481;1506;1507;1511;1512;1542;1543;1551;1553;1570;1589;1596;1605;1615;1622;1649;1658;1661;1685;1716;1774;1787;1861;18…	True;True;True;True;True;True;True;True;True;True;True;True;True;True;True;True;True;True;True;True;True;True;True;True;True;True;True;True;True;True;True;True;True;True;True;True;True;True;True;True;True;True;True;True;True;True;True;True;True;True;True;True;True;True;True;True;True;True;True;True;True;True;True;True;True;True;True;True;True;True;True;True;True;True;True;True;True;True;True;True…	18;19;20;21;33;34;35;89;95;144;145;201;224;352;354;355;367;368;369;389;432;442;443;444;445;477;478;479;480;551;552;558;562;563;564;565;568;569;580;581;626;627;757;758;784;785;822;823;851;852;853;854;855;856;879;890;898;899;901;971;972;973;974;975;999;1002;1021;1075;1076;1080;1081;1094;1095;1119;1160;1273;1274;1275;1285;1350;1351;1383;1396;1397;1398;1399;1400;1405;1406;1455;1456;1470;1552;1553;156…	344;345;346;347;348;349;350;351;352;353;354;355;356;357;358;359;360;361;362;363;364;365;366;367;368;369;370;371;372;373;374;375;376;377;378;379;380;381;382;383;384;385;386;387;388;389;390;391;392;393;394;395;396;397;398;399;400;401;402;403;404;405;406;407;408;409;410;411;412;413;414;415;416;417;418;419;420;421;422;423;424;425;426;427;428;429;430;431;432;433;434;435;436;437;438;439;440;441;442;443…
P02654	P02654	4	4	4	Apolipoprotein C-I;Truncated apolipoprotein C-I	APOC1	sp|P02654|APOC1_HUMAN Apolipoprotein C-I OS=Homo sapiens OX=9606 GN=APOC1 PE=1 SV=1	1	4	4	4	254744000	0	0	664640000	0	1882800000	0	0	0	0	0	0	168	1152;1443;3027;3578	True;True;True;True	1387;1388;1735;3665;3666;4362;4363	52911;52912;52913;52914;52915;52916;52917;52918;52919;52920;52921;52922;52923;52924;52925;52926;52927;52928;52929;52930;52931;52932;52933;52934;52935;52936;52937;52938;52939;52940;52941;52942;52943;52944;52945;52946;52947;52948;52949;52950;52951;52952;52953;52954;52955;52956;52957;52958;52959;52960;52961;52962;52963;52964;52965;52966;52967;52968;52969;52970;52971;52972;52973;52974;52975;52976;529…	46318;46319;46320;46321;46322;46323;46324;46325;46326;46327;46328;46329;46330;46331;46332;46333;46334;46335;46336;46337;46338;46339;46340;46341;46342;57481;57482;57483;57484;57485;57486;57487;57488;57489;57490;126916;126917;126918;126919;126920;126921;126922;126923;126924;142923;142924;142925;142926;142927;142928;142929;142930;142931;142932;142933;142934;142935;142936;142937;142938;142939;142940;…	46340;57486;126918;142953		132		64	9606
P02655	P02655	4	4	4	Apolipoprotein C-II;Proapolipoprotein C-II	APOC2	sp|P02655|APOC2_HUMAN Apolipoprotein C-II OS=Homo sapiens OX=9606 GN=APOC2 PE=1 SV=1	1	4	4	4	153581810	9153050	95850000	131520000	14173000	1268400000	0	0	0	4133100	21742000	0	169	1366;4766;4843;5211	True;True;True;True	1640;5955;5956;6062;6596	61264;61265;61266;61267;61268;61269;61270;61271;61272;61273;61274;61275;61276;61277;61278;61279;61280;61281;61282;61283;61284;61285;61286;61287;222961;222962;222963;222964;222965;222966;222967;222968;222969;222970;222971;222972;222973;222974;222975;222976;222977;222978;222979;228854;228855;228856;228857;228858;228859;228860;228861;228862;228863;228864;228865;228866;228867;228868;228869;228870;228…	53638;53639;53640;53641;53642;53643;53644;53645;53646;53647;191391;191392;191393;191394;191395;191396;191397;191398;191399;191400;191401;191402;191403;191404;191405;191406;191407;196131;196132;196133;196134;196135;196136;196137;196138;196139;196140;196141;196142;196143;196144;196145;196146;196147;196148;196149;196150;196151;196152;196153;196154;226992;226993	53642;191399;196132;226992		133		82	9606
P02656	P02656	3	3	3	Apolipoprotein C-III	APOC3	sp|P02656|APOC3_HUMAN Apolipoprotein C-III OS=Homo sapiens OX=9606 GN=APOC3 PE=1 SV=1	1	3	3	3	344907000	0	332570000	929620000	53680000	2133200000	0	0	0	0	0	0	170	684;1625;2103	True;True;True	807;808;1982;2560	28388;28389;28390;28391;28392;28393;28394;28395;28396;28397;28398;28399;28400;28401;28402;28403;28404;28405;28406;28407;28408;28409;28410;28411;28412;28413;28414;28415;28416;28417;28418;28419;28420;28421;28422;28423;28424;28425;28426;28427;28428;28429;28430;28431;28432;28433;28434;28435;28436;28437;28438;28439;28440;28441;28442;28443;28444;28445;28446;28447;28448;28449;28450;28451;28452;28453;284…	24973;24974;24975;24976;24977;24978;24979;24980;24981;24982;24983;24984;24985;24986;24987;24988;24989;24990;24991;24992;24993;24994;24995;24996;24997;24998;24999;25000;25001;25002;25003;25004;25005;25006;25007;25008;25009;25010;25011;25012;25013;25014;25015;25016;25017;25018;25019;25020;25021;25022;25023;25024;25025;25026;25027;25028;25029;25030;25031;25032;25033;25034;25035;25036;25037;25038;250…	25016;69949;93133					9606
P55056	P55056	4	4	4	Apolipoprotein C-IV	APOC4	sp|P55056|APOC4_HUMAN Apolipoprotein C-IV OS=Homo sapiens OX=9606 GN=APOC4 PE=1 SV=1	1	4	4	4	137763190	78977500	127690000	413100000	83177000	531630000	74778000	19427000	0	0	121690000	6139900	409	548;1258;1795;3369	True;True;True;True	641;1517;2176;2177;4092	23196;23197;23198;23199;23200;23201;23202;23203;23204;23205;23206;23207;57485;57486;57487;57488;57489;57490;57491;57492;57493;57494;57495;57496;57497;57498;57499;57500;57501;57502;57503;57504;57505;57506;57507;57508;57509;57510;57511;57512;57513;57514;57515;57516;57517;57518;57519;57520;57521;57522;57523;57524;57525;57526;57527;57528;57529;57530;57531;57532;57533;57534;57535;85395;85396;85397;853…	20260;20261;20262;50895;50896;50897;50898;50899;50900;50901;50902;50903;50904;50905;50906;50907;50908;50909;50910;50911;50912;50913;50914;50915;50916;50917;50918;50919;50920;50921;50922;50923;75968;75969;75970;75971;75972;75973;75974;75975;75976;75977;75978;75979;75980;75981;75982;75983;75984;75985;75986;75987;75988;75989;75990;75991;75992;75993;75994;75995;136446	20262;50914;75989;136446		403		82	9606
P05090	P05090	6	6	6	Apolipoprotein D	APOD	sp|P05090|APOD_HUMAN Apolipoprotein D OS=Homo sapiens OX=9606 GN=APOD PE=1 SV=1	1	6	6	6	510177300	298505000	1180000000	1005600000	676650000	1604700000	0	21570000	16243000	264570000	332440000	0	224	624;2484;3615;3713;3811;5457	True;True;True;True;True;True	737;3021;3022;4413;4414;4551;4689;6891	27166;27167;27168;27169;27170;27171;27172;27173;27174;27175;27176;27177;27178;27179;27180;27181;27182;27183;120093;120094;120095;120096;120097;120098;120099;120100;120101;120102;120103;120104;120105;120106;120107;120108;120109;120110;120111;120112;120113;120114;120115;120116;120117;120118;120119;163989;163990;163991;163992;163993;163994;163995;163996;163997;163998;163999;164000;164001;164002;1640…	24214;24215;24216;24217;24218;24219;24220;24221;24222;24223;24224;24225;24226;24227;109615;109616;109617;109618;109619;109620;109621;109622;143796;143797;143798;143799;143800;143801;143802;143803;143804;143805;143806;143807;143808;143809;143810;143811;143812;145619;145620;145621;145622;145623;145624;145625;145626;145627;145628;145629;145630;145631;145632;145633;145634;145635;150435;150436;150437;…	24215;109620;143801;145622;150440;236811		288		177	9606
P02649	P02649	27	27	27	Apolipoprotein E	APOE	sp|P02649|APOE_HUMAN Apolipoprotein E OS=Homo sapiens OX=9606 GN=APOE PE=1 SV=1	1	27	27	27	4234608000	2215500000	6083900000	12150000000	4485400000	10181000000	1795000000	1320000000	916080000	1623300000	2636000000	1155400000	166	35;238;288;289;361;557;668;937;1265;1346;1780;2824;2844;2879;2950;2975;3034;3208;3478;4201;4266;4474;4818;5311;5530;5739;5794	True;True;True;True;True;True;True;True;True;True;True;True;True;True;True;True;True;True;True;True;True;True;True;True;True;True;True	40;41;272;326;327;328;329;425;650;790;1118;1524;1616;2159;2160;3423;3447;3484;3571;3572;3602;3674;3897;4223;4224;5273;5358;5597;5598;6028;6029;6719;6983;6984;7246;7312	1060;1061;1062;1063;1064;1065;1066;1067;1068;1069;1070;1071;1072;1073;1074;1075;1076;1077;1078;1079;1080;1081;1082;1083;1084;1085;1086;1087;1088;1089;1090;1091;1092;1093;1094;1095;1096;1097;1098;1099;1100;1101;1102;1103;1104;1105;1106;1107;1108;1109;1110;1111;1112;1113;1114;1115;1116;1117;1118;1119;1120;1121;1122;1123;1124;1125;1126;1127;1128;1129;1130;1131;1132;1133;1134;1135;1136;1137;1138;1139…	1453;1454;1455;1456;1457;1458;1459;1460;1461;1462;1463;1464;1465;1466;1467;1468;1469;1470;1471;1472;1473;1474;1475;1476;1477;1478;1479;1480;1481;1482;1483;1484;1485;1486;1487;1488;1489;1490;1491;1492;1493;1494;1495;1496;1497;1498;1499;1500;1501;1502;1503;1504;1505;1506;1507;1508;1509;1510;1511;1512;1513;1514;1515;1516;1517;1518;1519;1520;1521;1522;1523;1524;1525;1526;1527;1528;1529;1530;1531;1532…	1582;9258;9947;9955;14071;20319;24667;33028;50940;53360;74797;119205;119517;120044;125258;125674;126952;131758;138084;171941;174072;182211;194733;233066;238754;254481;256321	106	129;130;131	316	126;143;290	9606
Q13790	Q13790	3	3	3	Apolipoprotein F	APOF	sp|Q13790|APOF_HUMAN Apolipoprotein F OS=Homo sapiens OX=9606 GN=APOF PE=1 SV=2	1	3	3	3	9467240	0	32146000	8850200	8421200	45255000	0	0	0	0	0	0	491	4537;4632;4822	True;True;True	5676;5677;5790;6033	215033;215034;215035;215036;215037;215038;215039;215040;215041;215042;215043;215044;215045;215046;218436;218437;218438;218439;218440;218441;218442;227143;227144;227145;227146;227147;227148;227149;227150;227151;227152;227153;227154;227155	185430;185431;185432;185433;185434;185435;185436;185437;185438;185439;187866;187867;187868;187869;187870;194779;194780;194781;194782;194783;194784;194785;194786	185431;187866;194780	872;873		254;255		9606
P02749	P02749	11	11	11	Beta-2-glycoprotein 1	APOH	sp|P02749|APOH_HUMAN Beta-2-glycoprotein 1 OS=Homo sapiens OX=9606 GN=APOH PE=1 SV=3	1	11	11	11	273798600	161795000	249370000	789830000	390810000	108300000	66456000	82430000	84770000	215290000	72900000	677830000	180	467;493;646;1200;1541;4865;4878;4939;4940;5259;5778	True;True;True;True;True;True;True;True;True;True;True	550;584;765;1447;1879;6086;6108;6192;6193;6655;6656;7296	20350;20351;20352;20353;20354;20355;20356;20357;20358;20359;20360;20361;21961;21962;21963;21964;21965;21966;21967;21968;21969;21970;21971;21972;21973;21974;21975;21976;21977;21978;21979;21980;21981;21982;21983;21984;21985;21986;21987;21988;21989;21990;21991;21992;21993;21994;21995;21996;21997;21998;21999;22000;22001;22002;22003;22004;22005;22006;22007;22008;22009;27491;27492;27493;27494;27495;274…	17859;17860;17861;17862;17863;17864;17865;17866;17867;17868;19404;19405;19406;19407;19408;19409;19410;19411;19412;19413;19414;19415;19416;19417;19418;19419;19420;24391;24392;24393;24394;24395;24396;24397;24398;48205;48206;48207;65853;65854;65855;196255;196256;196257;196258;196259;196260;196261;196911;196912;203924;203925;203926;203927;203928;228590;228591;228592;255861;255862;255863	17866;19418;24394;48207;65854;196261;196911;203924;203928;228590;255863	199		92		9606
O14791-2;O14791;O14791-3	O14791-2;O14791;O14791-3	24;24;22	24;24;22	24;24;22	Apolipoprotein L1	APOL1	sp|O14791-2|APOL1_HUMAN Isoform 2 of Apolipoprotein L1 OS=Homo sapiens OX=9606 GN=APOL1;sp|O14791|APOL1_HUMAN Apolipoprotein L1 OS=Homo sapiens OX=9606 GN=APOL1 PE=1 SV=5;sp|O14791-3|APOL1_HUMAN Isoform 3 of Apolipoprotein L1 OS=Homo sapiens OX=9606 GN=APO	3	24	24	24	856618600	248145000	502490000	1170200000	322190000	4200600000	65673000	126670000	18828000	1964900000	174100000	20535000	64	245;253;334;335;1153;2434;2739;2753;3033;3170;3337;3658;3977;4472;4473;4479;4480;5245;5491;5558;5559;5604;5618;5795	True;True;True;True;True;True;True;True;True;True;True;True;True;True;True;True;True;True;True;True;True;True;True;True	280;288;392;393;1389;2959;3326;3345;3673;3850;3851;4057;4465;4971;5595;5596;5603;5604;6636;6934;6935;7016;7017;7018;7067;7068;7082;7313	10417;10418;10419;10420;10421;10422;10423;10424;10425;10426;10427;10428;10429;10430;10431;10432;10433;10434;10435;10436;10437;10438;10439;10440;10441;10442;10470;10471;10472;10473;10474;10475;10476;10477;10478;10479;10480;10481;10482;10483;10484;10485;10486;10487;10488;13371;13372;13373;13374;13375;13376;13377;13378;13379;13380;13381;13382;13383;13384;13385;13386;13387;13388;13389;13390;13391;133…	9272;9273;9274;9275;9276;9277;9278;9298;9299;9300;9301;9302;9303;9304;9305;9306;9307;9308;9309;9310;9311;11312;11313;11314;11315;11316;11317;11318;11319;11320;11321;11322;11323;11324;11325;11326;11327;11328;11329;11330;11331;11332;11333;11334;11335;11336;11337;46343;46344;46345;46346;46347;46348;46349;46350;46351;46352;46353;46354;46355;108887;108888;108889;108890;108891;108892;108893;108894;1088…	9272;9310;11327;11336;46343;108910;117782;118138;126950;130912;134382;144257;163673;182197;182198;182361;182367;227436;237381;239755;239770;240398;242976;256396	29;30	28;29	107;111	76;345	9606;9606;9606
O95445	O95445	9	9	2	Apolipoprotein M	APOM	sp|O95445|APOM_HUMAN Apolipoprotein M OS=Homo sapiens OX=9606 GN=APOM PE=1 SV=2	1	9	9	2	367678100	78240500	99631000	1191800000	56850000	1739900000	0	39560000	0	370800000	178240000	0	91	146;773;1128;1160;2750;3818;4636;4915;5755	True;True;True;True;True;True;True;True;True	162;917;1347;1348;1349;1402;3341;4704;5794;6161;7263	5700;5701;5702;5703;5704;5705;5706;5707;5708;5709;5710;5711;5712;5713;5714;5715;5716;5717;5718;5719;5720;5721;5722;5723;5724;5725;5726;5727;5728;31420;31421;31422;31423;31424;31425;31426;31427;31428;31429;31430;31431;31432;31433;31434;31435;31436;31437;31438;31439;31440;31441;31442;31443;31444;51584;51585;51586;51587;51588;51589;51590;51591;51592;51593;51594;51595;51596;51597;51598;51599;51600;51…	4966;4967;4968;4969;4970;4971;4972;4973;4974;4975;4976;4977;27468;27469;27470;27471;27472;45149;45150;45151;45152;45153;45154;45155;45156;45157;45158;45159;45160;45161;46688;46689;46690;46691;46692;46693;46694;46695;46696;46697;46698;46699;46700;46701;46702;46703;46704;46705;118105;118106;118107;118108;151792;151793;151794;151795;151796;151797;151798;151799;151800;151801;151802;151803;151804;1518…	4975;27468;45154;46704;118108;151795;187880;201237;254674		43;44		73;80	9606
P61204;P84077;P61204-2;P18085	P61204;P84077;P61204-2	8;7;5;3	8;7;5;3	4;3;3;0	ADP-ribosylation factor 3;ADP-ribosylation factor 1	ARF3;ARF1	sp|P61204|ARF3_HUMAN ADP-ribosylation factor 3 OS=Homo sapiens OX=9606 GN=ARF3 PE=1 SV=2;sp|P84077|ARF1_HUMAN ADP-ribosylation factor 1 OS=Homo sapiens OX=9606 GN=ARF1 PE=1 SV=2;sp|P61204-2|ARF3_HUMAN Isoform 2 of ADP-ribosylation factor 3 OS=Homo sapiens	4	8	8	4	15257000	0	35070000	117500000	0	0	0	0	0	0	0	0	428	699;2271;2430;2955;3504;3525;3717;4052	True;True;True;True;True;True;True;True	824;2767;2954;3581;4260;4295;4556;5072	28945;28946;28947;28948;28949;28950;28951;28952;113138;119026;119027;119028;119029;119030;119031;119032;119033;138712;138713;138714;138715;138716;138717;138718;138719;138720;158028;161293;161294;161295;161296;161297;161298;166742;166743;166744;166745;166746;166747;191311;191312	25466;25467;25468;25469;25470;25471;25472;103628;108871;108872;108873;108874;108875;108876;108877;108878;125412;125413;125414;125415;125416;125417;125418;125419;139051;142206;142207;142208;145822;145823;145824;145825;145826;166377	25466;103628;108873;125412;139051;142206;145823;166377					9606;9606;9606;9606
P62330	P62330	3	3	3	ADP-ribosylation factor 6	ARF6	sp|P62330|ARF6_HUMAN ADP-ribosylation factor 6 OS=Homo sapiens OX=9606 GN=ARF6 PE=1 SV=2	1	3	3	3	0	0	0	0	0	0	0	0	0	0	0	0	433	1592;2429;2977	True;True;True	1940;2953;3604	75252;119021;119022;119023;119024;119025;139181	67850;108870;125680	67850;108870;125680					9606
Q9Y6D5	Q9Y6D5	2	2	2	Brefeldin A-inhibited guanine nucleotide-exchange protein 2	ARFGEF2	sp|Q9Y6D5|BIG2_HUMAN Brefeldin A-inhibited guanine nucleotide-exchange protein 2 OS=Homo sapiens OX=9606 GN=ARFGEF2 PE=1 SV=3	1	2	2	2	0	0	0	0	0	0	0	0	0	0	0	0	663	4054;4083	True;True	5074;5075;5076;5109	191314;191315;191316;191317;191318;191319;191320;191321;191322;191323;191324;191325;191326;191327;191328;191329;191330;191331;191332;191333;191334;191335;191336;191337;191338;191339;191340;191341;191342;191343;191344;191345;191346;191347;191348;191349;191350;191351;191352;191353;191354;191355;191356;191357;191358;191359;191360;191361;191362;191363;191364;191365;191366;191367;191368;191369;191370;…	166379;166380;166381;166382;166383;166384;166385;166386;166387;166388;166389;166390;166391;166392;166393;166394;166395;166396;166397;166398;166399;166400;166401;166402;166403;166404;166405;166406;166407;166408;166409;166410;166411;166412;166413;166414;166415;166416;166417;166418;166419;166420;166421;166422;166423;166424;166425;166426;166427;166428;166429;166430;166431;166432;166433;166434;166435;…	166417;166949	530;531;532;965;966		1438;1440;1442;1453;1458		9606
[truncated: 628 more rows]

## Sheet: In-Gel Filtered Data n=55
Protein IDs	Majority protein IDs	Majority protein IDs (1 ID)	Peptide counts (all)	Peptide counts (razor+unique)	Peptide counts (unique)	Protein names	Gene names	Fasta headers	Number of proteins	Peptides	Razor + unique peptides	Unique peptides	Mean in all samples	Median in all samples	Subject 2 LFQ	Subject 5 LFQ	Subject 7 LFQ	Subject 9 LFQ	Subject 8 LFQ	Subject 3 LFQ	Subject 1 LFQ	Subject 4 LFQ	Subject 10 LFQ	Subject 6 LFQ	id	Peptide IDs	Peptide is razor	Mod. peptide IDs	Evidence IDs	MS/MS IDs	Best MS/MS	Deamidation (NQ) site IDs	Oxidation (M) site IDs	Deamidation (NQ) site positions	Oxidation (M) site positions	Taxonomy IDs
[truncated: 55 more rows]

[truncated: 4 more sheets: In-Gel Filtered Data 21 Unique, In-Gel Filtered Data 34 Common, In-Sol Stat Analysis, In-Gel Stat Analysis]
