# Supplementary material for: Comparative Proteomic Analysis of Lipoprotein(a): Method-Dependent Profiles and Disease Pathways
Source: J Clin Med. 2026 Mar 27;15(7):2559. doi: 10.3390/jcm15072559 (PMC13073900; doi:10.3390/jcm15072559)
Supplement: Supplementary file 1 [file jcm-15-02559-s001.zip › Supplementary Data - STRING Networks.xlsx]

## Sheet: All BP 34 in Common
Biological Process (Gene Ontology) - 34 Proteins Common between In-Solution and In-Gel
#term ID	term description	observed gene count	background gene count	strength	false discovery rate	matching proteins in your network (IDs)	matching proteins in your network (labels)
GO:0002576	Platelet degranulation	10	129	1.82	3.17e-12	9606.ENSP00000236850,9606.ENSP00000261405,9606.ENSP00000295897,9606.ENSP00000306099,9606.ENSP00000306361,9606.ENSP00000321853,9606.ENSP00000323929,9606.ENSP00000336829,9606.ENSP00000356771,9606.ENSP00000358866	APOA1,VWF,ALB,FGB,FGA,SERPINF2,A2M,FGG,F5,FLNA
GO:0016192	Vesicle-mediated transport	17	1805	0.9	1.02e-09	9606.ENSP00000217407,9606.ENSP00000226218,9606.ENSP00000233242,9606.ENSP00000236850,9606.ENSP00000245907,9606.ENSP00000252486,9606.ENSP00000261405,9606.ENSP00000295897,9606.ENSP00000306099,9606.ENSP00000306361,9606.ENSP00000317674,9606.ENSP00000321853,9606.ENSP00000323929,9606.ENSP00000336829,9606.ENSP00000348170,9606.ENSP00000356771,9606.ENSP00000358866	LBP,VTN,APOB,APOA1,C3,APOE,VWF,ALB,FGB,FGA,APOL1,SERPINF2,A2M,FGG,HP,F5,FLNA
GO:0034369	Plasma lipoprotein particle remodeling	6	30	2.23	1.05e-08	9606.ENSP00000233242,9606.ENSP00000236850,9606.ENSP00000252486,9606.ENSP00000295897,9606.ENSP00000321334,9606.ENSP00000417138	APOB,APOA1,APOE,ALB,LPA,PLTP
GO:0043687	Post-translational protein modification	10	360	1.37	1.05e-08	9606.ENSP00000233242,9606.ENSP00000236850,9606.ENSP00000245907,9606.ENSP00000252486,9606.ENSP00000295897,9606.ENSP00000306361,9606.ENSP00000317674,9606.ENSP00000336829,9606.ENSP00000351190,9606.ENSP00000356771	APOB,APOA1,C3,APOE,ALB,FGA,APOL1,FGG,ITIH2,F5
GO:0045055	Regulated exocytosis	12	697	1.17	1.05e-08	9606.ENSP00000236850,9606.ENSP00000245907,9606.ENSP00000261405,9606.ENSP00000295897,9606.ENSP00000306099,9606.ENSP00000306361,9606.ENSP00000321853,9606.ENSP00000323929,9606.ENSP00000336829,9606.ENSP00000348170,9606.ENSP00000356771,9606.ENSP00000358866	APOA1,C3,VWF,ALB,FGB,FGA,SERPINF2,A2M,FGG,HP,F5,FLNA
GO:0030195	Negative regulation of blood coagulation	6	47	2.04	4.07e-08	9606.ENSP00000226218,9606.ENSP00000252486,9606.ENSP00000306099,9606.ENSP00000306361,9606.ENSP00000321853,9606.ENSP00000336829	VTN,APOE,FGB,FGA,SERPINF2,FGG
GO:0050878	Regulation of body fluid levels	10	509	1.22	1.2e-07	9606.ENSP00000226218,9606.ENSP00000252486,9606.ENSP00000261405,9606.ENSP00000306099,9606.ENSP00000306361,9606.ENSP00000321853,9606.ENSP00000323929,9606.ENSP00000336829,9606.ENSP00000356771,9606.ENSP00000358866	VTN,APOE,VWF,FGB,FGA,SERPINF2,A2M,FGG,F5,FLNA
GO:0072378	Blood coagulation, fibrin clot formation	5	26	2.21	1.87e-07	9606.ENSP00000261405,9606.ENSP00000306099,9606.ENSP00000306361,9606.ENSP00000323929,9606.ENSP00000336829	VWF,FGB,FGA,A2M,FGG
GO:0006810	Transport	19	4353	0.57	6.47e-07	9606.ENSP00000217407,9606.ENSP00000226218,9606.ENSP00000233242,9606.ENSP00000236850,9606.ENSP00000245907,9606.ENSP00000252486,9606.ENSP00000261405,9606.ENSP00000295897,9606.ENSP00000306099,9606.ENSP00000306361,9606.ENSP00000317674,9606.ENSP00000321334,9606.ENSP00000321853,9606.ENSP00000323929,9606.ENSP00000336829,9606.ENSP00000348170,9606.ENSP00000356771,9606.ENSP00000358866,9606.ENSP00000417138	LBP,VTN,APOB,APOA1,C3,APOE,VWF,ALB,FGB,FGA,APOL1,LPA,SERPINF2,A2M,FGG,HP,F5,FLNA,PLTP
GO:1900026	Positive regulation of substrate adhesion-dependent cell spreading	5	38	2.05	6.47e-07	9606.ENSP00000236850,9606.ENSP00000306099,9606.ENSP00000306361,9606.ENSP00000336829,9606.ENSP00000358866	APOA1,FGB,FGA,FGG,FLNA
GO:1905954	Positive regulation of lipid localization	6	93	1.74	6.47e-07	9606.ENSP00000222381,9606.ENSP00000233242,9606.ENSP00000236850,9606.ENSP00000245907,9606.ENSP00000252486,9606.ENSP00000417138	PON1,APOB,APOA1,C3,APOE,PLTP
GO:0006950	Response to stress	17	3485	0.62	2.64e-06	9606.ENSP00000217407,9606.ENSP00000236850,9606.ENSP00000245907,9606.ENSP00000252486,9606.ENSP00000261405,9606.ENSP00000295897,9606.ENSP00000306099,9606.ENSP00000306361,9606.ENSP00000313967,9606.ENSP00000317674,9606.ENSP00000321853,9606.ENSP00000323929,9606.ENSP00000336829,9606.ENSP00000348170,9606.ENSP00000356771,9606.ENSP00000358866,9606.ENSP00000363770	LBP,APOA1,C3,APOE,VWF,ALB,FGB,FGA,C1QB,APOL1,SERPINF2,A2M,FGG,HP,F5,FLNA,C1QC
GO:0032102	Negative regulation of response to external stimulus	8	367	1.27	2.64e-06	9606.ENSP00000226218,9606.ENSP00000236850,9606.ENSP00000252486,9606.ENSP00000306099,9606.ENSP00000306361,9606.ENSP00000321853,9606.ENSP00000323929,9606.ENSP00000336829	VTN,APOA1,APOE,FGB,FGA,SERPINF2,A2M,FGG
GO:0010811	Positive regulation of cell-substrate adhesion	6	124	1.61	2.73e-06	9606.ENSP00000226218,9606.ENSP00000236850,9606.ENSP00000306099,9606.ENSP00000306361,9606.ENSP00000336829,9606.ENSP00000358866	VTN,APOA1,FGB,FGA,FGG,FLNA
GO:0030449	Regulation of complement activation	5	56	1.88	3.02e-06	9606.ENSP00000226218,9606.ENSP00000245907,9606.ENSP00000313967,9606.ENSP00000323929,9606.ENSP00000363770	VTN,C3,C1QB,A2M,C1QC
GO:0034375	High-density lipoprotein particle remodeling	4	18	2.28	3.82e-06	9606.ENSP00000236850,9606.ENSP00000252486,9606.ENSP00000295897,9606.ENSP00000417138	APOA1,APOE,ALB,PLTP
GO:0010875	Positive regulation of cholesterol efflux	4	20	2.23	5.25e-06	9606.ENSP00000222381,9606.ENSP00000236850,9606.ENSP00000252486,9606.ENSP00000417138	PON1,APOA1,APOE,PLTP
GO:0042730	Fibrinolysis	4	20	2.23	5.25e-06	9606.ENSP00000306099,9606.ENSP00000306361,9606.ENSP00000321853,9606.ENSP00000336829	FGB,FGA,SERPINF2,FGG
GO:0009605	Response to external stimulus	14	2310	0.71	9.73e-06	9606.ENSP00000217407,9606.ENSP00000222381,9606.ENSP00000233242,9606.ENSP00000236850,9606.ENSP00000245907,9606.ENSP00000252486,9606.ENSP00000295897,9606.ENSP00000306099,9606.ENSP00000306361,9606.ENSP00000313967,9606.ENSP00000317674,9606.ENSP00000348170,9606.ENSP00000358866,9606.ENSP00000363770	LBP,PON1,APOB,APOA1,C3,APOE,ALB,FGB,FGA,C1QB,APOL1,HP,FLNA,C1QC
GO:0034114	Regulation of heterotypic cell-cell adhesion	4	25	2.13	1.03e-05	9606.ENSP00000236850,9606.ENSP00000306099,9606.ENSP00000306361,9606.ENSP00000336829	APOA1,FGB,FGA,FGG
GO:0051050	Positive regulation of transport	10	923	0.96	1.11e-05	9606.ENSP00000222381,9606.ENSP00000226218,9606.ENSP00000236850,9606.ENSP00000245907,9606.ENSP00000252486,9606.ENSP00000306099,9606.ENSP00000306361,9606.ENSP00000336829,9606.ENSP00000358866,9606.ENSP00000417138	PON1,VTN,APOA1,C3,APOE,FGB,FGA,FGG,FLNA,PLTP
GO:0006869	Lipid transport	7	296	1.3	1.14e-05	9606.ENSP00000217407,9606.ENSP00000233242,9606.ENSP00000236850,9606.ENSP00000252486,9606.ENSP00000317674,9606.ENSP00000321334,9606.ENSP00000417138	LBP,APOB,APOA1,APOE,APOL1,LPA,PLTP
GO:0007596	Blood coagulation	7	303	1.29	1.28e-05	9606.ENSP00000261405,9606.ENSP00000306099,9606.ENSP00000306361,9606.ENSP00000323929,9606.ENSP00000336829,9606.ENSP00000356771,9606.ENSP00000358866	VWF,FGB,FGA,A2M,FGG,F5,FLNA
GO:0006898	Receptor-mediated endocytosis	6	184	1.44	1.67e-05	9606.ENSP00000233242,9606.ENSP00000236850,9606.ENSP00000252486,9606.ENSP00000295897,9606.ENSP00000317674,9606.ENSP00000348170	APOB,APOA1,APOE,ALB,APOL1,HP
GO:0032101	Regulation of response to external stimulus	10	1013	0.92	2.11e-05	9606.ENSP00000217407,9606.ENSP00000226218,9606.ENSP00000236850,9606.ENSP00000245907,9606.ENSP00000252486,9606.ENSP00000306099,9606.ENSP00000306361,9606.ENSP00000321853,9606.ENSP00000323929,9606.ENSP00000336829	LBP,VTN,APOA1,C3,APOE,FGB,FGA,SERPINF2,A2M,FGG
GO:0030198	Extracellular matrix organization	7	338	1.25	2.22e-05	9606.ENSP00000226218,9606.ENSP00000261405,9606.ENSP00000306099,9606.ENSP00000306361,9606.ENSP00000321853,9606.ENSP00000323929,9606.ENSP00000336829	VTN,VWF,FGB,FGA,SERPINF2,A2M,FGG
GO:0009611	Response to wounding	8	532	1.11	2.43e-05	9606.ENSP00000236850,9606.ENSP00000261405,9606.ENSP00000306099,9606.ENSP00000306361,9606.ENSP00000323929,9606.ENSP00000336829,9606.ENSP00000356771,9606.ENSP00000358866	APOA1,VWF,FGB,FGA,A2M,FGG,F5,FLNA
GO:0002224	Toll-like receptor signaling pathway	5	100	1.63	2.73e-05	9606.ENSP00000217407,9606.ENSP00000233242,9606.ENSP00000306099,9606.ENSP00000306361,9606.ENSP00000336829	LBP,APOB,FGB,FGA,FGG
GO:0043086	Negative regulation of catalytic activity	9	807	0.98	3.67e-05	9606.ENSP00000226218,9606.ENSP00000236850,9606.ENSP00000245907,9606.ENSP00000252486,9606.ENSP00000321334,9606.ENSP00000321853,9606.ENSP00000323929,9606.ENSP00000348170,9606.ENSP00000351190	VTN,APOA1,C3,APOE,LPA,SERPINF2,A2M,HP,ITIH2
GO:0070527	Platelet aggregation	4	42	1.91	4.73e-05	9606.ENSP00000306099,9606.ENSP00000306361,9606.ENSP00000336829,9606.ENSP00000358866	FGB,FGA,FGG,FLNA
GO:0008015	Blood circulation	7	394	1.18	5.3e-05	9606.ENSP00000252486,9606.ENSP00000306099,9606.ENSP00000306361,9606.ENSP00000321334,9606.ENSP00000321853,9606.ENSP00000336829,9606.ENSP00000356771	APOE,FGB,FGA,LPA,SERPINF2,FGG,F5
GO:0008203	Cholesterol metabolic process	5	120	1.55	5.92e-05	9606.ENSP00000222381,9606.ENSP00000233242,9606.ENSP00000236850,9606.ENSP00000252486,9606.ENSP00000317674	PON1,APOB,APOA1,APOE,APOL1
GO:0034371	Chylomicron remodeling	3	9	2.45	6.01e-05	9606.ENSP00000233242,9606.ENSP00000236850,9606.ENSP00000252486	APOB,APOA1,APOE
GO:0044092	Negative regulation of molecular function	10	1163	0.86	6.11e-05	9606.ENSP00000226218,9606.ENSP00000236850,9606.ENSP00000245907,9606.ENSP00000252486,9606.ENSP00000321334,9606.ENSP00000321853,9606.ENSP00000323929,9606.ENSP00000348170,9606.ENSP00000351190,9606.ENSP00000358866	VTN,APOA1,C3,APOE,LPA,SERPINF2,A2M,HP,ITIH2,FLNA
GO:0010951	Negative regulation of endopeptidase activity	6	248	1.31	6.94e-05	9606.ENSP00000226218,9606.ENSP00000245907,9606.ENSP00000321334,9606.ENSP00000321853,9606.ENSP00000323929,9606.ENSP00000351190	VTN,C3,LPA,SERPINF2,A2M,ITIH2
GO:0002697	Regulation of immune effector process	7	418	1.15	7.08e-05	9606.ENSP00000217407,9606.ENSP00000226218,9606.ENSP00000236850,9606.ENSP00000245907,9606.ENSP00000313967,9606.ENSP00000323929,9606.ENSP00000363770	LBP,VTN,APOA1,C3,C1QB,A2M,C1QC
GO:0034378	Chylomicron assembly	3	10	2.41	7.16e-05	9606.ENSP00000233242,9606.ENSP00000236850,9606.ENSP00000252486	APOB,APOA1,APOE
GO:0043933	Protein-containing complex subunit organization	11	1539	0.78	7.17e-05	9606.ENSP00000226218,9606.ENSP00000233242,9606.ENSP00000236850,9606.ENSP00000252486,9606.ENSP00000295897,9606.ENSP00000306099,9606.ENSP00000306361,9606.ENSP00000321334,9606.ENSP00000336829,9606.ENSP00000356771,9606.ENSP00000417138	VTN,APOB,APOA1,APOE,ALB,FGB,FGA,LPA,FGG,F5,PLTP
GO:0045785	Positive regulation of cell adhesion	7	423	1.15	7.35e-05	9606.ENSP00000226218,9606.ENSP00000236850,9606.ENSP00000306099,9606.ENSP00000306361,9606.ENSP00000321853,9606.ENSP00000336829,9606.ENSP00000358866	VTN,APOA1,FGB,FGA,SERPINF2,FGG,FLNA
GO:0098542	Defense response to other organism	9	900	0.93	7.45e-05	9606.ENSP00000217407,9606.ENSP00000245907,9606.ENSP00000306099,9606.ENSP00000306361,9606.ENSP00000313967,9606.ENSP00000317674,9606.ENSP00000348170,9606.ENSP00000358866,9606.ENSP00000363770	LBP,C3,FGB,FGA,C1QB,APOL1,HP,FLNA,C1QC
GO:0051649	Establishment of localization in cell	13	2375	0.67	7.5e-05	9606.ENSP00000236850,9606.ENSP00000245907,9606.ENSP00000252486,9606.ENSP00000261405,9606.ENSP00000295897,9606.ENSP00000306099,9606.ENSP00000306361,9606.ENSP00000321853,9606.ENSP00000323929,9606.ENSP00000336829,9606.ENSP00000348170,9606.ENSP00000356771,9606.ENSP00000358866	APOA1,C3,APOE,VWF,ALB,FGB,FGA,SERPINF2,A2M,FGG,HP,F5,FLNA
GO:0006897	Endocytosis	7	433	1.14	8.03e-05	9606.ENSP00000226218,9606.ENSP00000233242,9606.ENSP00000236850,9606.ENSP00000252486,9606.ENSP00000295897,9606.ENSP00000317674,9606.ENSP00000348170	VTN,APOB,APOA1,APOE,ALB,APOL1,HP
GO:0031639	Plasminogen activation	3	11	2.37	8.18e-05	9606.ENSP00000306099,9606.ENSP00000306361,9606.ENSP00000336829	FGB,FGA,FGG
GO:0030168	Platelet activation	5	135	1.5	8.25e-05	9606.ENSP00000261405,9606.ENSP00000306099,9606.ENSP00000306361,9606.ENSP00000336829,9606.ENSP00000358866	VWF,FGB,FGA,FGG,FLNA
GO:0097746	Regulation of blood vessel diameter	5	139	1.49	9.05e-05	9606.ENSP00000252486,9606.ENSP00000306099,9606.ENSP00000306361,9606.ENSP00000321853,9606.ENSP00000336829	APOE,FGB,FGA,SERPINF2,FGG
GO:0051346	Negative regulation of hydrolase activity	7	450	1.12	9.2e-05	9606.ENSP00000226218,9606.ENSP00000236850,9606.ENSP00000245907,9606.ENSP00000321334,9606.ENSP00000321853,9606.ENSP00000323929,9606.ENSP00000351190	VTN,APOA1,C3,LPA,SERPINF2,A2M,ITIH2
GO:0051707	Response to other organism	10	1256	0.83	9.22e-05	9606.ENSP00000217407,9606.ENSP00000233242,9606.ENSP00000245907,9606.ENSP00000306099,9606.ENSP00000306361,9606.ENSP00000313967,9606.ENSP00000317674,9606.ENSP00000348170,9606.ENSP00000358866,9606.ENSP00000363770	LBP,APOB,C3,FGB,FGA,C1QB,APOL1,HP,FLNA,C1QC
GO:0006952	Defense response	10	1296	0.82	0.00012	9606.ENSP00000217407,9606.ENSP00000245907,9606.ENSP00000306099,9606.ENSP00000306361,9606.ENSP00000313967,9606.ENSP00000317674,9606.ENSP00000321853,9606.ENSP00000348170,9606.ENSP00000358866,9606.ENSP00000363770	LBP,C3,FGB,FGA,C1QB,APOL1,SERPINF2,HP,FLNA,C1QC
GO:0034374	Low-density lipoprotein particle remodeling	3	15	2.23	0.00015	9606.ENSP00000233242,9606.ENSP00000252486,9606.ENSP00000321334	APOB,APOE,LPA
GO:0019538	Protein metabolic process	16	4251	0.51	0.00016	9606.ENSP00000233242,9606.ENSP00000236850,9606.ENSP00000245907,9606.ENSP00000252486,9606.ENSP00000261405,9606.ENSP00000295897,9606.ENSP00000306099,9606.ENSP00000306361,9606.ENSP00000317674,9606.ENSP00000321334,9606.ENSP00000323929,9606.ENSP00000336829,9606.ENSP00000348170,9606.ENSP00000351190,9606.ENSP00000356771,9606.ENSP00000358866	APOB,APOA1,C3,APOE,VWF,ALB,FGB,FGA,APOL1,LPA,A2M,FGG,HP,ITIH2,F5,FLNA
GO:0010769	Regulation of cell morphogenesis involved in differentiation	6	309	1.22	0.00017	9606.ENSP00000236850,9606.ENSP00000252486,9606.ENSP00000306099,9606.ENSP00000306361,9606.ENSP00000336829,9606.ENSP00000358866	APOA1,APOE,FGB,FGA,FGG,FLNA
GO:0034116	Positive regulation of heterotypic cell-cell adhesion	3	16	2.2	0.00017	9606.ENSP00000306099,9606.ENSP00000306361,9606.ENSP00000336829	FGB,FGA,FGG
GO:0031589	Cell-substrate adhesion	5	182	1.37	0.00027	9606.ENSP00000226218,9606.ENSP00000261405,9606.ENSP00000306099,9606.ENSP00000306361,9606.ENSP00000336829	VTN,VWF,FGB,FGA,FGG
GO:0048584	Positive regulation of response to stimulus	12	2257	0.66	0.00027	9606.ENSP00000217407,9606.ENSP00000226218,9606.ENSP00000236850,9606.ENSP00000245907,9606.ENSP00000252486,9606.ENSP00000306099,9606.ENSP00000306361,9606.ENSP00000313967,9606.ENSP00000321853,9606.ENSP00000336829,9606.ENSP00000358866,9606.ENSP00000363770	LBP,VTN,APOA1,C3,APOE,FGB,FGA,C1QB,SERPINF2,FGG,FLNA,C1QC
GO:0051248	Negative regulation of protein metabolic process	9	1096	0.84	0.00027	9606.ENSP00000226218,9606.ENSP00000245907,9606.ENSP00000252486,9606.ENSP00000306361,9606.ENSP00000321334,9606.ENSP00000321853,9606.ENSP00000323929,9606.ENSP00000351190,9606.ENSP00000358866	VTN,C3,APOE,FGA,LPA,SERPINF2,A2M,ITIH2,FLNA
GO:0080134	Regulation of response to stress	10	1437	0.77	0.00027	9606.ENSP00000217407,9606.ENSP00000226218,9606.ENSP00000236850,9606.ENSP00000245907,9606.ENSP00000252486,9606.ENSP00000306099,9606.ENSP00000306361,9606.ENSP00000321853,9606.ENSP00000323929,9606.ENSP00000336829	LBP,VTN,APOA1,C3,APOE,FGB,FGA,SERPINF2,A2M,FGG
GO:0060627	Regulation of vesicle-mediated transport	7	550	1.03	0.00029	9606.ENSP00000226218,9606.ENSP00000236850,9606.ENSP00000245907,9606.ENSP00000252486,9606.ENSP00000306099,9606.ENSP00000306361,9606.ENSP00000336829	VTN,APOA1,C3,APOE,FGB,FGA,FGG
GO:0044419	Interspecies interaction between organisms	11	1899	0.69	0.00038	9606.ENSP00000217407,9606.ENSP00000233242,9606.ENSP00000245907,9606.ENSP00000252486,9606.ENSP00000306099,9606.ENSP00000306361,9606.ENSP00000313967,9606.ENSP00000317674,9606.ENSP00000348170,9606.ENSP00000358866,9606.ENSP00000363770	LBP,APOB,C3,APOE,FGB,FGA,C1QB,APOL1,HP,FLNA,C1QC
GO:1901564	Organonitrogen compound metabolic process	17	5244	0.44	0.00039	9606.ENSP00000222381,9606.ENSP00000233242,9606.ENSP00000236850,9606.ENSP00000245907,9606.ENSP00000252486,9606.ENSP00000261405,9606.ENSP00000295897,9606.ENSP00000306099,9606.ENSP00000306361,9606.ENSP00000317674,9606.ENSP00000321334,9606.ENSP00000323929,9606.ENSP00000336829,9606.ENSP00000348170,9606.ENSP00000351190,9606.ENSP00000356771,9606.ENSP00000358866	PON1,APOB,APOA1,C3,APOE,VWF,ALB,FGB,FGA,APOL1,LPA,A2M,FGG,HP,ITIH2,F5,FLNA
GO:0033344	Cholesterol efflux	3	23	2.05	0.00041	9606.ENSP00000233242,9606.ENSP00000236850,9606.ENSP00000252486	APOB,APOA1,APOE
GO:0051258	Protein polymerization	4	87	1.59	0.00041	9606.ENSP00000226218,9606.ENSP00000306099,9606.ENSP00000306361,9606.ENSP00000336829	VTN,FGB,FGA,FGG
GO:0070374	Positive regulation of ERK1 and ERK2 cascade	5	209	1.31	0.00048	9606.ENSP00000252486,9606.ENSP00000306099,9606.ENSP00000306361,9606.ENSP00000321853,9606.ENSP00000336829	APOE,FGB,FGA,SERPINF2,FGG
GO:0050776	Regulation of immune response	8	896	0.88	0.00059	9606.ENSP00000217407,9606.ENSP00000226218,9606.ENSP00000236850,9606.ENSP00000245907,9606.ENSP00000252486,9606.ENSP00000313967,9606.ENSP00000323929,9606.ENSP00000363770	LBP,VTN,APOA1,C3,APOE,C1QB,A2M,C1QC
GO:0051241	Negative regulation of multicellular organismal process	9	1231	0.79	0.00063	9606.ENSP00000217407,9606.ENSP00000226218,9606.ENSP00000236850,9606.ENSP00000252486,9606.ENSP00000306099,9606.ENSP00000306361,9606.ENSP00000321853,9606.ENSP00000336829,9606.ENSP00000363770	LBP,VTN,APOA1,APOE,FGB,FGA,SERPINF2,FGG,C1QC
GO:0016043	Cellular component organization	17	5447	0.42	0.00065	9606.ENSP00000226218,9606.ENSP00000233242,9606.ENSP00000236850,9606.ENSP00000252486,9606.ENSP00000261405,9606.ENSP00000295897,9606.ENSP00000306099,9606.ENSP00000306361,9606.ENSP00000313967,9606.ENSP00000321334,9606.ENSP00000321853,9606.ENSP00000323929,9606.ENSP00000336829,9606.ENSP00000356771,9606.ENSP00000358866,9606.ENSP00000363770,9606.ENSP00000417138	VTN,APOB,APOA1,APOE,VWF,ALB,FGB,FGA,C1QB,LPA,SERPINF2,A2M,FGG,F5,FLNA,C1QC,PLTP
GO:2000352	Negative regulation of endothelial cell apoptotic process	3	29	1.94	0.00073	9606.ENSP00000306099,9606.ENSP00000306361,9606.ENSP00000336829	FGB,FGA,FGG
GO:0009967	Positive regulation of signal transduction	10	1654	0.71	0.00082	9606.ENSP00000217407,9606.ENSP00000226218,9606.ENSP00000236850,9606.ENSP00000245907,9606.ENSP00000252486,9606.ENSP00000306099,9606.ENSP00000306361,9606.ENSP00000321853,9606.ENSP00000336829,9606.ENSP00000358866	LBP,VTN,APOA1,C3,APOE,FGB,FGA,SERPINF2,FGG,FLNA
GO:0050896	Response to stimulus	20	8046	0.33	0.00082	9606.ENSP00000217407,9606.ENSP00000222381,9606.ENSP00000226218,9606.ENSP00000233242,9606.ENSP00000236850,9606.ENSP00000245907,9606.ENSP00000252486,9606.ENSP00000261405,9606.ENSP00000295897,9606.ENSP00000306099,9606.ENSP00000306361,9606.ENSP00000313967,9606.ENSP00000317674,9606.ENSP00000321853,9606.ENSP00000323929,9606.ENSP00000336829,9606.ENSP00000348170,9606.ENSP00000356771,9606.ENSP00000358866,…	LBP,PON1,VTN,APOB,APOA1,C3,APOE,VWF,ALB,FGB,FGA,C1QB,APOL1,SERPINF2,A2M,FGG,HP,F5,FLNA,C1QC
GO:0045907	Positive regulation of vasoconstriction	3	32	1.9	0.00093	9606.ENSP00000306099,9606.ENSP00000306361,9606.ENSP00000336829	FGB,FGA,FGG
GO:0045597	Positive regulation of cell differentiation	8	993	0.84	0.0011	9606.ENSP00000233242,9606.ENSP00000236850,9606.ENSP00000252486,9606.ENSP00000306099,9606.ENSP00000306361,9606.ENSP00000321853,9606.ENSP00000336829,9606.ENSP00000358866	APOB,APOA1,APOE,FGB,FGA,SERPINF2,FGG,FLNA
GO:0042157	Lipoprotein metabolic process	4	121	1.45	0.0012	9606.ENSP00000233242,9606.ENSP00000236850,9606.ENSP00000252486,9606.ENSP00000317674	APOB,APOA1,APOE,APOL1
GO:0045087	Innate immune response	7	703	0.93	0.0012	9606.ENSP00000217407,9606.ENSP00000245907,9606.ENSP00000306099,9606.ENSP00000306361,9606.ENSP00000313967,9606.ENSP00000317674,9606.ENSP00000363770	LBP,C3,FGB,FGA,C1QB,APOL1,C1QC
GO:1901615	Organic hydroxy compound metabolic process	6	467	1.04	0.0013	9606.ENSP00000222381,9606.ENSP00000233242,9606.ENSP00000236850,9606.ENSP00000252486,9606.ENSP00000317674,9606.ENSP00000417138	PON1,APOB,APOA1,APOE,APOL1,PLTP
GO:1902995	Positive regulation of phospholipid efflux	2	3	2.75	0.0013	9606.ENSP00000236850,9606.ENSP00000252486	APOA1,APOE
GO:0006958	Complement activation, classical pathway	3	38	1.83	0.0014	9606.ENSP00000245907,9606.ENSP00000313967,9606.ENSP00000363770	C3,C1QB,C1QC
GO:0006959	Humoral immune response	5	275	1.19	0.0014	9606.ENSP00000245907,9606.ENSP00000306099,9606.ENSP00000306361,9606.ENSP00000313967,9606.ENSP00000363770	C3,FGB,FGA,C1QB,C1QC
GO:0007160	Cell-matrix adhesion	4	127	1.43	0.0014	9606.ENSP00000226218,9606.ENSP00000306099,9606.ENSP00000306361,9606.ENSP00000336829	VTN,FGB,FGA,FGG
GO:0051094	Positive regulation of developmental process	9	1389	0.74	0.0014	9606.ENSP00000233242,9606.ENSP00000236850,9606.ENSP00000245907,9606.ENSP00000252486,9606.ENSP00000306099,9606.ENSP00000306361,9606.ENSP00000321853,9606.ENSP00000336829,9606.ENSP00000358866	APOB,APOA1,C3,APOE,FGB,FGA,SERPINF2,FGG,FLNA
GO:0090207	Regulation of triglyceride metabolic process	3	38	1.83	0.0014	9606.ENSP00000236850,9606.ENSP00000245907,9606.ENSP00000252486	APOA1,C3,APOE
GO:1902042	Negative regulation of extrinsic apoptotic signaling pathway via death domain receptors	3	39	1.82	0.0014	9606.ENSP00000306099,9606.ENSP00000306361,9606.ENSP00000336829	FGB,FGA,FGG
GO:0030162	Regulation of proteolysis	7	747	0.9	0.0015	9606.ENSP00000226218,9606.ENSP00000245907,9606.ENSP00000252486,9606.ENSP00000321334,9606.ENSP00000321853,9606.ENSP00000323929,9606.ENSP00000351190	VTN,C3,APOE,LPA,SERPINF2,A2M,ITIH2
GO:0032879	Regulation of localization	12	2740	0.57	0.0015	9606.ENSP00000217407,9606.ENSP00000222381,9606.ENSP00000226218,9606.ENSP00000233242,9606.ENSP00000236850,9606.ENSP00000245907,9606.ENSP00000252486,9606.ENSP00000306099,9606.ENSP00000306361,9606.ENSP00000336829,9606.ENSP00000358866,9606.ENSP00000417138	LBP,PON1,VTN,APOB,APOA1,C3,APOE,FGB,FGA,FGG,FLNA,PLTP
GO:0034381	Plasma lipoprotein particle clearance	3	40	1.8	0.0015	9606.ENSP00000233242,9606.ENSP00000236850,9606.ENSP00000252486	APOB,APOA1,APOE
GO:0001775	Cell activation	8	1075	0.8	0.0017	9606.ENSP00000217407,9606.ENSP00000245907,9606.ENSP00000261405,9606.ENSP00000306099,9606.ENSP00000306361,9606.ENSP00000336829,9606.ENSP00000348170,9606.ENSP00000358866	LBP,C3,VWF,FGB,FGA,FGG,HP,FLNA
GO:0006953	Acute-phase response	3	44	1.76	0.0019	9606.ENSP00000217407,9606.ENSP00000321853,9606.ENSP00000348170	LBP,SERPINF2,HP
GO:0051246	Regulation of protein metabolic process	12	2828	0.56	0.002	9606.ENSP00000226218,9606.ENSP00000236850,9606.ENSP00000245907,9606.ENSP00000252486,9606.ENSP00000306099,9606.ENSP00000306361,9606.ENSP00000321334,9606.ENSP00000321853,9606.ENSP00000323929,9606.ENSP00000336829,9606.ENSP00000351190,9606.ENSP00000358866	VTN,APOA1,C3,APOE,FGB,FGA,LPA,SERPINF2,A2M,FGG,ITIH2,FLNA
GO:0010035	Response to inorganic substance	6	538	0.98	0.0024	9606.ENSP00000222381,9606.ENSP00000233242,9606.ENSP00000306099,9606.ENSP00000306361,9606.ENSP00000336829,9606.ENSP00000348170	PON1,APOB,FGB,FGA,FGG,HP
GO:0002250	Adaptive immune response	5	317	1.13	0.0025	9606.ENSP00000245907,9606.ENSP00000306099,9606.ENSP00000306361,9606.ENSP00000313967,9606.ENSP00000363770	C3,FGB,FGA,C1QB,C1QC
GO:0065008	Regulation of biological quality	14	4042	0.47	0.0025	9606.ENSP00000226218,9606.ENSP00000233242,9606.ENSP00000236850,9606.ENSP00000245907,9606.ENSP00000252486,9606.ENSP00000261405,9606.ENSP00000295897,9606.ENSP00000306099,9606.ENSP00000306361,9606.ENSP00000321853,9606.ENSP00000323929,9606.ENSP00000336829,9606.ENSP00000356771,9606.ENSP00000358866	VTN,APOB,APOA1,C3,APOE,VWF,ALB,FGB,FGA,SERPINF2,A2M,FGG,F5,FLNA
GO:0048519	Negative regulation of biological process	16	5389	0.4	0.0027	9606.ENSP00000217407,9606.ENSP00000226218,9606.ENSP00000236850,9606.ENSP00000245907,9606.ENSP00000252486,9606.ENSP00000295897,9606.ENSP00000306099,9606.ENSP00000306361,9606.ENSP00000321334,9606.ENSP00000321853,9606.ENSP00000323929,9606.ENSP00000336829,9606.ENSP00000348170,9606.ENSP00000351190,9606.ENSP00000358866,9606.ENSP00000363770	LBP,VTN,APOA1,C3,APOE,ALB,FGB,FGA,LPA,SERPINF2,A2M,FGG,HP,ITIH2,FLNA,C1QC
GO:0010720	Positive regulation of cell development	6	556	0.96	0.0028	9606.ENSP00000236850,9606.ENSP00000252486,9606.ENSP00000306099,9606.ENSP00000306361,9606.ENSP00000336829,9606.ENSP00000358866	APOA1,APOE,FGB,FGA,FGG,FLNA
GO:0034447	Very-low-density lipoprotein particle clearance	2	6	2.45	0.0029	9606.ENSP00000233242,9606.ENSP00000252486	APOB,APOE
GO:0043152	Induction of bacterial agglutination	2	6	2.45	0.0029	9606.ENSP00000306099,9606.ENSP00000306361	FGB,FGA
GO:0051235	Maintenance of location	4	161	1.33	0.0029	9606.ENSP00000236850,9606.ENSP00000252486,9606.ENSP00000295897,9606.ENSP00000358866	APOA1,APOE,ALB,FLNA
GO:0006629	Lipid metabolic process	8	1190	0.76	0.0031	9606.ENSP00000222381,9606.ENSP00000233242,9606.ENSP00000236850,9606.ENSP00000245907,9606.ENSP00000252486,9606.ENSP00000317674,9606.ENSP00000321334,9606.ENSP00000417138	PON1,APOB,APOA1,C3,APOE,APOL1,LPA,PLTP
GO:0002376	Immune system process	11	2481	0.58	0.0032	9606.ENSP00000217407,9606.ENSP00000226218,9606.ENSP00000233242,9606.ENSP00000245907,9606.ENSP00000306099,9606.ENSP00000306361,9606.ENSP00000313967,9606.ENSP00000317674,9606.ENSP00000348170,9606.ENSP00000358866,9606.ENSP00000363770	LBP,VTN,APOB,C3,FGB,FGA,C1QB,APOL1,HP,FLNA,C1QC
GO:0006955	Immune response	9	1588	0.68	0.0033	9606.ENSP00000217407,9606.ENSP00000226218,9606.ENSP00000245907,9606.ENSP00000306099,9606.ENSP00000306361,9606.ENSP00000313967,9606.ENSP00000317674,9606.ENSP00000348170,9606.ENSP00000363770	LBP,VTN,C3,FGB,FGA,C1QB,APOL1,HP,C1QC
GO:0032489	Regulation of Cdc42 protein signal transduction	2	7	2.39	0.0035	9606.ENSP00000236850,9606.ENSP00000252486	APOA1,APOE
GO:0044057	Regulation of system process	6	592	0.94	0.0038	9606.ENSP00000236850,9606.ENSP00000252486,9606.ENSP00000306099,9606.ENSP00000306361,9606.ENSP00000336829,9606.ENSP00000358866	APOA1,APOE,FGB,FGA,FGG,FLNA
GO:0048523	Negative regulation of cellular process	15	4874	0.42	0.0038	9606.ENSP00000226218,9606.ENSP00000236850,9606.ENSP00000245907,9606.ENSP00000252486,9606.ENSP00000295897,9606.ENSP00000306099,9606.ENSP00000306361,9606.ENSP00000321334,9606.ENSP00000321853,9606.ENSP00000323929,9606.ENSP00000336829,9606.ENSP00000348170,9606.ENSP00000351190,9606.ENSP00000358866,9606.ENSP00000363770	VTN,APOA1,C3,APOE,ALB,FGB,FGA,LPA,SERPINF2,A2M,FGG,HP,ITIH2,FLNA,C1QC
GO:0034382	Chylomicron remnant clearance	2	8	2.33	0.0043	9606.ENSP00000233242,9606.ENSP00000252486	APOB,APOE
GO:0098883	Synapse pruning	2	8	2.33	0.0043	9606.ENSP00000313967,9606.ENSP00000363770	C1QB,C1QC
GO:0032233	Positive regulation of actin filament bundle assembly	3	63	1.61	0.0044	9606.ENSP00000236850,9606.ENSP00000321853,9606.ENSP00000358866	APOA1,SERPINF2,FLNA
GO:0009892	Negative regulation of metabolic process	12	3124	0.51	0.0047	9606.ENSP00000217407,9606.ENSP00000226218,9606.ENSP00000236850,9606.ENSP00000245907,9606.ENSP00000252486,9606.ENSP00000306361,9606.ENSP00000321334,9606.ENSP00000321853,9606.ENSP00000323929,9606.ENSP00000348170,9606.ENSP00000351190,9606.ENSP00000358866	LBP,VTN,APOA1,C3,APOE,FGA,LPA,SERPINF2,A2M,HP,ITIH2,FLNA
GO:0009617	Response to bacterium	6	634	0.91	0.0051	9606.ENSP00000217407,9606.ENSP00000233242,9606.ENSP00000245907,9606.ENSP00000306099,9606.ENSP00000306361,9606.ENSP00000348170	LBP,APOB,C3,FGB,FGA,HP
GO:0010873	Positive regulation of cholesterol esterification	2	9	2.28	0.0051	9606.ENSP00000236850,9606.ENSP00000252486	APOA1,APOE
GO:0034372	Very-low-density lipoprotein particle remodeling	2	9	2.28	0.0051	9606.ENSP00000236850,9606.ENSP00000252486	APOA1,APOE
GO:0065003	Protein-containing complex assembly	8	1293	0.72	0.0051	9606.ENSP00000226218,9606.ENSP00000233242,9606.ENSP00000236850,9606.ENSP00000252486,9606.ENSP00000306099,9606.ENSP00000306361,9606.ENSP00000336829,9606.ENSP00000356771	VTN,APOB,APOA1,APOE,FGB,FGA,FGG,F5
GO:0044238	Primary metabolic process	18	7332	0.32	0.0056	9606.ENSP00000222381,9606.ENSP00000233242,9606.ENSP00000236850,9606.ENSP00000245907,9606.ENSP00000252486,9606.ENSP00000261405,9606.ENSP00000295897,9606.ENSP00000306099,9606.ENSP00000306361,9606.ENSP00000317674,9606.ENSP00000321334,9606.ENSP00000323929,9606.ENSP00000336829,9606.ENSP00000348170,9606.ENSP00000351190,9606.ENSP00000356771,9606.ENSP00000358866,9606.ENSP00000417138	PON1,APOB,APOA1,C3,APOE,VWF,ALB,FGB,FGA,APOL1,LPA,A2M,FGG,HP,ITIH2,F5,FLNA,PLTP
GO:0046890	Regulation of lipid biosynthetic process	4	197	1.24	0.0056	9606.ENSP00000233242,9606.ENSP00000236850,9606.ENSP00000245907,9606.ENSP00000252486	APOB,APOA1,C3,APOE
GO:1902905	Positive regulation of supramolecular fiber organization	4	198	1.24	0.0056	9606.ENSP00000236850,9606.ENSP00000252486,9606.ENSP00000321853,9606.ENSP00000358866	APOA1,APOE,SERPINF2,FLNA
GO:0034384	High-density lipoprotein particle clearance	2	10	2.23	0.0058	9606.ENSP00000236850,9606.ENSP00000252486	APOA1,APOE
GO:0032268	Regulation of cellular protein metabolic process	11	2693	0.54	0.0061	9606.ENSP00000226218,9606.ENSP00000236850,9606.ENSP00000245907,9606.ENSP00000252486,9606.ENSP00000306099,9606.ENSP00000306361,9606.ENSP00000321334,9606.ENSP00000321853,9606.ENSP00000323929,9606.ENSP00000336829,9606.ENSP00000351190	VTN,APOA1,C3,APOE,FGB,FGA,LPA,SERPINF2,A2M,FGG,ITIH2
GO:0009636	Response to toxic substance	4	219	1.19	0.0078	9606.ENSP00000222381,9606.ENSP00000252486,9606.ENSP00000295897,9606.ENSP00000348170	PON1,APOE,ALB,HP
GO:0022407	Regulation of cell-cell adhesion	5	424	1	0.0078	9606.ENSP00000236850,9606.ENSP00000306099,9606.ENSP00000306361,9606.ENSP00000321853,9606.ENSP00000336829	APOA1,FGB,FGA,SERPINF2,FGG
GO:0033700	Phospholipid efflux	2	12	2.15	0.0078	9606.ENSP00000236850,9606.ENSP00000252486	APOA1,APOE
GO:0001934	Positive regulation of protein phosphorylation	7	1019	0.77	0.0079	9606.ENSP00000226218,9606.ENSP00000245907,9606.ENSP00000252486,9606.ENSP00000306099,9606.ENSP00000306361,9606.ENSP00000321853,9606.ENSP00000336829	VTN,C3,APOE,FGB,FGA,SERPINF2,FGG
GO:0034380	High-density lipoprotein particle assembly	2	13	2.12	0.0087	9606.ENSP00000236850,9606.ENSP00000252486	APOA1,APOE
GO:1902533	Positive regulation of intracellular signal transduction	7	1041	0.76	0.0089	9606.ENSP00000236850,9606.ENSP00000252486,9606.ENSP00000306099,9606.ENSP00000306361,9606.ENSP00000321853,9606.ENSP00000336829,9606.ENSP00000358866	APOA1,APOE,FGB,FGA,SERPINF2,FGG,FLNA
GO:0032269	Negative regulation of cellular protein metabolic process	7	1043	0.76	0.009	9606.ENSP00000226218,9606.ENSP00000245907,9606.ENSP00000252486,9606.ENSP00000321334,9606.ENSP00000321853,9606.ENSP00000323929,9606.ENSP00000351190	VTN,C3,APOE,LPA,SERPINF2,A2M,ITIH2
GO:0042632	Cholesterol homeostasis	3	85	1.48	0.0091	9606.ENSP00000233242,9606.ENSP00000236850,9606.ENSP00000252486	APOB,APOA1,APOE
GO:0015914	Phospholipid transport	3	88	1.46	0.0098	9606.ENSP00000236850,9606.ENSP00000252486,9606.ENSP00000417138	APOA1,APOE,PLTP
GO:0045595	Regulation of cell differentiation	9	1874	0.61	0.0098	9606.ENSP00000233242,9606.ENSP00000236850,9606.ENSP00000252486,9606.ENSP00000306099,9606.ENSP00000306361,9606.ENSP00000321853,9606.ENSP00000336829,9606.ENSP00000358866,9606.ENSP00000363770	APOB,APOA1,APOE,FGB,FGA,SERPINF2,FGG,FLNA,C1QC
GO:0010605	Negative regulation of macromolecule metabolic process	11	2875	0.51	0.0102	9606.ENSP00000217407,9606.ENSP00000226218,9606.ENSP00000236850,9606.ENSP00000245907,9606.ENSP00000252486,9606.ENSP00000306361,9606.ENSP00000321334,9606.ENSP00000321853,9606.ENSP00000323929,9606.ENSP00000351190,9606.ENSP00000358866	LBP,VTN,APOA1,C3,APOE,FGA,LPA,SERPINF2,A2M,ITIH2,FLNA
GO:0001932	Regulation of protein phosphorylation	8	1459	0.67	0.0103	9606.ENSP00000226218,9606.ENSP00000236850,9606.ENSP00000245907,9606.ENSP00000252486,9606.ENSP00000306099,9606.ENSP00000306361,9606.ENSP00000321853,9606.ENSP00000336829	VTN,APOA1,C3,APOE,FGB,FGA,SERPINF2,FGG
GO:0042158	Lipoprotein biosynthetic process	3	91	1.45	0.0105	9606.ENSP00000233242,9606.ENSP00000236850,9606.ENSP00000252486	APOB,APOA1,APOE
GO:0042159	Lipoprotein catabolic process	2	15	2.05	0.0105	9606.ENSP00000233242,9606.ENSP00000252486	APOB,APOE
GO:0048518	Positive regulation of biological process	16	6112	0.35	0.0106	9606.ENSP00000217407,9606.ENSP00000222381,9606.ENSP00000226218,9606.ENSP00000233242,9606.ENSP00000236850,9606.ENSP00000245907,9606.ENSP00000252486,9606.ENSP00000306099,9606.ENSP00000306361,9606.ENSP00000313967,9606.ENSP00000321853,9606.ENSP00000336829,9606.ENSP00000348170,9606.ENSP00000358866,9606.ENSP00000363770,9606.ENSP00000417138	LBP,PON1,VTN,APOB,APOA1,C3,APOE,FGB,FGA,C1QB,SERPINF2,FGG,HP,FLNA,C1QC,PLTP
GO:0045921	Positive regulation of exocytosis	3	92	1.44	0.0107	9606.ENSP00000306099,9606.ENSP00000306361,9606.ENSP00000336829	FGB,FGA,FGG
GO:0022603	Regulation of anatomical structure morphogenesis	7	1095	0.74	0.0111	9606.ENSP00000236850,9606.ENSP00000245907,9606.ENSP00000252486,9606.ENSP00000306099,9606.ENSP00000306361,9606.ENSP00000336829,9606.ENSP00000358866	APOA1,C3,APOE,FGB,FGA,FGG,FLNA
GO:0071704	Organic substance metabolic process	18	7755	0.3	0.0111	9606.ENSP00000222381,9606.ENSP00000233242,9606.ENSP00000236850,9606.ENSP00000245907,9606.ENSP00000252486,9606.ENSP00000261405,9606.ENSP00000295897,9606.ENSP00000306099,9606.ENSP00000306361,9606.ENSP00000317674,9606.ENSP00000321334,9606.ENSP00000323929,9606.ENSP00000336829,9606.ENSP00000348170,9606.ENSP00000351190,9606.ENSP00000356771,9606.ENSP00000358866,9606.ENSP00000417138	PON1,APOB,APOA1,C3,APOE,VWF,ALB,FGB,FGA,APOL1,LPA,A2M,FGG,HP,ITIH2,F5,FLNA,PLTP
GO:0032501	Multicellular organismal process	17	6933	0.32	0.0112	9606.ENSP00000226218,9606.ENSP00000233242,9606.ENSP00000236850,9606.ENSP00000245907,9606.ENSP00000252486,9606.ENSP00000261405,9606.ENSP00000295897,9606.ENSP00000306099,9606.ENSP00000306361,9606.ENSP00000313967,9606.ENSP00000321334,9606.ENSP00000321853,9606.ENSP00000323929,9606.ENSP00000336829,9606.ENSP00000356771,9606.ENSP00000358866,9606.ENSP00000417138	VTN,APOB,APOA1,C3,APOE,VWF,ALB,FGB,FGA,C1QB,LPA,SERPINF2,A2M,FGG,F5,FLNA,PLTP
GO:0048583	Regulation of response to stimulus	13	4114	0.43	0.012	9606.ENSP00000217407,9606.ENSP00000226218,9606.ENSP00000236850,9606.ENSP00000245907,9606.ENSP00000252486,9606.ENSP00000306099,9606.ENSP00000306361,9606.ENSP00000313967,9606.ENSP00000321853,9606.ENSP00000323929,9606.ENSP00000336829,9606.ENSP00000358866,9606.ENSP00000363770	LBP,VTN,APOA1,C3,APOE,FGB,FGA,C1QB,SERPINF2,A2M,FGG,FLNA,C1QC
GO:0007597	Blood coagulation, intrinsic pathway	2	17	2	0.0126	9606.ENSP00000261405,9606.ENSP00000323929	VWF,A2M
GO:0043691	Reverse cholesterol transport	2	17	2	0.0126	9606.ENSP00000236850,9606.ENSP00000252486	APOA1,APOE
GO:0090277	Positive regulation of peptide hormone secretion	3	100	1.41	0.013	9606.ENSP00000306099,9606.ENSP00000306361,9606.ENSP00000336829	FGB,FGA,FGG
GO:0045807	Positive regulation of endocytosis	3	103	1.39	0.014	9606.ENSP00000226218,9606.ENSP00000245907,9606.ENSP00000252486	VTN,C3,APOE
GO:0010544	Negative regulation of platelet activation	2	19	1.95	0.0151	9606.ENSP00000252486,9606.ENSP00000336829	APOE,FGG
GO:0022409	Positive regulation of cell-cell adhesion	4	272	1.1	0.0151	9606.ENSP00000306099,9606.ENSP00000306361,9606.ENSP00000321853,9606.ENSP00000336829	FGB,FGA,SERPINF2,FGG
GO:0065007	Biological regulation	22	12171	0.19	0.0151	9606.ENSP00000217407,9606.ENSP00000222381,9606.ENSP00000226218,9606.ENSP00000233242,9606.ENSP00000236850,9606.ENSP00000245907,9606.ENSP00000252486,9606.ENSP00000261405,9606.ENSP00000295897,9606.ENSP00000306099,9606.ENSP00000306361,9606.ENSP00000313967,9606.ENSP00000321334,9606.ENSP00000321853,9606.ENSP00000323929,9606.ENSP00000336829,9606.ENSP00000348170,9606.ENSP00000351190,9606.ENSP00000356771,…	LBP,PON1,VTN,APOB,APOA1,C3,APOE,VWF,ALB,FGB,FGA,C1QB,LPA,SERPINF2,A2M,FGG,HP,ITIH2,F5,FLNA,C1QC,PLTP
GO:0001523	Retinoid metabolic process	3	108	1.37	0.0155	9606.ENSP00000233242,9606.ENSP00000236850,9606.ENSP00000252486	APOB,APOA1,APOE
GO:0006464	Cellular protein modification process	11	3063	0.49	0.0158	9606.ENSP00000233242,9606.ENSP00000236850,9606.ENSP00000245907,9606.ENSP00000252486,9606.ENSP00000295897,9606.ENSP00000306361,9606.ENSP00000317674,9606.ENSP00000336829,9606.ENSP00000351190,9606.ENSP00000356771,9606.ENSP00000358866	APOB,APOA1,C3,APOE,ALB,FGA,APOL1,FGG,ITIH2,F5,FLNA
GO:0042742	Defense response to bacterium	4	277	1.09	0.0158	9606.ENSP00000217407,9606.ENSP00000306099,9606.ENSP00000306361,9606.ENSP00000348170	LBP,FGB,FGA,HP
GO:0009966	Regulation of signal transduction	11	3107	0.48	0.0178	9606.ENSP00000217407,9606.ENSP00000226218,9606.ENSP00000236850,9606.ENSP00000245907,9606.ENSP00000252486,9606.ENSP00000306099,9606.ENSP00000306361,9606.ENSP00000321853,9606.ENSP00000323929,9606.ENSP00000336829,9606.ENSP00000358866	LBP,VTN,APOA1,C3,APOE,FGB,FGA,SERPINF2,A2M,FGG,FLNA
GO:1903522	Regulation of blood circulation	4	292	1.07	0.0188	9606.ENSP00000306099,9606.ENSP00000306361,9606.ENSP00000336829,9606.ENSP00000358866	FGB,FGA,FGG,FLNA
GO:0019218	Regulation of steroid metabolic process	3	121	1.32	0.0205	9606.ENSP00000233242,9606.ENSP00000236850,9606.ENSP00000252486	APOB,APOA1,APOE
GO:0050793	Regulation of developmental process	10	2648	0.51	0.0223	9606.ENSP00000233242,9606.ENSP00000236850,9606.ENSP00000245907,9606.ENSP00000252486,9606.ENSP00000306099,9606.ENSP00000306361,9606.ENSP00000321853,9606.ENSP00000336829,9606.ENSP00000358866,9606.ENSP00000363770	APOB,APOA1,C3,APOE,FGB,FGA,SERPINF2,FGG,FLNA,C1QC
GO:0010884	Positive regulation of lipid storage	2	25	1.83	0.0228	9606.ENSP00000233242,9606.ENSP00000245907	APOB,C3
GO:0044281	Small molecule metabolic process	8	1684	0.61	0.0229	9606.ENSP00000222381,9606.ENSP00000233242,9606.ENSP00000236850,9606.ENSP00000245907,9606.ENSP00000252486,9606.ENSP00000317674,9606.ENSP00000351190,9606.ENSP00000417138	PON1,APOB,APOA1,C3,APOE,APOL1,ITIH2,PLTP
GO:0043066	Negative regulation of apoptotic process	6	893	0.76	0.0236	9606.ENSP00000252486,9606.ENSP00000295897,9606.ENSP00000306099,9606.ENSP00000306361,9606.ENSP00000336829,9606.ENSP00000358866	APOE,ALB,FGB,FGA,FGG,FLNA
GO:0051239	Regulation of multicellular organismal process	11	3227	0.46	0.0237	9606.ENSP00000217407,9606.ENSP00000226218,9606.ENSP00000236850,9606.ENSP00000245907,9606.ENSP00000252486,9606.ENSP00000306099,9606.ENSP00000306361,9606.ENSP00000321853,9606.ENSP00000336829,9606.ENSP00000358866,9606.ENSP00000363770	LBP,VTN,APOA1,C3,APOE,FGB,FGA,SERPINF2,FGG,FLNA,C1QC
GO:0007155	Cell adhesion	6	925	0.74	0.0275	9606.ENSP00000226218,9606.ENSP00000261405,9606.ENSP00000306099,9606.ENSP00000306361,9606.ENSP00000336829,9606.ENSP00000358866	VTN,VWF,FGB,FGA,FGG,FLNA
GO:0050708	Regulation of protein secretion	4	333	1.01	0.0283	9606.ENSP00000252486,9606.ENSP00000306099,9606.ENSP00000306361,9606.ENSP00000336829	APOE,FGB,FGA,FGG
GO:0051240	Positive regulation of multicellular organismal process	8	1770	0.58	0.0301	9606.ENSP00000217407,9606.ENSP00000245907,9606.ENSP00000252486,9606.ENSP00000306099,9606.ENSP00000306361,9606.ENSP00000321853,9606.ENSP00000336829,9606.ENSP00000358866	LBP,C3,APOE,FGB,FGA,SERPINF2,FGG,FLNA
GO:0051223	Regulation of protein transport	5	617	0.84	0.0312	9606.ENSP00000252486,9606.ENSP00000306099,9606.ENSP00000306361,9606.ENSP00000336829,9606.ENSP00000358866	APOE,FGB,FGA,FGG,FLNA
GO:0050727	Regulation of inflammatory response	4	351	0.99	0.0332	9606.ENSP00000217407,9606.ENSP00000236850,9606.ENSP00000245907,9606.ENSP00000252486	LBP,APOA1,C3,APOE
GO:0051222	Positive regulation of protein transport	4	352	0.99	0.0334	9606.ENSP00000306099,9606.ENSP00000306361,9606.ENSP00000336829,9606.ENSP00000358866	FGB,FGA,FGG,FLNA
GO:0002252	Immune effector process	6	969	0.72	0.0335	9606.ENSP00000217407,9606.ENSP00000245907,9606.ENSP00000313967,9606.ENSP00000348170,9606.ENSP00000358866,9606.ENSP00000363770	LBP,C3,C1QB,HP,FLNA,C1QC
GO:0051592	Response to calcium ion	3	150	1.23	0.0337	9606.ENSP00000306099,9606.ENSP00000306361,9606.ENSP00000336829	FGB,FGA,FGG
GO:1902531	Regulation of intracellular signal transduction	8	1807	0.58	0.0337	9606.ENSP00000236850,9606.ENSP00000252486,9606.ENSP00000306099,9606.ENSP00000306361,9606.ENSP00000321853,9606.ENSP00000323929,9606.ENSP00000336829,9606.ENSP00000358866	APOA1,APOE,FGB,FGA,SERPINF2,A2M,FGG,FLNA
GO:0070328	Triglyceride homeostasis	2	35	1.69	0.038	9606.ENSP00000236850,9606.ENSP00000252486	APOA1,APOE
GO:0022607	Cellular component assembly	9	2359	0.51	0.0394	9606.ENSP00000226218,9606.ENSP00000233242,9606.ENSP00000236850,9606.ENSP00000252486,9606.ENSP00000306099,9606.ENSP00000306361,9606.ENSP00000336829,9606.ENSP00000356771,9606.ENSP00000358866	VTN,APOB,APOA1,APOE,FGB,FGA,FGG,F5,FLNA
GO:0046486	Glycerolipid metabolic process	4	374	0.96	0.0394	9606.ENSP00000222381,9606.ENSP00000233242,9606.ENSP00000236850,9606.ENSP00000252486	PON1,APOB,APOA1,APOE
GO:0048870	Cell motility	6	1018	0.7	0.0406	9606.ENSP00000217407,9606.ENSP00000226218,9606.ENSP00000233242,9606.ENSP00000236850,9606.ENSP00000358866,9606.ENSP00000417138	LBP,VTN,APOB,APOA1,FLNA,PLTP
GO:0019915	Lipid storage	2	37	1.66	0.0408	9606.ENSP00000236850,9606.ENSP00000252486	APOA1,APOE
GO:0031347	Regulation of defense response	5	674	0.8	0.042	9606.ENSP00000217407,9606.ENSP00000236850,9606.ENSP00000245907,9606.ENSP00000252486,9606.ENSP00000323929	LBP,APOA1,C3,APOE,A2M
GO:0050714	Positive regulation of protein secretion	3	167	1.18	0.0424	9606.ENSP00000306099,9606.ENSP00000306361,9606.ENSP00000336829	FGB,FGA,FGG
GO:0051099	Positive regulation of binding	3	175	1.16	0.0478	9606.ENSP00000222381,9606.ENSP00000226218,9606.ENSP00000252486	PON1,VTN,APOE

## Sheet: All MF 34 in Common
Molcular Function (Gene Ontology) - 34 Proteins Common between In-Solution and In-Gel
#term ID	term description	observed gene count	background gene count	strength	false discovery rate	matching proteins in your network (IDs)	matching proteins in your network (labels)
GO:0005102	Signaling receptor binding	12	1581	0.81	5.82e-05	9606.ENSP00000217407,9606.ENSP00000226218,9606.ENSP00000233242,9606.ENSP00000236850,9606.ENSP00000245907,9606.ENSP00000252486,9606.ENSP00000261405,9606.ENSP00000306099,9606.ENSP00000306361,9606.ENSP00000323929,9606.ENSP00000336829,9606.ENSP00000358866	LBP,VTN,APOB,APOA1,C3,APOE,VWF,FGB,FGA,A2M,FGG,FLNA
GO:0120020	Cholesterol transfer activity	4	21	2.21	5.82e-05	9606.ENSP00000233242,9606.ENSP00000236850,9606.ENSP00000252486,9606.ENSP00000417138	APOB,APOA1,APOE,PLTP
GO:0008289	Lipid binding	8	764	0.95	0.00088	9606.ENSP00000217407,9606.ENSP00000222381,9606.ENSP00000233242,9606.ENSP00000236850,9606.ENSP00000252486,9606.ENSP00000295897,9606.ENSP00000317674,9606.ENSP00000417138	LBP,PON1,APOB,APOA1,APOE,ALB,APOL1,PLTP
GO:0004866	Endopeptidase inhibitor activity	5	181	1.37	0.00099	9606.ENSP00000245907,9606.ENSP00000321334,9606.ENSP00000321853,9606.ENSP00000323929,9606.ENSP00000351190	C3,LPA,SERPINF2,A2M,ITIH2
GO:0004857	Enzyme inhibitor activity	6	377	1.13	0.0013	9606.ENSP00000236850,9606.ENSP00000245907,9606.ENSP00000321334,9606.ENSP00000321853,9606.ENSP00000323929,9606.ENSP00000351190	APOA1,C3,LPA,SERPINF2,A2M,ITIH2
GO:0070325	Lipoprotein particle receptor binding	3	27	1.98	0.0017	9606.ENSP00000233242,9606.ENSP00000236850,9606.ENSP00000252486	APOB,APOA1,APOE
GO:0071813	Lipoprotein particle binding	3	29	1.94	0.0017	9606.ENSP00000236850,9606.ENSP00000252486,9606.ENSP00000417138	APOA1,APOE,PLTP
GO:0005201	Extracellular matrix structural constituent	4	119	1.46	0.0026	9606.ENSP00000226218,9606.ENSP00000306099,9606.ENSP00000306361,9606.ENSP00000336829	VTN,FGB,FGA,FGG
GO:0060228	Phosphatidylcholine-sterol O-acyltransferase activator activity	2	6	2.45	0.007	9606.ENSP00000236850,9606.ENSP00000252486	APOA1,APOE
GO:0005515	Protein binding	18	7026	0.34	0.0076	9606.ENSP00000217407,9606.ENSP00000222381,9606.ENSP00000226218,9606.ENSP00000233242,9606.ENSP00000236850,9606.ENSP00000245907,9606.ENSP00000252486,9606.ENSP00000261405,9606.ENSP00000295897,9606.ENSP00000306099,9606.ENSP00000306361,9606.ENSP00000321334,9606.ENSP00000321853,9606.ENSP00000323929,9606.ENSP00000336829,9606.ENSP00000348170,9606.ENSP00000358866,9606.ENSP00000417138	LBP,PON1,VTN,APOB,APOA1,C3,APOE,VWF,ALB,FGB,FGA,LPA,SERPINF2,A2M,FGG,HP,FLNA,PLTP
GO:0008201	Heparin binding	4	172	1.3	0.0083	9606.ENSP00000226218,9606.ENSP00000233242,9606.ENSP00000252486,9606.ENSP00000321334	VTN,APOB,APOE,LPA
GO:0008035	High-density lipoprotein particle binding	2	11	2.19	0.0158	9606.ENSP00000236850,9606.ENSP00000417138	APOA1,PLTP
GO:0016209	Antioxidant activity	3	74	1.54	0.0158	9606.ENSP00000252486,9606.ENSP00000295897,9606.ENSP00000348170	APOE,ALB,HP
GO:0005543	Phospholipid binding	5	441	0.98	0.0211	9606.ENSP00000222381,9606.ENSP00000233242,9606.ENSP00000236850,9606.ENSP00000252486,9606.ENSP00000417138	PON1,APOB,APOA1,APOE,PLTP
GO:0030234	Enzyme regulator activity	7	1044	0.76	0.0211	9606.ENSP00000236850,9606.ENSP00000245907,9606.ENSP00000252486,9606.ENSP00000321334,9606.ENSP00000321853,9606.ENSP00000323929,9606.ENSP00000351190	APOA1,C3,APOE,LPA,SERPINF2,A2M,ITIH2
GO:0042802	Identical protein binding	9	1896	0.61	0.0233	9606.ENSP00000222381,9606.ENSP00000226218,9606.ENSP00000236850,9606.ENSP00000252486,9606.ENSP00000261405,9606.ENSP00000295897,9606.ENSP00000321853,9606.ENSP00000336829,9606.ENSP00000358866	PON1,VTN,APOA1,APOE,VWF,ALB,SERPINF2,FGG,FLNA
GO:0004867	Serine-type endopeptidase inhibitor activity	3	98	1.42	0.0272	9606.ENSP00000321853,9606.ENSP00000323929,9606.ENSP00000351190	SERPINF2,A2M,ITIH2
GO:0051087	Chaperone binding	3	105	1.39	0.0308	9606.ENSP00000261405,9606.ENSP00000295897,9606.ENSP00000306099	VWF,ALB,FGB
GO:0050750	Low-density lipoprotein particle receptor binding	2	22	1.89	0.04	9606.ENSP00000233242,9606.ENSP00000252486	APOB,APOE

## Sheet: All BP In-Soln Only 58 unique
Biological Process (Gene Ontology) In- Solution 58 Unique Proteins
#term ID	term description	observed gene count	background gene count	strength	false discovery rate	matching proteins in your network (IDs)	matching proteins in your network (labels)
GO:0002576	Platelet degranulation	17	129	1.68	1.21e-19	9606.ENSP00000232003,9606.ENSP00000259396,9606.ENSP00000260356,9606.ENSP00000262407,9606.ENSP00000264870,9606.ENSP00000265023,9606.ENSP00000266041,9606.ENSP00000315130,9606.ENSP00000316029,9606.ENSP00000346839,9606.ENSP00000356574,9606.ENSP00000376793,9606.ENSP00000377941,9606.ENSP00000385834,9606.ENSP00000393887,9606.ENSP00000394936,9606.ENSP00000420939	HRG,ORM1,THBS1,ITGA2B,F13A1,KNG1,ITIH4,CLU,TLN1,FN1,QSOX1,GIG25,ACTN1,TF,AHSG,ORM2,SEPP1
GO:0045055	Regulated exocytosis	25	697	1.11	3.68e-18	9606.ENSP00000216181,9606.ENSP00000232003,9606.ENSP00000237014,9606.ENSP00000259396,9606.ENSP00000260356,9606.ENSP00000262407,9606.ENSP00000264870,9606.ENSP00000265023,9606.ENSP00000266041,9606.ENSP00000315130,9606.ENSP00000316029,9606.ENSP00000333994,9606.ENSP00000335153,9606.ENSP00000339063,9606.ENSP00000346839,9606.ENSP00000351777,9606.ENSP00000356574,9606.ENSP00000362924,9606.ENSP00000369129,…	MYH9,HRG,TTR,ORM1,THBS1,ITGA2B,F13A1,KNG1,ITIH4,CLU,TLN1,HBB,HSP90AA1,EEF1A1,FN1,VCP,QSOX1,GSN,DSP,GIG25,ACTN1,TF,AHSG,ORM2,SEPP1
GO:0032940	Secretion by cell	26	979	0.98	3.05e-16	9606.ENSP00000216181,9606.ENSP00000232003,9606.ENSP00000237014,9606.ENSP00000259396,9606.ENSP00000260356,9606.ENSP00000262407,9606.ENSP00000264870,9606.ENSP00000265023,9606.ENSP00000266041,9606.ENSP00000315130,9606.ENSP00000316029,9606.ENSP00000333994,9606.ENSP00000335153,9606.ENSP00000339063,9606.ENSP00000346839,9606.ENSP00000351777,9606.ENSP00000355627,9606.ENSP00000356574,9606.ENSP00000362924,…	MYH9,HRG,TTR,ORM1,THBS1,ITGA2B,F13A1,KNG1,ITIH4,CLU,TLN1,HBB,HSP90AA1,EEF1A1,FN1,VCP,AGT,QSOX1,GSN,DSP,GIG25,ACTN1,TF,AHSG,ORM2,SEPP1
GO:0046903	Secretion	27	1097	0.95	3.05e-16	9606.ENSP00000216181,9606.ENSP00000232003,9606.ENSP00000237014,9606.ENSP00000259396,9606.ENSP00000260356,9606.ENSP00000262407,9606.ENSP00000264870,9606.ENSP00000265023,9606.ENSP00000266041,9606.ENSP00000315130,9606.ENSP00000316029,9606.ENSP00000333994,9606.ENSP00000335153,9606.ENSP00000339063,9606.ENSP00000346839,9606.ENSP00000351777,9606.ENSP00000355627,9606.ENSP00000356574,9606.ENSP00000356671,…	MYH9,HRG,TTR,ORM1,THBS1,ITGA2B,F13A1,KNG1,ITIH4,CLU,TLN1,HBB,HSP90AA1,EEF1A1,FN1,VCP,AGT,QSOX1,SERPINC1,GSN,DSP,GIG25,ACTN1,TF,AHSG,ORM2,SEPP1
GO:0016192	Vesicle-mediated transport	31	1805	0.79	2.36e-15	9606.ENSP00000216181,9606.ENSP00000232003,9606.ENSP00000237014,9606.ENSP00000254801,9606.ENSP00000259396,9606.ENSP00000260356,9606.ENSP00000262407,9606.ENSP00000264870,9606.ENSP00000265023,9606.ENSP00000266041,9606.ENSP00000308541,9606.ENSP00000315130,9606.ENSP00000316029,9606.ENSP00000322421,9606.ENSP00000333994,9606.ENSP00000335153,9606.ENSP00000339063,9606.ENSP00000346839,9606.ENSP00000349960,…	MYH9,HRG,TTR,IGJ,ORM1,THBS1,ITGA2B,F13A1,KNG1,ITIH4,F2,CLU,TLN1,HBA1,HBB,HSP90AA1,EEF1A1,FN1,ACTB,VCP,QSOX1,GSN,DSP,GIG25,ACTN1,TF,AHSG,ORM2,C4B,SEPP1,HPR
GO:0006950	Response to stress	37	3485	0.59	6.45e-13	9606.ENSP00000215727,9606.ENSP00000216181,9606.ENSP00000229239,9606.ENSP00000232003,9606.ENSP00000254801,9606.ENSP00000259396,9606.ENSP00000260356,9606.ENSP00000262407,9606.ENSP00000263408,9606.ENSP00000264870,9606.ENSP00000265023,9606.ENSP00000266041,9606.ENSP00000301522,9606.ENSP00000308541,9606.ENSP00000315130,9606.ENSP00000316029,9606.ENSP00000322421,9606.ENSP00000333994,9606.ENSP00000335153,…	SERPIND1,MYH9,GAPDH,HRG,IGJ,ORM1,THBS1,ITGA2B,C9,F13A1,KNG1,ITIH4,PRDX2,F2,CLU,TLN1,HBA1,HBB,HSP90AA1,APOD,FN1,ACTB,APOA4,VCP,AGT,SERPINC1,GSN,DSP,GIG25,C1S,TF,AHSG,ORM2,C4B,SEPP1,HPR,VIM
GO:0006810	Transport	40	4353	0.52	1.33e-12	9606.ENSP00000200676,9606.ENSP00000216181,9606.ENSP00000227667,9606.ENSP00000232003,9606.ENSP00000237014,9606.ENSP00000254801,9606.ENSP00000259396,9606.ENSP00000260356,9606.ENSP00000262407,9606.ENSP00000264870,9606.ENSP00000265023,9606.ENSP00000266041,9606.ENSP00000308541,9606.ENSP00000315130,9606.ENSP00000316029,9606.ENSP00000322421,9606.ENSP00000333994,9606.ENSP00000335153,9606.ENSP00000339063,…	CETP,MYH9,APOC3,HRG,TTR,IGJ,ORM1,THBS1,ITGA2B,F13A1,KNG1,ITIH4,F2,CLU,TLN1,HBA1,HBB,HSP90AA1,EEF1A1,APOD,FN1,ACTB,APOA4,VCP,AGT,QSOX1,SERPINC1,GSN,DSP,GIG25,ACTN1,TF,PCYOX1,AHSG,ORM2,C4B,SEPP1,GC,HPR,APOC1
GO:0002376	Immune system process	31	2481	0.66	1.13e-11	9606.ENSP00000216181,9606.ENSP00000229239,9606.ENSP00000232003,9606.ENSP00000237014,9606.ENSP00000254801,9606.ENSP00000259396,9606.ENSP00000260356,9606.ENSP00000263408,9606.ENSP00000265023,9606.ENSP00000301522,9606.ENSP00000308541,9606.ENSP00000315130,9606.ENSP00000333994,9606.ENSP00000335153,9606.ENSP00000339063,9606.ENSP00000346839,9606.ENSP00000349960,9606.ENSP00000350425,9606.ENSP00000351777,…	MYH9,GAPDH,HRG,TTR,IGJ,ORM1,THBS1,C9,KNG1,PRDX2,F2,CLU,HBB,HSP90AA1,EEF1A1,FN1,ACTB,APOA4,VCP,QSOX1,SERPINC1,GSN,DSP,GIG25,ACTN1,C1S,TF,AHSG,ORM2,C4B,VIM
GO:0030162	Regulation of proteolysis	19	747	0.96	7.56e-11	9606.ENSP00000215727,9606.ENSP00000216181,9606.ENSP00000229239,9606.ENSP00000232003,9606.ENSP00000260356,9606.ENSP00000265023,9606.ENSP00000266041,9606.ENSP00000273283,9606.ENSP00000295550,9606.ENSP00000308541,9606.ENSP00000315130,9606.ENSP00000346839,9606.ENSP00000351777,9606.ENSP00000355627,9606.ENSP00000356671,9606.ENSP00000362924,9606.ENSP00000376793,9606.ENSP00000393887,9606.ENSP00000415941	SERPIND1,MYH9,GAPDH,HRG,THBS1,KNG1,ITIH4,ITIH1,COL6A3,F2,CLU,FN1,VCP,AGT,SERPINC1,GSN,GIG25,AHSG,C4B
GO:0052547	Regulation of peptidase activity	16	449	1.11	7.56e-11	9606.ENSP00000215727,9606.ENSP00000229239,9606.ENSP00000232003,9606.ENSP00000260356,9606.ENSP00000265023,9606.ENSP00000266041,9606.ENSP00000273283,9606.ENSP00000295550,9606.ENSP00000346839,9606.ENSP00000351777,9606.ENSP00000355627,9606.ENSP00000356671,9606.ENSP00000362924,9606.ENSP00000376793,9606.ENSP00000393887,9606.ENSP00000415941	SERPIND1,GAPDH,HRG,THBS1,KNG1,ITIH4,ITIH1,COL6A3,FN1,VCP,AGT,SERPINC1,GSN,GIG25,AHSG,C4B
GO:0006955	Immune response	25	1588	0.76	9.27e-11	9606.ENSP00000229239,9606.ENSP00000232003,9606.ENSP00000237014,9606.ENSP00000254801,9606.ENSP00000259396,9606.ENSP00000260356,9606.ENSP00000263408,9606.ENSP00000265023,9606.ENSP00000308541,9606.ENSP00000315130,9606.ENSP00000333994,9606.ENSP00000335153,9606.ENSP00000339063,9606.ENSP00000350425,9606.ENSP00000351777,9606.ENSP00000356574,9606.ENSP00000356671,9606.ENSP00000362924,9606.ENSP00000369129,…	GAPDH,HRG,TTR,IGJ,ORM1,THBS1,C9,KNG1,F2,CLU,HBB,HSP90AA1,EEF1A1,APOA4,VCP,QSOX1,SERPINC1,GSN,DSP,GIG25,C1S,AHSG,ORM2,C4B,VIM
GO:0010951	Negative regulation of endopeptidase activity	13	248	1.28	1.77e-10	9606.ENSP00000215727,9606.ENSP00000229239,9606.ENSP00000232003,9606.ENSP00000260356,9606.ENSP00000265023,9606.ENSP00000266041,9606.ENSP00000273283,9606.ENSP00000295550,9606.ENSP00000355627,9606.ENSP00000356671,9606.ENSP00000376793,9606.ENSP00000393887,9606.ENSP00000415941	SERPIND1,GAPDH,HRG,THBS1,KNG1,ITIH4,ITIH1,COL6A3,AGT,SERPINC1,GIG25,AHSG,C4B
GO:0052548	Regulation of endopeptidase activity	15	418	1.11	3.36e-10	9606.ENSP00000215727,9606.ENSP00000229239,9606.ENSP00000232003,9606.ENSP00000260356,9606.ENSP00000265023,9606.ENSP00000266041,9606.ENSP00000273283,9606.ENSP00000295550,9606.ENSP00000351777,9606.ENSP00000355627,9606.ENSP00000356671,9606.ENSP00000362924,9606.ENSP00000376793,9606.ENSP00000393887,9606.ENSP00000415941	SERPIND1,GAPDH,HRG,THBS1,KNG1,ITIH4,ITIH1,COL6A3,VCP,AGT,SERPINC1,GSN,GIG25,AHSG,C4B
GO:0051179	Localization	41	5591	0.42	6.12e-10	9606.ENSP00000200676,9606.ENSP00000216181,9606.ENSP00000227667,9606.ENSP00000232003,9606.ENSP00000237014,9606.ENSP00000254801,9606.ENSP00000259396,9606.ENSP00000260356,9606.ENSP00000262407,9606.ENSP00000264870,9606.ENSP00000265023,9606.ENSP00000266041,9606.ENSP00000308541,9606.ENSP00000315130,9606.ENSP00000316029,9606.ENSP00000322421,9606.ENSP00000333994,9606.ENSP00000335153,9606.ENSP00000339063,…	CETP,MYH9,APOC3,HRG,TTR,IGJ,ORM1,THBS1,ITGA2B,F13A1,KNG1,ITIH4,F2,CLU,TLN1,HBA1,HBB,HSP90AA1,EEF1A1,APOD,FN1,ACTB,APOA4,VCP,AGT,QSOX1,SERPINC1,GSN,DSP,GIG25,ACTN1,TF,PCYOX1,AHSG,ORM2,C4B,SEPP1,GC,CFL1,HPR,APOC1
GO:0045861	Negative regulation of proteolysis	14	356	1.15	6.25e-10	9606.ENSP00000215727,9606.ENSP00000229239,9606.ENSP00000232003,9606.ENSP00000260356,9606.ENSP00000265023,9606.ENSP00000266041,9606.ENSP00000273283,9606.ENSP00000295550,9606.ENSP00000308541,9606.ENSP00000355627,9606.ENSP00000356671,9606.ENSP00000376793,9606.ENSP00000393887,9606.ENSP00000415941	SERPIND1,GAPDH,HRG,THBS1,KNG1,ITIH4,ITIH1,COL6A3,F2,AGT,SERPINC1,GIG25,AHSG,C4B
GO:0002443	Leukocyte mediated immunity	17	641	0.98	6.67e-10	9606.ENSP00000237014,9606.ENSP00000259396,9606.ENSP00000263408,9606.ENSP00000308541,9606.ENSP00000315130,9606.ENSP00000333994,9606.ENSP00000335153,9606.ENSP00000339063,9606.ENSP00000351777,9606.ENSP00000356574,9606.ENSP00000362924,9606.ENSP00000369129,9606.ENSP00000376793,9606.ENSP00000385035,9606.ENSP00000393887,9606.ENSP00000394936,9606.ENSP00000415941	TTR,ORM1,C9,F2,CLU,HBB,HSP90AA1,EEF1A1,VCP,QSOX1,GSN,DSP,GIG25,C1S,AHSG,ORM2,C4B
GO:0002526	Acute inflammatory response	9	74	1.64	7.59e-10	9606.ENSP00000259396,9606.ENSP00000266041,9606.ENSP00000308541,9606.ENSP00000346839,9606.ENSP00000356671,9606.ENSP00000376793,9606.ENSP00000393887,9606.ENSP00000394936,9606.ENSP00000441828	ORM1,ITIH4,F2,FN1,SERPINC1,GIG25,AHSG,ORM2,HPR
GO:0006952	Defense response	22	1296	0.79	7.59e-10	9606.ENSP00000229239,9606.ENSP00000232003,9606.ENSP00000254801,9606.ENSP00000259396,9606.ENSP00000260356,9606.ENSP00000263408,9606.ENSP00000265023,9606.ENSP00000266041,9606.ENSP00000301522,9606.ENSP00000308541,9606.ENSP00000315130,9606.ENSP00000346839,9606.ENSP00000350425,9606.ENSP00000356671,9606.ENSP00000362924,9606.ENSP00000376793,9606.ENSP00000385035,9606.ENSP00000393887,9606.ENSP00000394936,…	GAPDH,HRG,IGJ,ORM1,THBS1,C9,KNG1,ITIH4,PRDX2,F2,CLU,FN1,APOA4,SERPINC1,GSN,GIG25,C1S,AHSG,ORM2,C4B,HPR,VIM
GO:0051346	Negative regulation of hydrolase activity	15	450	1.08	7.59e-10	9606.ENSP00000215727,9606.ENSP00000227667,9606.ENSP00000229239,9606.ENSP00000232003,9606.ENSP00000260356,9606.ENSP00000265023,9606.ENSP00000266041,9606.ENSP00000273283,9606.ENSP00000295550,9606.ENSP00000355627,9606.ENSP00000356671,9606.ENSP00000376793,9606.ENSP00000393887,9606.ENSP00000415941,9606.ENSP00000465356	SERPIND1,APOC3,GAPDH,HRG,THBS1,KNG1,ITIH4,ITIH1,COL6A3,AGT,SERPINC1,GIG25,AHSG,C4B,APOC1
GO:0051649	Establishment of localization in cell	28	2375	0.63	1.01e-09	9606.ENSP00000216181,9606.ENSP00000232003,9606.ENSP00000237014,9606.ENSP00000259396,9606.ENSP00000260356,9606.ENSP00000262407,9606.ENSP00000264870,9606.ENSP00000265023,9606.ENSP00000266041,9606.ENSP00000308541,9606.ENSP00000315130,9606.ENSP00000316029,9606.ENSP00000333994,9606.ENSP00000335153,9606.ENSP00000339063,9606.ENSP00000346839,9606.ENSP00000349960,9606.ENSP00000351777,9606.ENSP00000355627,…	MYH9,HRG,TTR,ORM1,THBS1,ITGA2B,F13A1,KNG1,ITIH4,F2,CLU,TLN1,HBB,HSP90AA1,EEF1A1,FN1,ACTB,VCP,AGT,QSOX1,GSN,DSP,GIG25,ACTN1,TF,AHSG,ORM2,SEPP1
GO:0001775	Cell activation	20	1075	0.83	1.95e-09	9606.ENSP00000216181,9606.ENSP00000232003,9606.ENSP00000237014,9606.ENSP00000259396,9606.ENSP00000262407,9606.ENSP00000301522,9606.ENSP00000308541,9606.ENSP00000315130,9606.ENSP00000316029,9606.ENSP00000333994,9606.ENSP00000335153,9606.ENSP00000339063,9606.ENSP00000349960,9606.ENSP00000351777,9606.ENSP00000356574,9606.ENSP00000362924,9606.ENSP00000369129,9606.ENSP00000376793,9606.ENSP00000393887,…	MYH9,HRG,TTR,ORM1,ITGA2B,PRDX2,F2,CLU,TLN1,HBB,HSP90AA1,EEF1A1,ACTB,VCP,QSOX1,GSN,DSP,GIG25,AHSG,ORM2
GO:0002252	Immune effector process	19	969	0.85	3.13e-09	9606.ENSP00000237014,9606.ENSP00000259396,9606.ENSP00000263408,9606.ENSP00000301522,9606.ENSP00000308541,9606.ENSP00000315130,9606.ENSP00000333994,9606.ENSP00000335153,9606.ENSP00000339063,9606.ENSP00000349960,9606.ENSP00000351777,9606.ENSP00000356574,9606.ENSP00000362924,9606.ENSP00000369129,9606.ENSP00000376793,9606.ENSP00000385035,9606.ENSP00000393887,9606.ENSP00000394936,9606.ENSP00000415941	TTR,ORM1,C9,PRDX2,F2,CLU,HBB,HSP90AA1,EEF1A1,ACTB,VCP,QSOX1,GSN,DSP,GIG25,C1S,AHSG,ORM2,C4B
GO:0050790	Regulation of catalytic activity	27	2386	0.61	7.51e-09	9606.ENSP00000215727,9606.ENSP00000227667,9606.ENSP00000229239,9606.ENSP00000232003,9606.ENSP00000260356,9606.ENSP00000265023,9606.ENSP00000266041,9606.ENSP00000273283,9606.ENSP00000295550,9606.ENSP00000297785,9606.ENSP00000301522,9606.ENSP00000308541,9606.ENSP00000315130,9606.ENSP00000335153,9606.ENSP00000339063,9606.ENSP00000346839,9606.ENSP00000349960,9606.ENSP00000350425,9606.ENSP00000351777,…	SERPIND1,APOC3,GAPDH,HRG,THBS1,KNG1,ITIH4,ITIH1,COL6A3,ALDH1A1,PRDX2,F2,CLU,HSP90AA1,EEF1A1,FN1,ACTB,APOA4,VCP,AGT,SERPINC1,GSN,GIG25,TF,AHSG,C4B,APOC1
GO:0006953	Acute-phase response	7	44	1.76	3.87e-08	9606.ENSP00000259396,9606.ENSP00000266041,9606.ENSP00000308541,9606.ENSP00000346839,9606.ENSP00000376793,9606.ENSP00000393887,9606.ENSP00000394936	ORM1,ITIH4,F2,FN1,GIG25,AHSG,ORM2
GO:0051336	Regulation of hydrolase activity	20	1284	0.75	3.95e-08	9606.ENSP00000215727,9606.ENSP00000227667,9606.ENSP00000229239,9606.ENSP00000232003,9606.ENSP00000260356,9606.ENSP00000265023,9606.ENSP00000266041,9606.ENSP00000273283,9606.ENSP00000295550,9606.ENSP00000297785,9606.ENSP00000346839,9606.ENSP00000350425,9606.ENSP00000351777,9606.ENSP00000355627,9606.ENSP00000356671,9606.ENSP00000362924,9606.ENSP00000376793,9606.ENSP00000393887,9606.ENSP00000415941,…	SERPIND1,APOC3,GAPDH,HRG,THBS1,KNG1,ITIH4,ITIH1,COL6A3,ALDH1A1,FN1,APOA4,VCP,AGT,SERPINC1,GSN,GIG25,AHSG,C4B,APOC1
GO:0006954	Inflammatory response	14	515	0.99	4.67e-08	9606.ENSP00000259396,9606.ENSP00000260356,9606.ENSP00000265023,9606.ENSP00000266041,9606.ENSP00000301522,9606.ENSP00000308541,9606.ENSP00000315130,9606.ENSP00000346839,9606.ENSP00000356671,9606.ENSP00000376793,9606.ENSP00000393887,9606.ENSP00000394936,9606.ENSP00000415941,9606.ENSP00000441828	ORM1,THBS1,KNG1,ITIH4,PRDX2,F2,CLU,FN1,SERPINC1,GIG25,AHSG,ORM2,C4B,HPR
GO:0009611	Response to wounding	14	532	0.98	6.85e-08	9606.ENSP00000215727,9606.ENSP00000216181,9606.ENSP00000232003,9606.ENSP00000262407,9606.ENSP00000264870,9606.ENSP00000265023,9606.ENSP00000308541,9606.ENSP00000316029,9606.ENSP00000333994,9606.ENSP00000345179,9606.ENSP00000346839,9606.ENSP00000349960,9606.ENSP00000356671,9606.ENSP00000369129	SERPIND1,MYH9,HRG,ITGA2B,F13A1,KNG1,F2,TLN1,HBB,APOD,FN1,ACTB,SERPINC1,DSP
GO:0042060	Wound healing	13	439	1.03	8.18e-08	9606.ENSP00000215727,9606.ENSP00000216181,9606.ENSP00000232003,9606.ENSP00000262407,9606.ENSP00000264870,9606.ENSP00000265023,9606.ENSP00000308541,9606.ENSP00000316029,9606.ENSP00000333994,9606.ENSP00000346839,9606.ENSP00000349960,9606.ENSP00000356671,9606.ENSP00000369129	SERPIND1,MYH9,HRG,ITGA2B,F13A1,KNG1,F2,TLN1,HBB,FN1,ACTB,SERPINC1,DSP
GO:0007596	Blood coagulation	11	303	1.12	2.84e-07	9606.ENSP00000215727,9606.ENSP00000216181,9606.ENSP00000232003,9606.ENSP00000262407,9606.ENSP00000264870,9606.ENSP00000265023,9606.ENSP00000308541,9606.ENSP00000316029,9606.ENSP00000333994,9606.ENSP00000349960,9606.ENSP00000356671	SERPIND1,MYH9,HRG,ITGA2B,F13A1,KNG1,F2,TLN1,HBB,ACTB,SERPINC1
GO:0065008	Regulation of biological quality	32	4042	0.46	2.84e-07	9606.ENSP00000200676,9606.ENSP00000215727,9606.ENSP00000216181,9606.ENSP00000227667,9606.ENSP00000228841,9606.ENSP00000229239,9606.ENSP00000232003,9606.ENSP00000237014,9606.ENSP00000254801,9606.ENSP00000260356,9606.ENSP00000262407,9606.ENSP00000264870,9606.ENSP00000265023,9606.ENSP00000297785,9606.ENSP00000301522,9606.ENSP00000308541,9606.ENSP00000315130,9606.ENSP00000316029,9606.ENSP00000333994,…	CETP,SERPIND1,MYH9,APOC3,MYL2,GAPDH,HRG,TTR,IGJ,THBS1,ITGA2B,F13A1,KNG1,ALDH1A1,PRDX2,F2,CLU,TLN1,HBB,HSP90AA1,FN1,ACTB,APOA4,VCP,AGT,SERPINC1,GSN,DSP,GIG25,TF,CFL1,VIM
GO:0002446	Neutrophil mediated immunity	13	495	0.98	2.95e-07	9606.ENSP00000237014,9606.ENSP00000259396,9606.ENSP00000308541,9606.ENSP00000333994,9606.ENSP00000335153,9606.ENSP00000339063,9606.ENSP00000351777,9606.ENSP00000356574,9606.ENSP00000362924,9606.ENSP00000369129,9606.ENSP00000376793,9606.ENSP00000393887,9606.ENSP00000394936	TTR,ORM1,F2,HBB,HSP90AA1,EEF1A1,VCP,QSOX1,GSN,DSP,GIG25,AHSG,ORM2
GO:0050878	Regulation of body fluid levels	13	509	0.97	3.89e-07	9606.ENSP00000215727,9606.ENSP00000216181,9606.ENSP00000232003,9606.ENSP00000260356,9606.ENSP00000262407,9606.ENSP00000264870,9606.ENSP00000265023,9606.ENSP00000301522,9606.ENSP00000308541,9606.ENSP00000316029,9606.ENSP00000333994,9606.ENSP00000349960,9606.ENSP00000356671	SERPIND1,MYH9,HRG,THBS1,ITGA2B,F13A1,KNG1,PRDX2,F2,TLN1,HBB,ACTB,SERPINC1
GO:0051246	Regulation of protein metabolic process	26	2828	0.52	1.36e-06	9606.ENSP00000215727,9606.ENSP00000216181,9606.ENSP00000229239,9606.ENSP00000232003,9606.ENSP00000260356,9606.ENSP00000265023,9606.ENSP00000266041,9606.ENSP00000273283,9606.ENSP00000295550,9606.ENSP00000301522,9606.ENSP00000308541,9606.ENSP00000315130,9606.ENSP00000335153,9606.ENSP00000339063,9606.ENSP00000345179,9606.ENSP00000346839,9606.ENSP00000349960,9606.ENSP00000351777,9606.ENSP00000355627,…	SERPIND1,MYH9,GAPDH,HRG,THBS1,KNG1,ITIH4,ITIH1,COL6A3,PRDX2,F2,CLU,HSP90AA1,EEF1A1,APOD,FN1,ACTB,VCP,AGT,SERPINC1,GSN,GIG25,TF,AHSG,C4B,VIM
GO:0002274	Myeloid leukocyte activation	13	585	0.91	1.81e-06	9606.ENSP00000237014,9606.ENSP00000259396,9606.ENSP00000315130,9606.ENSP00000333994,9606.ENSP00000335153,9606.ENSP00000339063,9606.ENSP00000351777,9606.ENSP00000356574,9606.ENSP00000362924,9606.ENSP00000369129,9606.ENSP00000376793,9606.ENSP00000393887,9606.ENSP00000394936	TTR,ORM1,CLU,HBB,HSP90AA1,EEF1A1,VCP,QSOX1,GSN,DSP,GIG25,AHSG,ORM2
GO:0043312	Neutrophil degranulation	12	484	0.95	2.28e-06	9606.ENSP00000237014,9606.ENSP00000259396,9606.ENSP00000333994,9606.ENSP00000335153,9606.ENSP00000339063,9606.ENSP00000351777,9606.ENSP00000356574,9606.ENSP00000362924,9606.ENSP00000369129,9606.ENSP00000376793,9606.ENSP00000393887,9606.ENSP00000394936	TTR,ORM1,HBB,HSP90AA1,EEF1A1,VCP,QSOX1,GSN,DSP,GIG25,AHSG,ORM2
GO:0032268	Regulation of cellular protein metabolic process	25	2693	0.53	2.45e-06	9606.ENSP00000215727,9606.ENSP00000216181,9606.ENSP00000229239,9606.ENSP00000232003,9606.ENSP00000260356,9606.ENSP00000265023,9606.ENSP00000266041,9606.ENSP00000273283,9606.ENSP00000295550,9606.ENSP00000301522,9606.ENSP00000308541,9606.ENSP00000315130,9606.ENSP00000335153,9606.ENSP00000339063,9606.ENSP00000346839,9606.ENSP00000349960,9606.ENSP00000351777,9606.ENSP00000355627,9606.ENSP00000356671,…	SERPIND1,MYH9,GAPDH,HRG,THBS1,KNG1,ITIH4,ITIH1,COL6A3,PRDX2,F2,CLU,HSP90AA1,EEF1A1,FN1,ACTB,VCP,AGT,SERPINC1,GSN,GIG25,TF,AHSG,C4B,VIM
GO:0044092	Negative regulation of molecular function	17	1163	0.72	2.45e-06	9606.ENSP00000215727,9606.ENSP00000227667,9606.ENSP00000229239,9606.ENSP00000232003,9606.ENSP00000260356,9606.ENSP00000265023,9606.ENSP00000266041,9606.ENSP00000273283,9606.ENSP00000295550,9606.ENSP00000301522,9606.ENSP00000349960,9606.ENSP00000355627,9606.ENSP00000356671,9606.ENSP00000376793,9606.ENSP00000393887,9606.ENSP00000415941,9606.ENSP00000465356	SERPIND1,APOC3,GAPDH,HRG,THBS1,KNG1,ITIH4,ITIH1,COL6A3,PRDX2,ACTB,AGT,SERPINC1,GIG25,AHSG,C4B,APOC1
GO:0034109	Homotypic cell-cell adhesion	6	57	1.58	4.86e-06	9606.ENSP00000216181,9606.ENSP00000262407,9606.ENSP00000316029,9606.ENSP00000333994,9606.ENSP00000349960,9606.ENSP00000369129	MYH9,ITGA2B,TLN1,HBB,ACTB,DSP
GO:0045321	Leukocyte activation	15	929	0.77	5.52e-06	9606.ENSP00000216181,9606.ENSP00000237014,9606.ENSP00000259396,9606.ENSP00000301522,9606.ENSP00000315130,9606.ENSP00000333994,9606.ENSP00000335153,9606.ENSP00000339063,9606.ENSP00000351777,9606.ENSP00000356574,9606.ENSP00000362924,9606.ENSP00000369129,9606.ENSP00000376793,9606.ENSP00000393887,9606.ENSP00000394936	MYH9,TTR,ORM1,PRDX2,CLU,HBB,HSP90AA1,EEF1A1,VCP,QSOX1,GSN,DSP,GIG25,AHSG,ORM2
GO:0051248	Negative regulation of protein metabolic process	16	1096	0.72	6.63e-06	9606.ENSP00000215727,9606.ENSP00000229239,9606.ENSP00000232003,9606.ENSP00000260356,9606.ENSP00000265023,9606.ENSP00000266041,9606.ENSP00000273283,9606.ENSP00000295550,9606.ENSP00000308541,9606.ENSP00000315130,9606.ENSP00000345179,9606.ENSP00000355627,9606.ENSP00000356671,9606.ENSP00000376793,9606.ENSP00000393887,9606.ENSP00000415941	SERPIND1,GAPDH,HRG,THBS1,KNG1,ITIH4,ITIH1,COL6A3,F2,CLU,APOD,AGT,SERPINC1,GIG25,AHSG,C4B
GO:0034369	Plasma lipoprotein particle remodeling	5	30	1.78	9.3e-06	9606.ENSP00000200676,9606.ENSP00000227667,9606.ENSP00000350425,9606.ENSP00000355627,9606.ENSP00000465356	CETP,APOC3,APOA4,AGT,APOC1
GO:0050896	Response to stimulus	42	8046	0.28	1.05e-05	9606.ENSP00000215727,9606.ENSP00000216181,9606.ENSP00000227667,9606.ENSP00000229239,9606.ENSP00000232003,9606.ENSP00000237014,9606.ENSP00000254801,9606.ENSP00000259396,9606.ENSP00000260356,9606.ENSP00000262407,9606.ENSP00000263408,9606.ENSP00000264870,9606.ENSP00000265023,9606.ENSP00000266041,9606.ENSP00000301522,9606.ENSP00000308541,9606.ENSP00000315130,9606.ENSP00000316029,9606.ENSP00000322421,…	SERPIND1,MYH9,APOC3,GAPDH,HRG,TTR,IGJ,ORM1,THBS1,ITGA2B,C9,F13A1,KNG1,ITIH4,PRDX2,F2,CLU,TLN1,HBA1,HBB,HSP90AA1,EEF1A1,APOD,FN1,ACTB,APOA4,VCP,AGT,QSOX1,SERPINC1,GSN,DSP,GIG25,C1S,TF,AHSG,ORM2,C4B,SEPP1,CFL1,HPR,VIM
GO:0006959	Humoral immune response	9	275	1.07	1.61e-05	9606.ENSP00000229239,9606.ENSP00000232003,9606.ENSP00000254801,9606.ENSP00000263408,9606.ENSP00000265023,9606.ENSP00000308541,9606.ENSP00000315130,9606.ENSP00000385035,9606.ENSP00000415941	GAPDH,HRG,IGJ,C9,KNG1,F2,CLU,C1S,C4B
GO:0030168	Platelet activation	7	135	1.27	2.56e-05	9606.ENSP00000216181,9606.ENSP00000232003,9606.ENSP00000262407,9606.ENSP00000308541,9606.ENSP00000316029,9606.ENSP00000333994,9606.ENSP00000349960	MYH9,HRG,ITGA2B,F2,TLN1,HBB,ACTB
GO:0030193	Regulation of blood coagulation	6	80	1.43	2.69e-05	9606.ENSP00000232003,9606.ENSP00000260356,9606.ENSP00000265023,9606.ENSP00000301522,9606.ENSP00000308541,9606.ENSP00000356671	HRG,THBS1,KNG1,PRDX2,F2,SERPINC1
GO:0061041	Regulation of wound healing	7	140	1.26	2.99e-05	9606.ENSP00000216181,9606.ENSP00000232003,9606.ENSP00000260356,9606.ENSP00000265023,9606.ENSP00000301522,9606.ENSP00000308541,9606.ENSP00000356671	MYH9,HRG,THBS1,KNG1,PRDX2,F2,SERPINC1
GO:0070527	Platelet aggregation	5	42	1.63	3.52e-05	9606.ENSP00000216181,9606.ENSP00000262407,9606.ENSP00000316029,9606.ENSP00000333994,9606.ENSP00000349960	MYH9,ITGA2B,TLN1,HBB,ACTB
GO:0050789	Regulation of biological process	49	11475	0.19	3.81e-05	9606.ENSP00000200676,9606.ENSP00000215727,9606.ENSP00000216181,9606.ENSP00000227667,9606.ENSP00000228841,9606.ENSP00000229239,9606.ENSP00000232003,9606.ENSP00000237014,9606.ENSP00000254801,9606.ENSP00000259396,9606.ENSP00000260356,9606.ENSP00000262407,9606.ENSP00000263408,9606.ENSP00000264870,9606.ENSP00000265023,9606.ENSP00000266041,9606.ENSP00000273283,9606.ENSP00000295550,9606.ENSP00000297785,…	CETP,SERPIND1,MYH9,APOC3,MYL2,GAPDH,HRG,TTR,IGJ,ORM1,THBS1,ITGA2B,C9,F13A1,KNG1,ITIH4,ITIH1,COL6A3,ALDH1A1,PRDX2,F2,CLU,TLN1,HBA1,HBB,HSP90AA1,EEF1A1,APOD,FN1,ACTB,APOA4,VCP,AGT,QSOX1,SERPINC1,GSN,DSP,GIG25,ACTN1,C1S,TF,AHSG,ORM2,C4B,SEPP1,CFL1,HPR,VIM,APOC1
GO:0043691	Reverse cholesterol transport	4	17	1.93	5.52e-05	9606.ENSP00000200676,9606.ENSP00000227667,9606.ENSP00000315130,9606.ENSP00000350425	CETP,APOC3,CLU,APOA4
GO:0006897	Endocytosis	10	433	0.92	5.62e-05	9606.ENSP00000216181,9606.ENSP00000254801,9606.ENSP00000260356,9606.ENSP00000322421,9606.ENSP00000333994,9606.ENSP00000335153,9606.ENSP00000349960,9606.ENSP00000362924,9606.ENSP00000393887,9606.ENSP00000441828	MYH9,IGJ,THBS1,HBA1,HBB,HSP90AA1,ACTB,GSN,AHSG,HPR
GO:0034375	High-density lipoprotein particle remodeling	4	18	1.91	6.45e-05	9606.ENSP00000200676,9606.ENSP00000227667,9606.ENSP00000350425,9606.ENSP00000465356	CETP,APOC3,APOA4,APOC1
GO:0044419	Interspecies interaction between organisms	19	1899	0.56	6.7e-05	9606.ENSP00000229239,9606.ENSP00000232003,9606.ENSP00000254801,9606.ENSP00000263408,9606.ENSP00000265023,9606.ENSP00000301522,9606.ENSP00000308541,9606.ENSP00000315130,9606.ENSP00000316029,9606.ENSP00000335153,9606.ENSP00000346839,9606.ENSP00000350425,9606.ENSP00000351777,9606.ENSP00000362924,9606.ENSP00000385035,9606.ENSP00000385834,9606.ENSP00000415941,9606.ENSP00000432660,9606.ENSP00000446007	GAPDH,HRG,IGJ,C9,KNG1,PRDX2,F2,CLU,TLN1,HSP90AA1,FN1,APOA4,VCP,GSN,C1S,TF,C4B,CFL1,VIM
GO:2000379	Positive regulation of reactive oxygen species metabolic process	6	103	1.32	9e-05	9606.ENSP00000260356,9606.ENSP00000308541,9606.ENSP00000315130,9606.ENSP00000333994,9606.ENSP00000335153,9606.ENSP00000355627	THBS1,F2,CLU,HBB,HSP90AA1,AGT
GO:0030301	Cholesterol transport	5	54	1.53	9.75e-05	9606.ENSP00000200676,9606.ENSP00000227667,9606.ENSP00000315130,9606.ENSP00000350425,9606.ENSP00000465356	CETP,APOC3,CLU,APOA4,APOC1
GO:0030449	Regulation of complement activation	5	56	1.51	0.00011	9606.ENSP00000263408,9606.ENSP00000308541,9606.ENSP00000315130,9606.ENSP00000385035,9606.ENSP00000415941	C9,F2,CLU,C1S,C4B
GO:0051241	Negative regulation of multicellular organismal process	15	1231	0.64	0.00013	9606.ENSP00000227667,9606.ENSP00000232003,9606.ENSP00000259396,9606.ENSP00000260356,9606.ENSP00000265023,9606.ENSP00000297785,9606.ENSP00000301522,9606.ENSP00000308541,9606.ENSP00000345179,9606.ENSP00000346839,9606.ENSP00000350425,9606.ENSP00000355627,9606.ENSP00000393887,9606.ENSP00000446007,9606.ENSP00000465356	APOC3,HRG,ORM1,THBS1,KNG1,ALDH1A1,PRDX2,F2,APOD,FN1,APOA4,AGT,AHSG,VIM,APOC1
GO:0032368	Regulation of lipid transport	6	116	1.27	0.00016	9606.ENSP00000200676,9606.ENSP00000227667,9606.ENSP00000260356,9606.ENSP00000350425,9606.ENSP00000355627,9606.ENSP00000465356	CETP,APOC3,THBS1,APOA4,AGT,APOC1
GO:2000377	Regulation of reactive oxygen species metabolic process	7	188	1.13	0.00016	9606.ENSP00000260356,9606.ENSP00000301522,9606.ENSP00000308541,9606.ENSP00000315130,9606.ENSP00000333994,9606.ENSP00000335153,9606.ENSP00000355627	THBS1,PRDX2,F2,CLU,HBB,HSP90AA1,AGT
GO:0048519	Negative regulation of biological process	32	5389	0.33	0.00017	9606.ENSP00000200676,9606.ENSP00000215727,9606.ENSP00000216181,9606.ENSP00000227667,9606.ENSP00000228841,9606.ENSP00000229239,9606.ENSP00000232003,9606.ENSP00000259396,9606.ENSP00000260356,9606.ENSP00000265023,9606.ENSP00000266041,9606.ENSP00000273283,9606.ENSP00000295550,9606.ENSP00000297785,9606.ENSP00000301522,9606.ENSP00000308541,9606.ENSP00000315130,9606.ENSP00000345179,9606.ENSP00000346839,…	CETP,SERPIND1,MYH9,APOC3,MYL2,GAPDH,HRG,ORM1,THBS1,KNG1,ITIH4,ITIH1,COL6A3,ALDH1A1,PRDX2,F2,CLU,APOD,FN1,APOA4,VCP,AGT,QSOX1,SERPINC1,GSN,GIG25,ACTN1,AHSG,C4B,CFL1,VIM,APOC1
GO:0051707	Response to other organism	15	1256	0.64	0.00017	9606.ENSP00000229239,9606.ENSP00000232003,9606.ENSP00000254801,9606.ENSP00000263408,9606.ENSP00000265023,9606.ENSP00000301522,9606.ENSP00000308541,9606.ENSP00000315130,9606.ENSP00000350425,9606.ENSP00000362924,9606.ENSP00000385035,9606.ENSP00000385834,9606.ENSP00000415941,9606.ENSP00000432660,9606.ENSP00000446007	GAPDH,HRG,IGJ,C9,KNG1,PRDX2,F2,CLU,APOA4,GSN,C1S,TF,C4B,CFL1,VIM
GO:0019538	Protein metabolic process	28	4251	0.38	0.00018	9606.ENSP00000215727,9606.ENSP00000216181,9606.ENSP00000227667,9606.ENSP00000229239,9606.ENSP00000237014,9606.ENSP00000260356,9606.ENSP00000264870,9606.ENSP00000265023,9606.ENSP00000308541,9606.ENSP00000315130,9606.ENSP00000335153,9606.ENSP00000339063,9606.ENSP00000346839,9606.ENSP00000349960,9606.ENSP00000350425,9606.ENSP00000351777,9606.ENSP00000355627,9606.ENSP00000356574,9606.ENSP00000356671,…	SERPIND1,MYH9,APOC3,GAPDH,TTR,THBS1,F13A1,KNG1,F2,CLU,HSP90AA1,EEF1A1,FN1,ACTB,APOA4,VCP,AGT,QSOX1,SERPINC1,GSN,DSP,C1S,TF,PCYOX1,AHSG,CFL1,HPR,APOC1
GO:0051239	Regulation of multicellular organismal process	24	3227	0.43	0.00021	9606.ENSP00000227667,9606.ENSP00000228841,9606.ENSP00000229239,9606.ENSP00000232003,9606.ENSP00000259396,9606.ENSP00000260356,9606.ENSP00000262407,9606.ENSP00000265023,9606.ENSP00000297785,9606.ENSP00000301522,9606.ENSP00000308541,9606.ENSP00000315130,9606.ENSP00000345179,9606.ENSP00000346839,9606.ENSP00000350425,9606.ENSP00000355627,9606.ENSP00000356671,9606.ENSP00000369129,9606.ENSP00000385834,…	APOC3,MYL2,GAPDH,HRG,ORM1,THBS1,ITGA2B,KNG1,ALDH1A1,PRDX2,F2,CLU,APOD,FN1,APOA4,AGT,SERPINC1,DSP,TF,AHSG,ORM2,CFL1,VIM,APOC1
GO:0048523	Negative regulation of cellular process	30	4874	0.35	0.00023	9606.ENSP00000200676,9606.ENSP00000215727,9606.ENSP00000216181,9606.ENSP00000227667,9606.ENSP00000228841,9606.ENSP00000229239,9606.ENSP00000232003,9606.ENSP00000260356,9606.ENSP00000265023,9606.ENSP00000266041,9606.ENSP00000273283,9606.ENSP00000295550,9606.ENSP00000301522,9606.ENSP00000308541,9606.ENSP00000315130,9606.ENSP00000345179,9606.ENSP00000346839,9606.ENSP00000350425,9606.ENSP00000351777,…	CETP,SERPIND1,MYH9,APOC3,MYL2,GAPDH,HRG,THBS1,KNG1,ITIH4,ITIH1,COL6A3,PRDX2,F2,CLU,APOD,FN1,APOA4,VCP,AGT,QSOX1,SERPINC1,GSN,GIG25,ACTN1,AHSG,C4B,CFL1,VIM,APOC1
GO:0030194	Positive regulation of blood coagulation	4	28	1.71	0.00025	9606.ENSP00000232003,9606.ENSP00000260356,9606.ENSP00000301522,9606.ENSP00000308541	HRG,THBS1,PRDX2,F2
GO:0042744	Hydrogen peroxide catabolic process	4	28	1.71	0.00025	9606.ENSP00000301522,9606.ENSP00000322421,9606.ENSP00000333994,9606.ENSP00000350425	PRDX2,HBA1,HBB,APOA4
GO:1901564	Organonitrogen compound metabolic process	31	5244	0.33	0.00029	9606.ENSP00000200676,9606.ENSP00000215727,9606.ENSP00000216181,9606.ENSP00000227667,9606.ENSP00000229239,9606.ENSP00000237014,9606.ENSP00000260356,9606.ENSP00000264870,9606.ENSP00000265023,9606.ENSP00000266041,9606.ENSP00000273283,9606.ENSP00000308541,9606.ENSP00000315130,9606.ENSP00000335153,9606.ENSP00000339063,9606.ENSP00000346839,9606.ENSP00000349960,9606.ENSP00000350425,9606.ENSP00000351777,…	CETP,SERPIND1,MYH9,APOC3,GAPDH,TTR,THBS1,F13A1,KNG1,ITIH4,ITIH1,F2,CLU,HSP90AA1,EEF1A1,FN1,ACTB,APOA4,VCP,AGT,QSOX1,SERPINC1,GSN,DSP,C1S,TF,PCYOX1,AHSG,CFL1,HPR,APOC1
GO:0019222	Regulation of metabolic process	36	6948	0.27	0.00043	9606.ENSP00000215727,9606.ENSP00000216181,9606.ENSP00000227667,9606.ENSP00000229239,9606.ENSP00000232003,9606.ENSP00000254801,9606.ENSP00000259396,9606.ENSP00000260356,9606.ENSP00000265023,9606.ENSP00000266041,9606.ENSP00000273283,9606.ENSP00000295550,9606.ENSP00000297785,9606.ENSP00000301522,9606.ENSP00000308541,9606.ENSP00000315130,9606.ENSP00000333994,9606.ENSP00000335153,9606.ENSP00000339063,…	SERPIND1,MYH9,APOC3,GAPDH,HRG,IGJ,ORM1,THBS1,KNG1,ITIH4,ITIH1,COL6A3,ALDH1A1,PRDX2,F2,CLU,HBB,HSP90AA1,EEF1A1,APOD,FN1,ACTB,APOA4,VCP,AGT,QSOX1,SERPINC1,GSN,GIG25,ACTN1,TF,AHSG,ORM2,C4B,VIM,APOC1
GO:0018149	Peptide cross-linking	4	34	1.63	0.00045	9606.ENSP00000260356,9606.ENSP00000264870,9606.ENSP00000346839,9606.ENSP00000369129	THBS1,F13A1,FN1,DSP
GO:0010942	Positive regulation of cell death	11	719	0.74	0.0005	9606.ENSP00000229239,9606.ENSP00000232003,9606.ENSP00000260356,9606.ENSP00000265023,9606.ENSP00000315130,9606.ENSP00000322421,9606.ENSP00000333994,9606.ENSP00000351777,9606.ENSP00000355627,9606.ENSP00000362924,9606.ENSP00000441828	GAPDH,HRG,THBS1,KNG1,CLU,HBA1,HBB,VCP,AGT,GSN,HPR
GO:0010873	Positive regulation of cholesterol esterification	3	9	2.08	0.00054	9606.ENSP00000350425,9606.ENSP00000355627,9606.ENSP00000465356	APOA4,AGT,APOC1
GO:0006958	Complement activation, classical pathway	4	38	1.58	0.00066	9606.ENSP00000263408,9606.ENSP00000315130,9606.ENSP00000385035,9606.ENSP00000415941	C9,CLU,C1S,C4B
GO:0051918	Negative regulation of fibrinolysis	3	10	2.04	0.00068	9606.ENSP00000232003,9606.ENSP00000260356,9606.ENSP00000308541	HRG,THBS1,F2
GO:0032879	Regulation of localization	21	2740	0.44	0.0007	9606.ENSP00000200676,9606.ENSP00000227667,9606.ENSP00000229239,9606.ENSP00000232003,9606.ENSP00000260356,9606.ENSP00000262407,9606.ENSP00000308541,9606.ENSP00000315130,9606.ENSP00000335153,9606.ENSP00000345179,9606.ENSP00000346839,9606.ENSP00000349960,9606.ENSP00000350425,9606.ENSP00000355627,9606.ENSP00000362924,9606.ENSP00000369129,9606.ENSP00000377941,9606.ENSP00000385834,9606.ENSP00000393887,…	CETP,APOC3,GAPDH,HRG,THBS1,ITGA2B,F2,CLU,HSP90AA1,APOD,FN1,ACTB,APOA4,AGT,GSN,DSP,ACTN1,TF,AHSG,C4B,APOC1
GO:0019730	Antimicrobial humoral response	6	160	1.13	0.00074	9606.ENSP00000229239,9606.ENSP00000232003,9606.ENSP00000254801,9606.ENSP00000265023,9606.ENSP00000308541,9606.ENSP00000315130	GAPDH,HRG,IGJ,KNG1,F2,CLU
GO:0065009	Regulation of molecular function	29	4913	0.33	0.00081	9606.ENSP00000215727,9606.ENSP00000227667,9606.ENSP00000229239,9606.ENSP00000232003,9606.ENSP00000237014,9606.ENSP00000260356,9606.ENSP00000265023,9606.ENSP00000266041,9606.ENSP00000273283,9606.ENSP00000295550,9606.ENSP00000297785,9606.ENSP00000301522,9606.ENSP00000308541,9606.ENSP00000315130,9606.ENSP00000335153,9606.ENSP00000339063,9606.ENSP00000346839,9606.ENSP00000349960,9606.ENSP00000350425,…	SERPIND1,APOC3,GAPDH,HRG,TTR,THBS1,KNG1,ITIH4,ITIH1,COL6A3,ALDH1A1,PRDX2,F2,CLU,HSP90AA1,EEF1A1,FN1,ACTB,APOA4,VCP,AGT,SERPINC1,GSN,GIG25,ACTN1,TF,AHSG,C4B,APOC1
GO:0007155	Cell adhesion	12	925	0.67	0.00082	9606.ENSP00000216181,9606.ENSP00000260356,9606.ENSP00000262407,9606.ENSP00000295550,9606.ENSP00000297848,9606.ENSP00000316029,9606.ENSP00000333994,9606.ENSP00000346839,9606.ENSP00000349960,9606.ENSP00000350425,9606.ENSP00000369129,9606.ENSP00000377941	MYH9,THBS1,ITGA2B,COL6A3,COL14A1,TLN1,HBB,FN1,ACTB,APOA4,DSP,ACTN1
GO:0009605	Response to external stimulus	19	2310	0.47	0.00083	9606.ENSP00000215727,9606.ENSP00000229239,9606.ENSP00000232003,9606.ENSP00000254801,9606.ENSP00000260356,9606.ENSP00000263408,9606.ENSP00000265023,9606.ENSP00000301522,9606.ENSP00000308541,9606.ENSP00000315130,9606.ENSP00000350425,9606.ENSP00000355627,9606.ENSP00000356671,9606.ENSP00000362924,9606.ENSP00000385035,9606.ENSP00000385834,9606.ENSP00000415941,9606.ENSP00000432660,9606.ENSP00000446007	SERPIND1,GAPDH,HRG,IGJ,THBS1,C9,KNG1,PRDX2,F2,CLU,APOA4,AGT,SERPINC1,GSN,C1S,TF,C4B,CFL1,VIM
GO:0051702	Interaction with symbiont	5	93	1.29	0.00084	9606.ENSP00000229239,9606.ENSP00000232003,9606.ENSP00000308541,9606.ENSP00000346839,9606.ENSP00000432660	GAPDH,HRG,F2,FN1,CFL1
GO:0033700	Phospholipid efflux	3	12	1.96	0.00099	9606.ENSP00000227667,9606.ENSP00000350425,9606.ENSP00000465356	APOC3,APOA4,APOC1
GO:0045429	Positive regulation of nitric oxide biosynthetic process	4	44	1.52	0.001	9606.ENSP00000315130,9606.ENSP00000333994,9606.ENSP00000335153,9606.ENSP00000355627	CLU,HBB,HSP90AA1,AGT
GO:0002682	Regulation of immune system process	15	1514	0.56	0.0011	9606.ENSP00000232003,9606.ENSP00000259396,9606.ENSP00000260356,9606.ENSP00000262407,9606.ENSP00000263408,9606.ENSP00000301522,9606.ENSP00000308541,9606.ENSP00000315130,9606.ENSP00000335153,9606.ENSP00000345179,9606.ENSP00000349960,9606.ENSP00000362924,9606.ENSP00000385035,9606.ENSP00000394936,9606.ENSP00000415941	HRG,ORM1,THBS1,ITGA2B,C9,PRDX2,F2,CLU,HSP90AA1,APOD,ACTB,GSN,C1S,ORM2,C4B
GO:0032501	Multicellular organismal process	35	6933	0.26	0.0012	9606.ENSP00000200676,9606.ENSP00000215727,9606.ENSP00000216181,9606.ENSP00000227667,9606.ENSP00000228841,9606.ENSP00000232003,9606.ENSP00000254801,9606.ENSP00000260356,9606.ENSP00000262407,9606.ENSP00000264870,9606.ENSP00000265023,9606.ENSP00000295550,9606.ENSP00000297848,9606.ENSP00000301522,9606.ENSP00000308541,9606.ENSP00000315130,9606.ENSP00000316029,9606.ENSP00000333994,9606.ENSP00000335153,…	CETP,SERPIND1,MYH9,APOC3,MYL2,HRG,IGJ,THBS1,ITGA2B,F13A1,KNG1,COL6A3,COL14A1,PRDX2,F2,CLU,TLN1,HBB,HSP90AA1,APOD,FN1,ACTB,APOA4,AGT,SERPINC1,GSN,DSP,GIG25,ACTN1,TF,AHSG,SEPP1,CFL1,VIM,APOC1
GO:0034370	Triglyceride-rich lipoprotein particle remodeling	3	13	1.92	0.0012	9606.ENSP00000200676,9606.ENSP00000227667,9606.ENSP00000350425	CETP,APOC3,APOA4
GO:0009892	Negative regulation of metabolic process	22	3124	0.41	0.0013	9606.ENSP00000215727,9606.ENSP00000227667,9606.ENSP00000229239,9606.ENSP00000232003,9606.ENSP00000259396,9606.ENSP00000260356,9606.ENSP00000265023,9606.ENSP00000266041,9606.ENSP00000273283,9606.ENSP00000295550,9606.ENSP00000297785,9606.ENSP00000308541,9606.ENSP00000315130,9606.ENSP00000345179,9606.ENSP00000346839,9606.ENSP00000355627,9606.ENSP00000356574,9606.ENSP00000356671,9606.ENSP00000376793,…	SERPIND1,APOC3,GAPDH,HRG,ORM1,THBS1,KNG1,ITIH4,ITIH1,COL6A3,ALDH1A1,F2,CLU,APOD,FN1,AGT,QSOX1,SERPINC1,GIG25,AHSG,C4B,APOC1
GO:0032374	Regulation of cholesterol transport	4	52	1.45	0.0018	9606.ENSP00000200676,9606.ENSP00000227667,9606.ENSP00000350425,9606.ENSP00000465356	CETP,APOC3,APOA4,APOC1
GO:0048518	Positive regulation of biological process	32	6112	0.28	0.0021	9606.ENSP00000200676,9606.ENSP00000216181,9606.ENSP00000229239,9606.ENSP00000232003,9606.ENSP00000254801,9606.ENSP00000259396,9606.ENSP00000260356,9606.ENSP00000262407,9606.ENSP00000263408,9606.ENSP00000265023,9606.ENSP00000301522,9606.ENSP00000308541,9606.ENSP00000315130,9606.ENSP00000322421,9606.ENSP00000333994,9606.ENSP00000335153,9606.ENSP00000346839,9606.ENSP00000349960,9606.ENSP00000350425,…	CETP,MYH9,GAPDH,HRG,IGJ,ORM1,THBS1,ITGA2B,C9,KNG1,PRDX2,F2,CLU,HBA1,HBB,HSP90AA1,FN1,ACTB,APOA4,VCP,AGT,GSN,ACTN1,C1S,TF,AHSG,ORM2,C4B,CFL1,HPR,VIM,APOC1
GO:0006909	Phagocytosis	6	210	1.02	0.0027	9606.ENSP00000216181,9606.ENSP00000260356,9606.ENSP00000335153,9606.ENSP00000349960,9606.ENSP00000362924,9606.ENSP00000415941	MYH9,THBS1,HSP90AA1,ACTB,GSN,C4B
GO:0001906	Cell killing	5	126	1.16	0.0029	9606.ENSP00000229239,9606.ENSP00000232003,9606.ENSP00000263408,9606.ENSP00000265023,9606.ENSP00000308541	GAPDH,HRG,C9,KNG1,F2
GO:0008152	Metabolic process	38	8298	0.22	0.003	9606.ENSP00000200676,9606.ENSP00000215727,9606.ENSP00000216181,9606.ENSP00000227667,9606.ENSP00000229239,9606.ENSP00000237014,9606.ENSP00000260356,9606.ENSP00000264870,9606.ENSP00000265023,9606.ENSP00000266041,9606.ENSP00000273283,9606.ENSP00000297785,9606.ENSP00000301522,9606.ENSP00000308541,9606.ENSP00000315130,9606.ENSP00000322421,9606.ENSP00000333994,9606.ENSP00000335153,9606.ENSP00000339063,…	CETP,SERPIND1,MYH9,APOC3,GAPDH,TTR,THBS1,F13A1,KNG1,ITIH4,ITIH1,ALDH1A1,PRDX2,F2,CLU,HBA1,HBB,HSP90AA1,EEF1A1,APOD,FN1,ACTB,APOA4,VCP,AGT,QSOX1,SERPINC1,GSN,DSP,C1S,TF,PCYOX1,AHSG,SEPP1,GC,CFL1,HPR,APOC1
GO:0098542	Defense response to other organism	11	900	0.65	0.003	9606.ENSP00000229239,9606.ENSP00000232003,9606.ENSP00000254801,9606.ENSP00000263408,9606.ENSP00000308541,9606.ENSP00000315130,9606.ENSP00000350425,9606.ENSP00000362924,9606.ENSP00000385035,9606.ENSP00000415941,9606.ENSP00000446007	GAPDH,HRG,IGJ,C9,F2,CLU,APOA4,GSN,C1S,C4B,VIM
GO:0031323	Regulation of cellular metabolic process	32	6239	0.27	0.0031	9606.ENSP00000215727,9606.ENSP00000216181,9606.ENSP00000227667,9606.ENSP00000229239,9606.ENSP00000232003,9606.ENSP00000260356,9606.ENSP00000265023,9606.ENSP00000266041,9606.ENSP00000273283,9606.ENSP00000295550,9606.ENSP00000301522,9606.ENSP00000308541,9606.ENSP00000315130,9606.ENSP00000333994,9606.ENSP00000335153,9606.ENSP00000339063,9606.ENSP00000345179,9606.ENSP00000346839,9606.ENSP00000349960,…	SERPIND1,MYH9,APOC3,GAPDH,HRG,THBS1,KNG1,ITIH4,ITIH1,COL6A3,PRDX2,F2,CLU,HBB,HSP90AA1,EEF1A1,APOD,FN1,ACTB,APOA4,VCP,AGT,QSOX1,SERPINC1,GSN,GIG25,ACTN1,TF,AHSG,C4B,VIM,APOC1
GO:0030029	Actin filament-based process	9	592	0.74	0.0033	9606.ENSP00000216181,9606.ENSP00000228841,9606.ENSP00000316029,9606.ENSP00000349960,9606.ENSP00000362924,9606.ENSP00000377941,9606.ENSP00000385834,9606.ENSP00000432660,9606.ENSP00000446007	MYH9,MYL2,TLN1,ACTB,GSN,ACTN1,TF,CFL1,VIM
GO:0010941	Regulation of cell death	15	1696	0.51	0.0037	9606.ENSP00000229239,9606.ENSP00000232003,9606.ENSP00000260356,9606.ENSP00000265023,9606.ENSP00000301522,9606.ENSP00000315130,9606.ENSP00000322421,9606.ENSP00000333994,9606.ENSP00000346839,9606.ENSP00000351777,9606.ENSP00000355627,9606.ENSP00000362924,9606.ENSP00000377941,9606.ENSP00000432660,9606.ENSP00000441828	GAPDH,HRG,THBS1,KNG1,PRDX2,CLU,HBA1,HBB,FN1,VCP,AGT,GSN,ACTN1,CFL1,HPR
GO:0030198	Extracellular matrix organization	7	338	0.88	0.004	9606.ENSP00000237014,9606.ENSP00000260356,9606.ENSP00000262407,9606.ENSP00000295550,9606.ENSP00000297848,9606.ENSP00000346839,9606.ENSP00000356574	TTR,THBS1,ITGA2B,COL6A3,COL14A1,FN1,QSOX1
GO:0051004	Regulation of lipoprotein lipase activity	3	22	1.69	0.004	9606.ENSP00000227667,9606.ENSP00000350425,9606.ENSP00000465356	APOC3,APOA4,APOC1
GO:0031324	Negative regulation of cellular metabolic process	19	2630	0.42	0.0041	9606.ENSP00000215727,9606.ENSP00000227667,9606.ENSP00000229239,9606.ENSP00000232003,9606.ENSP00000260356,9606.ENSP00000265023,9606.ENSP00000266041,9606.ENSP00000273283,9606.ENSP00000295550,9606.ENSP00000308541,9606.ENSP00000315130,9606.ENSP00000345179,9606.ENSP00000355627,9606.ENSP00000356574,9606.ENSP00000356671,9606.ENSP00000376793,9606.ENSP00000393887,9606.ENSP00000415941,9606.ENSP00000465356	SERPIND1,APOC3,GAPDH,HRG,THBS1,KNG1,ITIH4,ITIH1,COL6A3,F2,CLU,APOD,AGT,QSOX1,SERPINC1,GIG25,AHSG,C4B,APOC1
GO:1903923	Positive regulation of protein processing in phagocytic vesicle	2	2	2.56	0.0041	9606.ENSP00000216181,9606.ENSP00000362924	MYH9,GSN
GO:0007010	Cytoskeleton organization	12	1126	0.59	0.0043	9606.ENSP00000216181,9606.ENSP00000228841,9606.ENSP00000229239,9606.ENSP00000316029,9606.ENSP00000349960,9606.ENSP00000351777,9606.ENSP00000362924,9606.ENSP00000369129,9606.ENSP00000377941,9606.ENSP00000385834,9606.ENSP00000432660,9606.ENSP00000446007	MYH9,MYL2,GAPDH,TLN1,ACTB,VCP,GSN,DSP,ACTN1,TF,CFL1,VIM
GO:0033344	Cholesterol efflux	3	23	1.67	0.0043	9606.ENSP00000227667,9606.ENSP00000350425,9606.ENSP00000465356	APOC3,APOA4,APOC1
GO:0051128	Regulation of cellular component organization	18	2402	0.43	0.0043	9606.ENSP00000216181,9606.ENSP00000227667,9606.ENSP00000228841,9606.ENSP00000232003,9606.ENSP00000260356,9606.ENSP00000308541,9606.ENSP00000315130,9606.ENSP00000335153,9606.ENSP00000345179,9606.ENSP00000346839,9606.ENSP00000350425,9606.ENSP00000351777,9606.ENSP00000355627,9606.ENSP00000362924,9606.ENSP00000385834,9606.ENSP00000432660,9606.ENSP00000446007,9606.ENSP00000465356	MYH9,APOC3,MYL2,HRG,THBS1,F2,CLU,HSP90AA1,APOD,FN1,APOA4,VCP,AGT,GSN,TF,CFL1,VIM,APOC1
GO:0097435	Supramolecular fiber organization	8	480	0.78	0.0046	9606.ENSP00000228841,9606.ENSP00000297848,9606.ENSP00000362924,9606.ENSP00000369129,9606.ENSP00000377941,9606.ENSP00000385834,9606.ENSP00000432660,9606.ENSP00000446007	MYL2,COL14A1,GSN,DSP,ACTN1,TF,CFL1,VIM
GO:0016043	Cellular component organization	29	5447	0.29	0.0049	9606.ENSP00000200676,9606.ENSP00000216181,9606.ENSP00000227667,9606.ENSP00000228841,9606.ENSP00000229239,9606.ENSP00000237014,9606.ENSP00000254801,9606.ENSP00000260356,9606.ENSP00000262407,9606.ENSP00000263408,9606.ENSP00000295550,9606.ENSP00000297848,9606.ENSP00000315130,9606.ENSP00000316029,9606.ENSP00000335153,9606.ENSP00000345179,9606.ENSP00000346839,9606.ENSP00000349960,9606.ENSP00000350425,…	CETP,MYH9,APOC3,MYL2,GAPDH,TTR,IGJ,THBS1,ITGA2B,C9,COL6A3,COL14A1,CLU,TLN1,HSP90AA1,APOD,FN1,ACTB,APOA4,VCP,AGT,QSOX1,GSN,DSP,ACTN1,TF,CFL1,VIM,APOC1
GO:0043933	Protein-containing complex subunit organization	14	1539	0.52	0.0049	9606.ENSP00000200676,9606.ENSP00000227667,9606.ENSP00000254801,9606.ENSP00000263408,9606.ENSP00000315130,9606.ENSP00000316029,9606.ENSP00000335153,9606.ENSP00000346839,9606.ENSP00000350425,9606.ENSP00000351777,9606.ENSP00000355627,9606.ENSP00000362924,9606.ENSP00000432660,9606.ENSP00000465356	CETP,APOC3,IGJ,C9,CLU,TLN1,HSP90AA1,FN1,APOA4,VCP,AGT,GSN,CFL1,APOC1
GO:0043687	Post-translational protein modification	7	360	0.85	0.0053	9606.ENSP00000215727,9606.ENSP00000265023,9606.ENSP00000346839,9606.ENSP00000356574,9606.ENSP00000356671,9606.ENSP00000385834,9606.ENSP00000393887	SERPIND1,KNG1,FN1,QSOX1,SERPINC1,TF,AHSG
GO:0072378	Blood coagulation, fibrin clot formation	3	26	1.62	0.0057	9606.ENSP00000264870,9606.ENSP00000265023,9606.ENSP00000308541	F13A1,KNG1,F2
GO:0034377	Plasma lipoprotein particle assembly	3	27	1.6	0.0062	9606.ENSP00000227667,9606.ENSP00000350425,9606.ENSP00000465356	APOC3,APOA4,APOC1
GO:0042221	Response to chemical	25	4333	0.32	0.0062	9606.ENSP00000215727,9606.ENSP00000229239,9606.ENSP00000232003,9606.ENSP00000260356,9606.ENSP00000264870,9606.ENSP00000266041,9606.ENSP00000301522,9606.ENSP00000315130,9606.ENSP00000316029,9606.ENSP00000322421,9606.ENSP00000333994,9606.ENSP00000335153,9606.ENSP00000339063,9606.ENSP00000345179,9606.ENSP00000346839,9606.ENSP00000349960,9606.ENSP00000350425,9606.ENSP00000351777,9606.ENSP00000355627,…	SERPIND1,GAPDH,HRG,THBS1,F13A1,ITIH4,PRDX2,CLU,TLN1,HBA1,HBB,HSP90AA1,EEF1A1,APOD,FN1,ACTB,APOA4,VCP,AGT,SERPINC1,GSN,TF,C4B,CFL1,VIM
GO:0051873	Killing by host of symbiont cells	3	27	1.6	0.0062	9606.ENSP00000229239,9606.ENSP00000232003,9606.ENSP00000308541	GAPDH,HRG,F2
GO:0098609	Cell-cell adhesion	8	505	0.76	0.0062	9606.ENSP00000216181,9606.ENSP00000262407,9606.ENSP00000297848,9606.ENSP00000316029,9606.ENSP00000333994,9606.ENSP00000349960,9606.ENSP00000350425,9606.ENSP00000369129	MYH9,ITGA2B,COL14A1,TLN1,HBB,ACTB,APOA4,DSP
GO:0030036	Actin cytoskeleton organization	8	516	0.75	0.007	9606.ENSP00000216181,9606.ENSP00000228841,9606.ENSP00000316029,9606.ENSP00000349960,9606.ENSP00000362924,9606.ENSP00000377941,9606.ENSP00000385834,9606.ENSP00000432660	MYH9,MYL2,TLN1,ACTB,GSN,ACTN1,TF,CFL1
GO:0032369	Negative regulation of lipid transport	3	29	1.57	0.0074	9606.ENSP00000227667,9606.ENSP00000260356,9606.ENSP00000465356	APOC3,THBS1,APOC1
GO:0048468	Cell development	14	1629	0.49	0.0082	9606.ENSP00000216181,9606.ENSP00000228841,9606.ENSP00000295550,9606.ENSP00000297848,9606.ENSP00000315130,9606.ENSP00000335153,9606.ENSP00000345179,9606.ENSP00000346839,9606.ENSP00000349960,9606.ENSP00000355627,9606.ENSP00000362924,9606.ENSP00000377941,9606.ENSP00000432660,9606.ENSP00000446007	MYH9,MYL2,COL6A3,COL14A1,CLU,HSP90AA1,APOD,FN1,ACTB,AGT,GSN,ACTN1,CFL1,VIM
GO:0010916	Negative regulation of very-low-density lipoprotein particle clearance	2	4	2.26	0.0085	9606.ENSP00000227667,9606.ENSP00000465356	APOC3,APOC1
GO:2001027	Negative regulation of endothelial cell chemotaxis	2	4	2.26	0.0085	9606.ENSP00000232003,9606.ENSP00000260356	HRG,THBS1
GO:0010035	Response to inorganic substance	8	538	0.73	0.0087	9606.ENSP00000260356,9606.ENSP00000301522,9606.ENSP00000322421,9606.ENSP00000333994,9606.ENSP00000350425,9606.ENSP00000351777,9606.ENSP00000362924,9606.ENSP00000385834	THBS1,PRDX2,HBA1,HBB,APOA4,VCP,GSN,TF
GO:0080134	Regulation of response to stress	13	1437	0.52	0.0088	9606.ENSP00000216181,9606.ENSP00000232003,9606.ENSP00000260356,9606.ENSP00000265023,9606.ENSP00000301522,9606.ENSP00000308541,9606.ENSP00000315130,9606.ENSP00000335153,9606.ENSP00000345179,9606.ENSP00000355627,9606.ENSP00000356671,9606.ENSP00000385834,9606.ENSP00000393887	MYH9,HRG,THBS1,KNG1,PRDX2,F2,CLU,HSP90AA1,APOD,AGT,SERPINC1,TF,AHSG
GO:0015914	Phospholipid transport	4	88	1.22	0.0089	9606.ENSP00000200676,9606.ENSP00000227667,9606.ENSP00000350425,9606.ENSP00000465356	CETP,APOC3,APOA4,APOC1
GO:0032760	Positive regulation of tumor necrosis factor production	4	88	1.22	0.0089	9606.ENSP00000259396,9606.ENSP00000260356,9606.ENSP00000315130,9606.ENSP00000394936	ORM1,THBS1,CLU,ORM2
GO:0045087	Innate immune response	9	703	0.67	0.0094	9606.ENSP00000229239,9606.ENSP00000254801,9606.ENSP00000263408,9606.ENSP00000315130,9606.ENSP00000350425,9606.ENSP00000362924,9606.ENSP00000385035,9606.ENSP00000415941,9606.ENSP00000446007	GAPDH,IGJ,C9,CLU,APOA4,GSN,C1S,C4B,VIM
GO:0031329	Regulation of cellular catabolic process	10	875	0.62	0.0095	9606.ENSP00000227667,9606.ENSP00000229239,9606.ENSP00000315130,9606.ENSP00000335153,9606.ENSP00000339063,9606.ENSP00000350425,9606.ENSP00000351777,9606.ENSP00000356574,9606.ENSP00000446007,9606.ENSP00000465356	APOC3,GAPDH,CLU,HSP90AA1,EEF1A1,APOA4,VCP,QSOX1,VIM,APOC1
GO:0098869	Cellular oxidant detoxification	4	90	1.21	0.0095	9606.ENSP00000301522,9606.ENSP00000322421,9606.ENSP00000333994,9606.ENSP00000350425	PRDX2,HBA1,HBB,APOA4
GO:0031640	Killing of cells of other organism	4	91	1.2	0.0097	9606.ENSP00000229239,9606.ENSP00000232003,9606.ENSP00000265023,9606.ENSP00000308541	GAPDH,HRG,KNG1,F2
GO:0051129	Negative regulation of cellular component organization	9	713	0.66	0.0101	9606.ENSP00000227667,9606.ENSP00000232003,9606.ENSP00000260356,9606.ENSP00000315130,9606.ENSP00000345179,9606.ENSP00000350425,9606.ENSP00000362924,9606.ENSP00000446007,9606.ENSP00000465356	APOC3,HRG,THBS1,CLU,APOD,APOA4,GSN,VIM,APOC1
GO:0019835	Cytolysis	3	34	1.5	0.0102	9606.ENSP00000232003,9606.ENSP00000263408,9606.ENSP00000308541	HRG,C9,F2
GO:0080090	Regulation of primary metabolic process	30	6032	0.26	0.0102	9606.ENSP00000215727,9606.ENSP00000216181,9606.ENSP00000227667,9606.ENSP00000229239,9606.ENSP00000232003,9606.ENSP00000260356,9606.ENSP00000265023,9606.ENSP00000266041,9606.ENSP00000273283,9606.ENSP00000295550,9606.ENSP00000301522,9606.ENSP00000308541,9606.ENSP00000315130,9606.ENSP00000335153,9606.ENSP00000339063,9606.ENSP00000345179,9606.ENSP00000346839,9606.ENSP00000349960,9606.ENSP00000350425,…	SERPIND1,MYH9,APOC3,GAPDH,HRG,THBS1,KNG1,ITIH4,ITIH1,COL6A3,PRDX2,F2,CLU,HSP90AA1,EEF1A1,APOD,FN1,ACTB,APOA4,VCP,AGT,SERPINC1,GSN,GIG25,ACTN1,TF,AHSG,C4B,VIM,APOC1
GO:0070328	Triglyceride homeostasis	3	35	1.49	0.0109	9606.ENSP00000200676,9606.ENSP00000227667,9606.ENSP00000350425	CETP,APOC3,APOA4
GO:0043085	Positive regulation of catalytic activity	13	1489	0.5	0.0116	9606.ENSP00000260356,9606.ENSP00000297785,9606.ENSP00000301522,9606.ENSP00000308541,9606.ENSP00000315130,9606.ENSP00000335153,9606.ENSP00000346839,9606.ENSP00000350425,9606.ENSP00000351777,9606.ENSP00000355627,9606.ENSP00000362924,9606.ENSP00000385834,9606.ENSP00000465356	THBS1,ALDH1A1,PRDX2,F2,CLU,HSP90AA1,FN1,APOA4,VCP,AGT,GSN,TF,APOC1
GO:0006898	Receptor-mediated endocytosis	5	184	0.99	0.0117	9606.ENSP00000254801,9606.ENSP00000322421,9606.ENSP00000333994,9606.ENSP00000335153,9606.ENSP00000441828	IGJ,HBA1,HBB,HSP90AA1,HPR
GO:0019216	Regulation of lipid metabolic process	7	424	0.78	0.0117	9606.ENSP00000227667,9606.ENSP00000308541,9606.ENSP00000345179,9606.ENSP00000350425,9606.ENSP00000355627,9606.ENSP00000376793,9606.ENSP00000465356	APOC3,F2,APOD,APOA4,AGT,GIG25,APOC1
GO:0006869	Lipid transport	6	296	0.87	0.0119	9606.ENSP00000200676,9606.ENSP00000227667,9606.ENSP00000315130,9606.ENSP00000345179,9606.ENSP00000350425,9606.ENSP00000465356	CETP,APOC3,CLU,APOD,APOA4,APOC1
GO:0060191	Regulation of lipase activity	4	99	1.17	0.0125	9606.ENSP00000227667,9606.ENSP00000350425,9606.ENSP00000355627,9606.ENSP00000465356	APOC3,APOA4,AGT,APOC1
GO:0035966	Response to topologically incorrect protein	5	188	0.98	0.0126	9606.ENSP00000260356,9606.ENSP00000315130,9606.ENSP00000316029,9606.ENSP00000335153,9606.ENSP00000351777	THBS1,CLU,TLN1,HSP90AA1,VCP
GO:0001817	Regulation of cytokine production	9	742	0.64	0.0128	9606.ENSP00000229239,9606.ENSP00000259396,9606.ENSP00000260356,9606.ENSP00000308541,9606.ENSP00000315130,9606.ENSP00000345179,9606.ENSP00000346839,9606.ENSP00000355627,9606.ENSP00000394936	GAPDH,ORM1,THBS1,F2,CLU,APOD,FN1,AGT,ORM2
GO:0043549	Regulation of kinase activity	10	918	0.6	0.0128	9606.ENSP00000260356,9606.ENSP00000301522,9606.ENSP00000308541,9606.ENSP00000315130,9606.ENSP00000335153,9606.ENSP00000339063,9606.ENSP00000349960,9606.ENSP00000355627,9606.ENSP00000385834,9606.ENSP00000393887	THBS1,PRDX2,F2,CLU,HSP90AA1,EEF1A1,ACTB,AGT,TF,AHSG
GO:0051172	Negative regulation of nitrogen compound metabolic process	17	2429	0.4	0.0131	9606.ENSP00000215727,9606.ENSP00000229239,9606.ENSP00000232003,9606.ENSP00000260356,9606.ENSP00000265023,9606.ENSP00000266041,9606.ENSP00000273283,9606.ENSP00000295550,9606.ENSP00000308541,9606.ENSP00000315130,9606.ENSP00000345179,9606.ENSP00000355627,9606.ENSP00000356671,9606.ENSP00000376793,9606.ENSP00000393887,9606.ENSP00000415941,9606.ENSP00000465356	SERPIND1,GAPDH,HRG,THBS1,KNG1,ITIH4,ITIH1,COL6A3,F2,CLU,APOD,AGT,SERPINC1,GIG25,AHSG,C4B,APOC1
GO:0043170	Macromolecule metabolic process	30	6137	0.25	0.0133	9606.ENSP00000215727,9606.ENSP00000216181,9606.ENSP00000227667,9606.ENSP00000229239,9606.ENSP00000237014,9606.ENSP00000260356,9606.ENSP00000264870,9606.ENSP00000265023,9606.ENSP00000266041,9606.ENSP00000273283,9606.ENSP00000308541,9606.ENSP00000315130,9606.ENSP00000335153,9606.ENSP00000339063,9606.ENSP00000346839,9606.ENSP00000349960,9606.ENSP00000350425,9606.ENSP00000351777,9606.ENSP00000355627,…	SERPIND1,MYH9,APOC3,GAPDH,TTR,THBS1,F13A1,KNG1,ITIH4,ITIH1,F2,CLU,HSP90AA1,EEF1A1,FN1,ACTB,APOA4,VCP,AGT,QSOX1,SERPINC1,GSN,DSP,C1S,TF,PCYOX1,AHSG,CFL1,HPR,APOC1
GO:0048259	Regulation of receptor-mediated endocytosis	4	102	1.15	0.0134	9606.ENSP00000227667,9606.ENSP00000315130,9606.ENSP00000385834,9606.ENSP00000465356	APOC3,CLU,TF,APOC1
GO:0051005	Negative regulation of lipoprotein lipase activity	2	6	2.08	0.0134	9606.ENSP00000227667,9606.ENSP00000465356	APOC3,APOC1
GO:0051171	Regulation of nitrogen compound metabolic process	29	5836	0.26	0.014	9606.ENSP00000215727,9606.ENSP00000216181,9606.ENSP00000229239,9606.ENSP00000232003,9606.ENSP00000260356,9606.ENSP00000265023,9606.ENSP00000266041,9606.ENSP00000273283,9606.ENSP00000295550,9606.ENSP00000301522,9606.ENSP00000308541,9606.ENSP00000315130,9606.ENSP00000333994,9606.ENSP00000335153,9606.ENSP00000339063,9606.ENSP00000345179,9606.ENSP00000346839,9606.ENSP00000349960,9606.ENSP00000351777,…	SERPIND1,MYH9,GAPDH,HRG,THBS1,KNG1,ITIH4,ITIH1,COL6A3,PRDX2,F2,CLU,HBB,HSP90AA1,EEF1A1,APOD,FN1,ACTB,VCP,AGT,SERPINC1,GSN,GIG25,ACTN1,TF,AHSG,C4B,VIM,APOC1
GO:0000302	Response to reactive oxygen species	5	198	0.96	0.0152	9606.ENSP00000301522,9606.ENSP00000322421,9606.ENSP00000333994,9606.ENSP00000345179,9606.ENSP00000350425	PRDX2,HBA1,HBB,APOD,APOA4
GO:0001523	Retinoid metabolic process	4	108	1.13	0.0163	9606.ENSP00000227667,9606.ENSP00000237014,9606.ENSP00000297785,9606.ENSP00000350425	APOC3,TTR,ALDH1A1,APOA4
GO:0051049	Regulation of transport	14	1776	0.46	0.0164	9606.ENSP00000200676,9606.ENSP00000227667,9606.ENSP00000229239,9606.ENSP00000260356,9606.ENSP00000308541,9606.ENSP00000315130,9606.ENSP00000345179,9606.ENSP00000349960,9606.ENSP00000350425,9606.ENSP00000355627,9606.ENSP00000385834,9606.ENSP00000393887,9606.ENSP00000415941,9606.ENSP00000465356	CETP,APOC3,GAPDH,THBS1,F2,CLU,APOD,ACTB,APOA4,AGT,TF,AHSG,C4B,APOC1
GO:1902949	Positive regulation of tau-protein kinase activity	2	7	2.02	0.0167	9606.ENSP00000315130,9606.ENSP00000335153	CLU,HSP90AA1
GO:0006911	Phagocytosis, engulfment	3	43	1.4	0.0172	9606.ENSP00000216181,9606.ENSP00000260356,9606.ENSP00000362924	MYH9,THBS1,GSN
GO:0007044	Cell-substrate junction assembly	3	43	1.4	0.0172	9606.ENSP00000316029,9606.ENSP00000346839,9606.ENSP00000377941	TLN1,FN1,ACTN1
GO:0061844	Antimicrobial humoral immune response mediated by antimicrobial peptide	4	113	1.11	0.0185	9606.ENSP00000229239,9606.ENSP00000232003,9606.ENSP00000265023,9606.ENSP00000308541	GAPDH,HRG,KNG1,F2
GO:0061024	Membrane organization	9	796	0.61	0.0193	9606.ENSP00000200676,9606.ENSP00000216181,9606.ENSP00000260356,9606.ENSP00000315130,9606.ENSP00000335153,9606.ENSP00000349960,9606.ENSP00000350425,9606.ENSP00000362924,9606.ENSP00000385834	CETP,MYH9,THBS1,CLU,HSP90AA1,ACTB,APOA4,GSN,TF
GO:0003014	Renal system process	4	115	1.1	0.0194	9606.ENSP00000254801,9606.ENSP00000333994,9606.ENSP00000355627,9606.ENSP00000362924	IGJ,HBB,AGT,GSN
GO:0019220	Regulation of phosphate metabolic process	14	1816	0.45	0.0195	9606.ENSP00000232003,9606.ENSP00000260356,9606.ENSP00000301522,9606.ENSP00000308541,9606.ENSP00000315130,9606.ENSP00000335153,9606.ENSP00000339063,9606.ENSP00000346839,9606.ENSP00000349960,9606.ENSP00000351777,9606.ENSP00000355627,9606.ENSP00000385834,9606.ENSP00000393887,9606.ENSP00000465356	HRG,THBS1,PRDX2,F2,CLU,HSP90AA1,EEF1A1,FN1,ACTB,VCP,AGT,TF,AHSG,APOC1
GO:0034382	Chylomicron remnant clearance	2	8	1.96	0.0196	9606.ENSP00000227667,9606.ENSP00000465356	APOC3,APOC1
GO:0061684	Chaperone-mediated autophagy	2	8	1.96	0.0196	9606.ENSP00000315130,9606.ENSP00000335153	CLU,HSP90AA1
GO:0030195	Negative regulation of blood coagulation	3	47	1.36	0.0205	9606.ENSP00000232003,9606.ENSP00000265023,9606.ENSP00000308541	HRG,KNG1,F2
GO:0042304	Regulation of fatty acid biosynthetic process	3	47	1.36	0.0205	9606.ENSP00000227667,9606.ENSP00000350425,9606.ENSP00000465356	APOC3,APOA4,APOC1
GO:0042325	Regulation of phosphorylation	13	1626	0.46	0.0226	9606.ENSP00000232003,9606.ENSP00000260356,9606.ENSP00000301522,9606.ENSP00000308541,9606.ENSP00000315130,9606.ENSP00000335153,9606.ENSP00000339063,9606.ENSP00000346839,9606.ENSP00000349960,9606.ENSP00000351777,9606.ENSP00000355627,9606.ENSP00000385834,9606.ENSP00000393887	HRG,THBS1,PRDX2,F2,CLU,HSP90AA1,EEF1A1,FN1,ACTB,VCP,AGT,TF,AHSG
GO:0033622	Integrin activation	2	9	1.91	0.023	9606.ENSP00000316029,9606.ENSP00000346839	TLN1,FN1
GO:0034371	Chylomicron remodeling	2	9	1.91	0.023	9606.ENSP00000227667,9606.ENSP00000350425	APOC3,APOA4
GO:0034372	Very-low-density lipoprotein particle remodeling	2	9	1.91	0.023	9606.ENSP00000200676,9606.ENSP00000350425	CETP,APOA4
GO:0043065	Positive regulation of apoptotic process	8	660	0.64	0.0251	9606.ENSP00000229239,9606.ENSP00000232003,9606.ENSP00000260356,9606.ENSP00000265023,9606.ENSP00000315130,9606.ENSP00000351777,9606.ENSP00000355627,9606.ENSP00000362924	GAPDH,HRG,THBS1,KNG1,CLU,VCP,AGT,GSN
GO:0071704	Organic substance metabolic process	34	7755	0.2	0.0253	9606.ENSP00000200676,9606.ENSP00000215727,9606.ENSP00000216181,9606.ENSP00000227667,9606.ENSP00000229239,9606.ENSP00000237014,9606.ENSP00000260356,9606.ENSP00000264870,9606.ENSP00000265023,9606.ENSP00000266041,9606.ENSP00000273283,9606.ENSP00000297785,9606.ENSP00000308541,9606.ENSP00000315130,9606.ENSP00000335153,9606.ENSP00000339063,9606.ENSP00000345179,9606.ENSP00000346839,9606.ENSP00000349960,…	CETP,SERPIND1,MYH9,APOC3,GAPDH,TTR,THBS1,F13A1,KNG1,ITIH4,ITIH1,ALDH1A1,F2,CLU,HSP90AA1,EEF1A1,APOD,FN1,ACTB,APOA4,VCP,AGT,QSOX1,SERPINC1,GSN,DSP,C1S,TF,PCYOX1,AHSG,GC,CFL1,HPR,APOC1
GO:0010605	Negative regulation of macromolecule metabolic process	18	2875	0.36	0.0264	9606.ENSP00000215727,9606.ENSP00000229239,9606.ENSP00000232003,9606.ENSP00000259396,9606.ENSP00000260356,9606.ENSP00000265023,9606.ENSP00000266041,9606.ENSP00000273283,9606.ENSP00000295550,9606.ENSP00000308541,9606.ENSP00000315130,9606.ENSP00000345179,9606.ENSP00000346839,9606.ENSP00000355627,9606.ENSP00000356671,9606.ENSP00000376793,9606.ENSP00000393887,9606.ENSP00000415941	SERPIND1,GAPDH,HRG,ORM1,THBS1,KNG1,ITIH4,ITIH1,COL6A3,F2,CLU,APOD,FN1,AGT,SERPINC1,GIG25,AHSG,C4B
GO:0034378	Chylomicron assembly	2	10	1.86	0.0264	9606.ENSP00000227667,9606.ENSP00000350425	APOC3,APOA4
GO:0044267	Cellular protein metabolic process	21	3696	0.31	0.0273	9606.ENSP00000215727,9606.ENSP00000229239,9606.ENSP00000237014,9606.ENSP00000260356,9606.ENSP00000264870,9606.ENSP00000265023,9606.ENSP00000308541,9606.ENSP00000339063,9606.ENSP00000346839,9606.ENSP00000349960,9606.ENSP00000350425,9606.ENSP00000351777,9606.ENSP00000355627,9606.ENSP00000356574,9606.ENSP00000356671,9606.ENSP00000362924,9606.ENSP00000369129,9606.ENSP00000385834,9606.ENSP00000387654,…	SERPIND1,GAPDH,TTR,THBS1,F13A1,KNG1,F2,EEF1A1,FN1,ACTB,APOA4,VCP,AGT,QSOX1,SERPINC1,GSN,DSP,TF,PCYOX1,AHSG,CFL1
GO:0009987	Cellular process	51	15024	0.09	0.0289	9606.ENSP00000200676,9606.ENSP00000215727,9606.ENSP00000216181,9606.ENSP00000227667,9606.ENSP00000228841,9606.ENSP00000229239,9606.ENSP00000232003,9606.ENSP00000237014,9606.ENSP00000254801,9606.ENSP00000259396,9606.ENSP00000260356,9606.ENSP00000262407,9606.ENSP00000263408,9606.ENSP00000264870,9606.ENSP00000265023,9606.ENSP00000266041,9606.ENSP00000273283,9606.ENSP00000295550,9606.ENSP00000297785,…	CETP,SERPIND1,MYH9,APOC3,MYL2,GAPDH,HRG,TTR,IGJ,ORM1,THBS1,ITGA2B,C9,F13A1,KNG1,ITIH4,ITIH1,COL6A3,ALDH1A1,COL14A1,PRDX2,F2,CLU,TLN1,HBA1,HBB,HSP90AA1,EEF1A1,APOD,FN1,ACTB,APOA4,VCP,AGT,QSOX1,SERPINC1,GSN,DSP,GIG25,ACTN1,TF,PCYOX1,AHSG,ORM2,C4B,SEPP1,GC,CFL1,HPR,VIM,APOC1
GO:0032102	Negative regulation of response to external stimulus	6	367	0.77	0.0289	9606.ENSP00000232003,9606.ENSP00000260356,9606.ENSP00000265023,9606.ENSP00000301522,9606.ENSP00000308541,9606.ENSP00000345179	HRG,THBS1,KNG1,PRDX2,F2,APOD
GO:0044403	Symbiotic process	9	865	0.58	0.0307	9606.ENSP00000229239,9606.ENSP00000232003,9606.ENSP00000308541,9606.ENSP00000316029,9606.ENSP00000335153,9606.ENSP00000346839,9606.ENSP00000351777,9606.ENSP00000432660,9606.ENSP00000446007	GAPDH,HRG,F2,TLN1,HSP90AA1,FN1,VCP,CFL1,VIM
GO:0070887	Cellular response to chemical stimulus	18	2919	0.35	0.0307	9606.ENSP00000229239,9606.ENSP00000260356,9606.ENSP00000264870,9606.ENSP00000301522,9606.ENSP00000316029,9606.ENSP00000322421,9606.ENSP00000333994,9606.ENSP00000335153,9606.ENSP00000339063,9606.ENSP00000346839,9606.ENSP00000349960,9606.ENSP00000350425,9606.ENSP00000351777,9606.ENSP00000355627,9606.ENSP00000362924,9606.ENSP00000385834,9606.ENSP00000432660,9606.ENSP00000446007	GAPDH,THBS1,F13A1,PRDX2,TLN1,HBA1,HBB,HSP90AA1,EEF1A1,FN1,ACTB,APOA4,VCP,AGT,GSN,TF,CFL1,VIM
GO:0044237	Cellular metabolic process	33	7513	0.2	0.0322	9606.ENSP00000200676,9606.ENSP00000215727,9606.ENSP00000227667,9606.ENSP00000229239,9606.ENSP00000237014,9606.ENSP00000260356,9606.ENSP00000264870,9606.ENSP00000265023,9606.ENSP00000266041,9606.ENSP00000273283,9606.ENSP00000297785,9606.ENSP00000301522,9606.ENSP00000308541,9606.ENSP00000315130,9606.ENSP00000322421,9606.ENSP00000333994,9606.ENSP00000335153,9606.ENSP00000339063,9606.ENSP00000346839,…	CETP,SERPIND1,APOC3,GAPDH,TTR,THBS1,F13A1,KNG1,ITIH4,ITIH1,ALDH1A1,PRDX2,F2,CLU,HBA1,HBB,HSP90AA1,EEF1A1,FN1,ACTB,APOA4,VCP,AGT,QSOX1,SERPINC1,GSN,DSP,TF,PCYOX1,AHSG,SEPP1,CFL1,APOC1
GO:0034379	Very-low-density lipoprotein particle assembly	2	12	1.78	0.0345	9606.ENSP00000227667,9606.ENSP00000465356	APOC3,APOC1
GO:0002253	Activation of immune response	6	385	0.75	0.0355	9606.ENSP00000263408,9606.ENSP00000315130,9606.ENSP00000335153,9606.ENSP00000349960,9606.ENSP00000385035,9606.ENSP00000415941	C9,CLU,HSP90AA1,ACTB,C1S,C4B
GO:0034605	Cellular response to heat	3	60	1.26	0.0355	9606.ENSP00000260356,9606.ENSP00000335153,9606.ENSP00000351777	THBS1,HSP90AA1,VCP
GO:0050794	Regulation of cellular process	42	10932	0.14	0.0355	9606.ENSP00000200676,9606.ENSP00000215727,9606.ENSP00000216181,9606.ENSP00000227667,9606.ENSP00000228841,9606.ENSP00000229239,9606.ENSP00000232003,9606.ENSP00000237014,9606.ENSP00000260356,9606.ENSP00000262407,9606.ENSP00000264870,9606.ENSP00000265023,9606.ENSP00000266041,9606.ENSP00000273283,9606.ENSP00000295550,9606.ENSP00000301522,9606.ENSP00000308541,9606.ENSP00000315130,9606.ENSP00000316029,…	CETP,SERPIND1,MYH9,APOC3,MYL2,GAPDH,HRG,TTR,THBS1,ITGA2B,F13A1,KNG1,ITIH4,ITIH1,COL6A3,PRDX2,F2,CLU,TLN1,HBA1,HBB,HSP90AA1,EEF1A1,APOD,FN1,ACTB,APOA4,VCP,AGT,QSOX1,SERPINC1,GSN,DSP,GIG25,ACTN1,TF,AHSG,C4B,CFL1,HPR,VIM,APOC1
GO:0050994	Regulation of lipid catabolic process	3	60	1.26	0.0355	9606.ENSP00000227667,9606.ENSP00000350425,9606.ENSP00000465356	APOC3,APOA4,APOC1
GO:0048589	Developmental growth	6	389	0.75	0.0369	9606.ENSP00000295550,9606.ENSP00000297848,9606.ENSP00000335153,9606.ENSP00000345179,9606.ENSP00000355627,9606.ENSP00000362924	COL6A3,COL14A1,HSP90AA1,APOD,AGT,GSN
GO:0019430	Removal of superoxide radicals	2	13	1.75	0.0383	9606.ENSP00000301522,9606.ENSP00000350425	PRDX2,APOA4
GO:0006979	Response to oxidative stress	6	393	0.74	0.0384	9606.ENSP00000301522,9606.ENSP00000322421,9606.ENSP00000333994,9606.ENSP00000345179,9606.ENSP00000350425,9606.ENSP00000420939	PRDX2,HBA1,HBB,APOD,APOA4,SEPP1
GO:0051893	Regulation of focal adhesion assembly	3	63	1.24	0.0394	9606.ENSP00000232003,9606.ENSP00000260356,9606.ENSP00000345179	HRG,THBS1,APOD
GO:0000902	Cell morphogenesis	8	726	0.6	0.0408	9606.ENSP00000216181,9606.ENSP00000295550,9606.ENSP00000297848,9606.ENSP00000315130,9606.ENSP00000335153,9606.ENSP00000346839,9606.ENSP00000349960,9606.ENSP00000377941	MYH9,COL6A3,COL14A1,CLU,HSP90AA1,FN1,ACTB,ACTN1
GO:0010033	Response to organic substance	18	3011	0.34	0.0411	9606.ENSP00000229239,9606.ENSP00000260356,9606.ENSP00000264870,9606.ENSP00000266041,9606.ENSP00000301522,9606.ENSP00000315130,9606.ENSP00000316029,9606.ENSP00000335153,9606.ENSP00000339063,9606.ENSP00000346839,9606.ENSP00000349960,9606.ENSP00000350425,9606.ENSP00000351777,9606.ENSP00000355627,9606.ENSP00000362924,9606.ENSP00000415941,9606.ENSP00000432660,9606.ENSP00000446007	GAPDH,THBS1,F13A1,ITIH4,PRDX2,CLU,TLN1,HSP90AA1,EEF1A1,FN1,ACTB,APOA4,VCP,AGT,GSN,C4B,CFL1,VIM
GO:0010896	Regulation of triglyceride catabolic process	2	14	1.71	0.042	9606.ENSP00000227667,9606.ENSP00000350425	APOC3,APOA4
GO:0032375	Negative regulation of cholesterol transport	2	14	1.71	0.042	9606.ENSP00000227667,9606.ENSP00000465356	APOC3,APOC1
GO:0048731	System development	23	4426	0.27	0.042	9606.ENSP00000216181,9606.ENSP00000228841,9606.ENSP00000232003,9606.ENSP00000260356,9606.ENSP00000295550,9606.ENSP00000297848,9606.ENSP00000301522,9606.ENSP00000308541,9606.ENSP00000315130,9606.ENSP00000335153,9606.ENSP00000345179,9606.ENSP00000346839,9606.ENSP00000349960,9606.ENSP00000355627,9606.ENSP00000356671,9606.ENSP00000362924,9606.ENSP00000369129,9606.ENSP00000377941,9606.ENSP00000385834,…	MYH9,MYL2,HRG,THBS1,COL6A3,COL14A1,PRDX2,F2,CLU,HSP90AA1,APOD,FN1,ACTB,AGT,SERPINC1,GSN,DSP,ACTN1,TF,AHSG,SEPP1,CFL1,VIM
GO:0051838	Cytolysis by host of symbiont cells	2	14	1.71	0.042	9606.ENSP00000232003,9606.ENSP00000308541	HRG,F2
GO:0045834	Positive regulation of lipid metabolic process	4	152	0.98	0.0422	9606.ENSP00000308541,9606.ENSP00000350425,9606.ENSP00000355627,9606.ENSP00000465356	F2,APOA4,AGT,APOC1
GO:0042981	Regulation of apoptotic process	12	1550	0.45	0.043	9606.ENSP00000229239,9606.ENSP00000232003,9606.ENSP00000260356,9606.ENSP00000265023,9606.ENSP00000301522,9606.ENSP00000315130,9606.ENSP00000346839,9606.ENSP00000351777,9606.ENSP00000355627,9606.ENSP00000362924,9606.ENSP00000377941,9606.ENSP00000432660	GAPDH,HRG,THBS1,KNG1,PRDX2,CLU,FN1,VCP,AGT,GSN,ACTN1,CFL1
GO:0051050	Positive regulation of transport	9	923	0.55	0.043	9606.ENSP00000200676,9606.ENSP00000229239,9606.ENSP00000308541,9606.ENSP00000315130,9606.ENSP00000349960,9606.ENSP00000355627,9606.ENSP00000385834,9606.ENSP00000393887,9606.ENSP00000415941	CETP,GAPDH,F2,CLU,ACTB,AGT,TF,AHSG,C4B
GO:0000904	Cell morphogenesis involved in differentiation	7	566	0.65	0.0438	9606.ENSP00000216181,9606.ENSP00000295550,9606.ENSP00000297848,9606.ENSP00000335153,9606.ENSP00000346839,9606.ENSP00000349960,9606.ENSP00000377941	MYH9,COL6A3,COL14A1,HSP90AA1,FN1,ACTB,ACTN1
GO:0070613	Regulation of protein processing	3	67	1.21	0.0439	9606.ENSP00000216181,9606.ENSP00000260356,9606.ENSP00000362924	MYH9,THBS1,GSN
GO:0044238	Primary metabolic process	32	7332	0.2	0.0443	9606.ENSP00000200676,9606.ENSP00000215727,9606.ENSP00000216181,9606.ENSP00000227667,9606.ENSP00000229239,9606.ENSP00000237014,9606.ENSP00000260356,9606.ENSP00000264870,9606.ENSP00000265023,9606.ENSP00000297785,9606.ENSP00000308541,9606.ENSP00000315130,9606.ENSP00000335153,9606.ENSP00000339063,9606.ENSP00000345179,9606.ENSP00000346839,9606.ENSP00000349960,9606.ENSP00000350425,9606.ENSP00000351777,…	CETP,SERPIND1,MYH9,APOC3,GAPDH,TTR,THBS1,F13A1,KNG1,ALDH1A1,F2,CLU,HSP90AA1,EEF1A1,APOD,FN1,ACTB,APOA4,VCP,AGT,QSOX1,SERPINC1,GSN,DSP,C1S,TF,PCYOX1,AHSG,GC,CFL1,HPR,APOC1
GO:0000187	Activation of MAPK activity	4	157	0.97	0.0452	9606.ENSP00000260356,9606.ENSP00000301522,9606.ENSP00000355627,9606.ENSP00000385834	THBS1,PRDX2,AGT,TF
GO:0015671	Oxygen transport	2	15	1.68	0.0452	9606.ENSP00000322421,9606.ENSP00000333994	HBA1,HBB
GO:0034374	Low-density lipoprotein particle remodeling	2	15	1.68	0.0452	9606.ENSP00000200676,9606.ENSP00000355627	CETP,AGT
GO:0045717	Negative regulation of fatty acid biosynthetic process	2	15	1.68	0.0452	9606.ENSP00000227667,9606.ENSP00000465356	APOC3,APOC1
GO:0070293	Renal absorption	2	15	1.68	0.0452	9606.ENSP00000333994,9606.ENSP00000362924	HBB,GSN
GO:1901700	Response to oxygen-containing compound	12	1567	0.44	0.0452	9606.ENSP00000260356,9606.ENSP00000301522,9606.ENSP00000322421,9606.ENSP00000333994,9606.ENSP00000345179,9606.ENSP00000349960,9606.ENSP00000350425,9606.ENSP00000351777,9606.ENSP00000355627,9606.ENSP00000362924,9606.ENSP00000432660,9606.ENSP00000446007	THBS1,PRDX2,HBA1,HBB,APOD,ACTB,APOA4,VCP,AGT,GSN,CFL1,VIM
GO:1903729	Regulation of plasma membrane organization	2	15	1.68	0.0452	9606.ENSP00000216181,9606.ENSP00000362924	MYH9,GSN
GO:0006641	Triglyceride metabolic process	3	69	1.2	0.0454	9606.ENSP00000200676,9606.ENSP00000227667,9606.ENSP00000465356	CETP,APOC3,APOC1
GO:0009893	Positive regulation of metabolic process	21	3893	0.29	0.0454	9606.ENSP00000216181,9606.ENSP00000229239,9606.ENSP00000254801,9606.ENSP00000259396,9606.ENSP00000260356,9606.ENSP00000301522,9606.ENSP00000308541,9606.ENSP00000315130,9606.ENSP00000333994,9606.ENSP00000335153,9606.ENSP00000346839,9606.ENSP00000349960,9606.ENSP00000350425,9606.ENSP00000351777,9606.ENSP00000355627,9606.ENSP00000362924,9606.ENSP00000377941,9606.ENSP00000385834,9606.ENSP00000394936,…	MYH9,GAPDH,IGJ,ORM1,THBS1,PRDX2,F2,CLU,HBB,HSP90AA1,FN1,ACTB,APOA4,VCP,AGT,GSN,ACTN1,TF,ORM2,VIM,APOC1
GO:0001818	Negative regulation of cytokine production	5	280	0.81	0.0481	9606.ENSP00000259396,9606.ENSP00000260356,9606.ENSP00000308541,9606.ENSP00000345179,9606.ENSP00000346839	ORM1,THBS1,F2,APOD,FN1
GO:0007162	Negative regulation of cell adhesion	5	280	0.81	0.0481	9606.ENSP00000232003,9606.ENSP00000260356,9606.ENSP00000265023,9606.ENSP00000301522,9606.ENSP00000345179	HRG,THBS1,KNG1,PRDX2,APOD
GO:0002684	Positive regulation of immune system process	9	949	0.54	0.0482	9606.ENSP00000232003,9606.ENSP00000260356,9606.ENSP00000262407,9606.ENSP00000263408,9606.ENSP00000315130,9606.ENSP00000335153,9606.ENSP00000349960,9606.ENSP00000385035,9606.ENSP00000415941	HRG,THBS1,ITGA2B,C9,CLU,HSP90AA1,ACTB,C1S,C4B

## Sheet: All MF In-Soln Only 58
Molcular Function (Gene Ontology) - In-Solution 58 unique Proteins
#term ID	term description	observed gene count	background gene count	strength	false discovery rate	matching proteins in your network (IDs)	matching proteins in your network (labels)
GO:0061134	Peptidase regulator activity	14	226	1.35	7.81e-12	9606.ENSP00000215727,9606.ENSP00000229239,9606.ENSP00000232003,9606.ENSP00000265023,9606.ENSP00000266041,9606.ENSP00000273283,9606.ENSP00000295550,9606.ENSP00000346839,9606.ENSP00000351777,9606.ENSP00000355627,9606.ENSP00000356671,9606.ENSP00000376793,9606.ENSP00000393887,9606.ENSP00000415941	SERPIND1,GAPDH,HRG,KNG1,ITIH4,ITIH1,COL6A3,FN1,VCP,AGT,SERPINC1,GIG25,AHSG,C4B
GO:0004866	Endopeptidase inhibitor activity	12	181	1.38	2.25e-10	9606.ENSP00000215727,9606.ENSP00000229239,9606.ENSP00000232003,9606.ENSP00000265023,9606.ENSP00000266041,9606.ENSP00000273283,9606.ENSP00000295550,9606.ENSP00000355627,9606.ENSP00000356671,9606.ENSP00000376793,9606.ENSP00000393887,9606.ENSP00000415941	SERPIND1,GAPDH,HRG,KNG1,ITIH4,ITIH1,COL6A3,AGT,SERPINC1,GIG25,AHSG,C4B
GO:0004857	Enzyme inhibitor activity	14	377	1.13	1.26e-09	9606.ENSP00000215727,9606.ENSP00000227667,9606.ENSP00000229239,9606.ENSP00000232003,9606.ENSP00000265023,9606.ENSP00000266041,9606.ENSP00000273283,9606.ENSP00000295550,9606.ENSP00000355627,9606.ENSP00000356671,9606.ENSP00000376793,9606.ENSP00000393887,9606.ENSP00000415941,9606.ENSP00000465356	SERPIND1,APOC3,GAPDH,HRG,KNG1,ITIH4,ITIH1,COL6A3,AGT,SERPINC1,GIG25,AHSG,C4B,APOC1
GO:0030234	Enzyme regulator activity	20	1044	0.84	1.26e-09	9606.ENSP00000215727,9606.ENSP00000227667,9606.ENSP00000229239,9606.ENSP00000232003,9606.ENSP00000265023,9606.ENSP00000266041,9606.ENSP00000273283,9606.ENSP00000295550,9606.ENSP00000297785,9606.ENSP00000308541,9606.ENSP00000335153,9606.ENSP00000346839,9606.ENSP00000350425,9606.ENSP00000351777,9606.ENSP00000355627,9606.ENSP00000356671,9606.ENSP00000376793,9606.ENSP00000393887,9606.ENSP00000415941,…	SERPIND1,APOC3,GAPDH,HRG,KNG1,ITIH4,ITIH1,COL6A3,ALDH1A1,F2,HSP90AA1,FN1,APOA4,VCP,AGT,SERPINC1,GIG25,AHSG,C4B,APOC1
GO:0004867	Serine-type endopeptidase inhibitor activity	8	98	1.47	2.17e-07	9606.ENSP00000215727,9606.ENSP00000232003,9606.ENSP00000266041,9606.ENSP00000273283,9606.ENSP00000295550,9606.ENSP00000355627,9606.ENSP00000356671,9606.ENSP00000376793	SERPIND1,HRG,ITIH4,ITIH1,COL6A3,AGT,SERPINC1,GIG25
GO:0044877	Protein-containing complex binding	16	1216	0.68	4.66e-05	9606.ENSP00000216181,9606.ENSP00000232003,9606.ENSP00000237014,9606.ENSP00000254801,9606.ENSP00000260356,9606.ENSP00000262407,9606.ENSP00000297848,9606.ENSP00000315130,9606.ENSP00000316029,9606.ENSP00000335153,9606.ENSP00000346839,9606.ENSP00000351777,9606.ENSP00000362924,9606.ENSP00000377941,9606.ENSP00000432660,9606.ENSP00000446007	MYH9,HRG,TTR,IGJ,THBS1,ITGA2B,COL14A1,CLU,TLN1,HSP90AA1,FN1,VCP,GSN,ACTN1,CFL1,VIM
GO:0008201	Heparin binding	7	172	1.17	0.00021	9606.ENSP00000215727,9606.ENSP00000232003,9606.ENSP00000260356,9606.ENSP00000265023,9606.ENSP00000308541,9606.ENSP00000346839,9606.ENSP00000356671	SERPIND1,HRG,THBS1,KNG1,F2,FN1,SERPINC1
GO:0005102	Signaling receptor binding	16	1581	0.56	0.0012	9606.ENSP00000216181,9606.ENSP00000227667,9606.ENSP00000232003,9606.ENSP00000237014,9606.ENSP00000254801,9606.ENSP00000260356,9606.ENSP00000265023,9606.ENSP00000308541,9606.ENSP00000315130,9606.ENSP00000316029,9606.ENSP00000346839,9606.ENSP00000351777,9606.ENSP00000355627,9606.ENSP00000377941,9606.ENSP00000385834,9606.ENSP00000432660	MYH9,APOC3,HRG,TTR,IGJ,THBS1,KNG1,F2,CLU,TLN1,FN1,VCP,AGT,ACTN1,TF,CFL1
GO:0008289	Lipid binding	11	764	0.72	0.0019	9606.ENSP00000200676,9606.ENSP00000227667,9606.ENSP00000260356,9606.ENSP00000308541,9606.ENSP00000316029,9606.ENSP00000345179,9606.ENSP00000350425,9606.ENSP00000351777,9606.ENSP00000362924,9606.ENSP00000421725,9606.ENSP00000465356	CETP,APOC3,THBS1,F2,TLN1,APOD,APOA4,VCP,GSN,GC,APOC1
GO:0005198	Structural molecule activity	10	635	0.76	0.0021	9606.ENSP00000228841,9606.ENSP00000260356,9606.ENSP00000295550,9606.ENSP00000297848,9606.ENSP00000316029,9606.ENSP00000346839,9606.ENSP00000349960,9606.ENSP00000369129,9606.ENSP00000377941,9606.ENSP00000446007	MYL2,THBS1,COL6A3,COL14A1,TLN1,FN1,ACTB,DSP,ACTN1,VIM
GO:0005496	Steroid binding	5	104	1.24	0.0027	9606.ENSP00000200676,9606.ENSP00000227667,9606.ENSP00000345179,9606.ENSP00000350425,9606.ENSP00000421725	CETP,APOC3,APOD,APOA4,GC
GO:0015485	Cholesterol binding	4	49	1.47	0.0027	9606.ENSP00000200676,9606.ENSP00000227667,9606.ENSP00000345179,9606.ENSP00000350425	CETP,APOC3,APOD,APOA4
GO:0098772	Molecular function regulator	22	3422	0.37	0.0095	9606.ENSP00000215727,9606.ENSP00000227667,9606.ENSP00000229239,9606.ENSP00000232003,9606.ENSP00000237014,9606.ENSP00000265023,9606.ENSP00000266041,9606.ENSP00000273283,9606.ENSP00000295550,9606.ENSP00000297785,9606.ENSP00000308541,9606.ENSP00000335153,9606.ENSP00000346839,9606.ENSP00000350425,9606.ENSP00000351777,9606.ENSP00000355627,9606.ENSP00000356671,9606.ENSP00000376793,9606.ENSP00000377941,…	SERPIND1,APOC3,GAPDH,HRG,TTR,KNG1,ITIH4,ITIH1,COL6A3,ALDH1A1,F2,HSP90AA1,FN1,APOA4,VCP,AGT,SERPINC1,GIG25,ACTN1,AHSG,C4B,APOC1
GO:0005178	Integrin binding	5	147	1.09	0.0104	9606.ENSP00000216181,9606.ENSP00000260356,9606.ENSP00000316029,9606.ENSP00000346839,9606.ENSP00000377941	MYH9,THBS1,TLN1,FN1,ACTN1
GO:0008092	Cytoskeletal protein binding	11	973	0.61	0.0104	9606.ENSP00000216181,9606.ENSP00000228841,9606.ENSP00000229239,9606.ENSP00000315130,9606.ENSP00000316029,9606.ENSP00000335153,9606.ENSP00000349960,9606.ENSP00000362924,9606.ENSP00000377941,9606.ENSP00000421725,9606.ENSP00000432660	MYH9,MYL2,GAPDH,CLU,TLN1,HSP90AA1,ACTB,GSN,ACTN1,GC,CFL1
GO:0031210	Phosphatidylcholine binding	3	28	1.59	0.0129	9606.ENSP00000200676,9606.ENSP00000350425,9606.ENSP00000465356	CETP,APOA4,APOC1
GO:0043168	Anion binding	19	2805	0.39	0.0155	9606.ENSP00000200676,9606.ENSP00000215727,9606.ENSP00000216181,9606.ENSP00000227667,9606.ENSP00000232003,9606.ENSP00000260356,9606.ENSP00000265023,9606.ENSP00000308541,9606.ENSP00000316029,9606.ENSP00000335153,9606.ENSP00000339063,9606.ENSP00000346839,9606.ENSP00000349960,9606.ENSP00000350425,9606.ENSP00000351777,9606.ENSP00000356574,9606.ENSP00000356671,9606.ENSP00000362924,9606.ENSP00000465356	CETP,SERPIND1,MYH9,APOC3,HRG,THBS1,KNG1,F2,TLN1,HSP90AA1,EEF1A1,FN1,ACTB,APOA4,VCP,QSOX1,SERPINC1,GSN,APOC1
GO:0070051	Fibrinogen binding	2	4	2.26	0.0155	9606.ENSP00000260356,9606.ENSP00000262407	THBS1,ITGA2B
GO:0042802	Identical protein binding	15	1896	0.46	0.0175	9606.ENSP00000216181,9606.ENSP00000229239,9606.ENSP00000237014,9606.ENSP00000254801,9606.ENSP00000260356,9606.ENSP00000262407,9606.ENSP00000335153,9606.ENSP00000346839,9606.ENSP00000349960,9606.ENSP00000350425,9606.ENSP00000351777,9606.ENSP00000356671,9606.ENSP00000377941,9606.ENSP00000385035,9606.ENSP00000446007	MYH9,GAPDH,TTR,IGJ,THBS1,ITGA2B,HSP90AA1,FN1,ACTB,APOA4,VCP,SERPINC1,ACTN1,C1S,VIM
GO:0097718	Disordered domain specific binding	3	34	1.5	0.0175	9606.ENSP00000229239,9606.ENSP00000335153,9606.ENSP00000346839	GAPDH,HSP90AA1,FN1
GO:0043394	Proteoglycan binding	3	37	1.47	0.0209	9606.ENSP00000232003,9606.ENSP00000260356,9606.ENSP00000346839	HRG,THBS1,FN1
GO:0003779	Actin binding	7	438	0.76	0.023	9606.ENSP00000216181,9606.ENSP00000228841,9606.ENSP00000316029,9606.ENSP00000362924,9606.ENSP00000377941,9606.ENSP00000421725,9606.ENSP00000432660	MYH9,MYL2,TLN1,GSN,ACTN1,GC,CFL1
GO:0005200	Structural constituent of cytoskeleton	4	104	1.14	0.023	9606.ENSP00000316029,9606.ENSP00000349960,9606.ENSP00000369129,9606.ENSP00000446007	TLN1,ACTB,DSP,VIM
GO:0005543	Phospholipid binding	7	441	0.76	0.023	9606.ENSP00000200676,9606.ENSP00000227667,9606.ENSP00000260356,9606.ENSP00000316029,9606.ENSP00000350425,9606.ENSP00000362924,9606.ENSP00000465356	CETP,APOC3,THBS1,TLN1,APOA4,GSN,APOC1
GO:0060228	Phosphatidylcholine-sterol O-acyltransferase activator activity	2	6	2.08	0.023	9606.ENSP00000350425,9606.ENSP00000465356	APOA4,APOC1
GO:0051015	Actin filament binding	5	199	0.96	0.0237	9606.ENSP00000216181,9606.ENSP00000316029,9606.ENSP00000362924,9606.ENSP00000377941,9606.ENSP00000432660	MYH9,TLN1,GSN,ACTN1,CFL1
GO:0048156	Tau protein binding	3	45	1.38	0.0297	9606.ENSP00000315130,9606.ENSP00000335153,9606.ENSP00000349960	CLU,HSP90AA1,ACTB
GO:0005201	Extracellular matrix structural constituent	4	119	1.09	0.0338	9606.ENSP00000260356,9606.ENSP00000295550,9606.ENSP00000297848,9606.ENSP00000346839	THBS1,COL6A3,COL14A1,FN1
GO:0005515	Protein binding	32	7026	0.22	0.0362	9606.ENSP00000216181,9606.ENSP00000227667,9606.ENSP00000228841,9606.ENSP00000229239,9606.ENSP00000232003,9606.ENSP00000237014,9606.ENSP00000254801,9606.ENSP00000260356,9606.ENSP00000262407,9606.ENSP00000265023,9606.ENSP00000308541,9606.ENSP00000315130,9606.ENSP00000316029,9606.ENSP00000333994,9606.ENSP00000335153,9606.ENSP00000339063,9606.ENSP00000346839,9606.ENSP00000349960,9606.ENSP00000350425,…	MYH9,APOC3,MYL2,GAPDH,HRG,TTR,IGJ,THBS1,ITGA2B,KNG1,F2,CLU,TLN1,HBB,HSP90AA1,EEF1A1,FN1,ACTB,APOA4,VCP,AGT,SERPINC1,GSN,DSP,ACTN1,C1S,TF,C4B,GC,CFL1,HPR,VIM
GO:0016670	Oxidoreductase activity, acting on a sulfur group of donors, oxygen as acceptor	2	9	1.91	0.0362	9606.ENSP00000356574,9606.ENSP00000387654	QSOX1,PCYOX1
GO:0030492	Hemoglobin binding	2	9	1.91	0.0362	9606.ENSP00000333994,9606.ENSP00000441828	HBB,HPR
GO:0008047	Enzyme activator activity	7	520	0.69	0.0472	9606.ENSP00000297785,9606.ENSP00000308541,9606.ENSP00000346839,9606.ENSP00000350425,9606.ENSP00000351777,9606.ENSP00000355627,9606.ENSP00000465356	ALDH1A1,F2,FN1,APOA4,VCP,AGT,APOC1
GO:0017166	Vinculin binding	2	11	1.82	0.0472	9606.ENSP00000316029,9606.ENSP00000377941	TLN1,ACTN1

## Sheet: All BP In-Gel Only 21 unique
Biological Process (Gene Ontology) - In-Gel 21 Unique Proteins
#term ID	term description	observed gene count	background gene count	strength	false discovery rate	matching proteins in your network (IDs)	matching proteins in your network (labels)
GO:0006958	Complement activation, classical pathway	5	38	2.41	1.29e-07	9606.ENSP00000363773,9606.ENSP00000396688,9606.ENSP00000431254,9606.ENSP00000438615,9606.ENSP00000479675	C1QA,C4A,IGLL5,C1R,IGHV3-15
GO:0030449	Regulation of complement activation	5	56	2.24	2.23e-07	9606.ENSP00000357156,9606.ENSP00000363773,9606.ENSP00000396688,9606.ENSP00000431254,9606.ENSP00000438615	CD5L,C1QA,C4A,IGLL5,C1R
GO:0006952	Defense response	8	1296	1.08	1.95e-05	9606.ENSP00000278222,9606.ENSP00000357156,9606.ENSP00000363773,9606.ENSP00000396688,9606.ENSP00000416066,9606.ENSP00000431254,9606.ENSP00000438615,9606.ENSP00000479675	SAA4,CD5L,C1QA,C4A,SERPINA1,IGLL5,C1R,IGHV3-15
GO:0006950	Response to stress	10	3485	0.75	3.8e-05	9606.ENSP00000205948,9606.ENSP00000278222,9606.ENSP00000279227,9606.ENSP00000357156,9606.ENSP00000363773,9606.ENSP00000396688,9606.ENSP00000416066,9606.ENSP00000431254,9606.ENSP00000438615,9606.ENSP00000479675	APOH,SAA4,FERMT3,CD5L,C1QA,C4A,SERPINA1,IGLL5,C1R,IGHV3-15
GO:0002443	Leukocyte mediated immunity	6	641	1.26	0.00024	9606.ENSP00000363773,9606.ENSP00000396688,9606.ENSP00000416066,9606.ENSP00000431254,9606.ENSP00000438615,9606.ENSP00000479675	C1QA,C4A,SERPINA1,IGLL5,C1R,IGHV3-15
GO:0031638	Zymogen activation	3	44	2.13	0.0012	9606.ENSP00000205948,9606.ENSP00000357156,9606.ENSP00000438615	APOH,CD5L,C1R
GO:0050776	Regulation of immune response	6	896	1.12	0.0012	9606.ENSP00000357156,9606.ENSP00000363773,9606.ENSP00000396688,9606.ENSP00000431254,9606.ENSP00000438615,9606.ENSP00000479675	CD5L,C1QA,C4A,IGLL5,C1R,IGHV3-15
GO:0006954	Inflammatory response	5	515	1.28	0.0019	9606.ENSP00000278222,9606.ENSP00000357156,9606.ENSP00000363773,9606.ENSP00000396688,9606.ENSP00000416066	SAA4,CD5L,C1QA,C4A,SERPINA1
GO:0045087	Innate immune response	5	703	1.14	0.0077	9606.ENSP00000363773,9606.ENSP00000396688,9606.ENSP00000431254,9606.ENSP00000438615,9606.ENSP00000479675	C1QA,C4A,IGLL5,C1R,IGHV3-15
GO:0002576	Platelet degranulation	3	129	1.66	0.0194	9606.ENSP00000205948,9606.ENSP00000279227,9606.ENSP00000416066	APOH,FERMT3,SERPINA1
GO:0002376	Immune system process	7	2481	0.74	0.0223	9606.ENSP00000357156,9606.ENSP00000363773,9606.ENSP00000396688,9606.ENSP00000416066,9606.ENSP00000431254,9606.ENSP00000438615,9606.ENSP00000479675	CD5L,C1QA,C4A,SERPINA1,IGLL5,C1R,IGHV3-15
GO:0006955	Immune response	6	1588	0.87	0.0223	9606.ENSP00000363773,9606.ENSP00000396688,9606.ENSP00000416066,9606.ENSP00000431254,9606.ENSP00000438615,9606.ENSP00000479675	C1QA,C4A,SERPINA1,IGLL5,C1R,IGHV3-15
GO:0006910	Phagocytosis, recognition	2	20	2.29	0.0248	9606.ENSP00000431254,9606.ENSP00000479675	IGLL5,IGHV3-15
GO:0016192	Vesicle-mediated transport	6	1805	0.81	0.039	9606.ENSP00000205948,9606.ENSP00000279227,9606.ENSP00000357156,9606.ENSP00000416066,9606.ENSP00000431254,9606.ENSP00000479675	APOH,FERMT3,CD5L,SERPINA1,IGLL5,IGHV3-15

## Sheet: All MF In-Gel Only 21 unique
There were insufficient proteins unique to the in-gel proteolysis method to generate a Molecular Function (Gene Ontology) table

## Sheet: STRING 34 Shared Proteins
STRING Network for 34 proteins Common between both methods - Generated using In-Solution protein abundances
STRING Network for 34 proteins Common between both methods - Generated using In-Gel protein abundances

## Sheet: STRING 58 Unique to In-Soln
STRING Network for 58 Proteins Unique to In-Solution Method

## Sheet: STRING 21 Unique to In-gel
STRING Network for 21 Proteins Unique to In-Gel Method

## Sheet: Top 10 BP Venn Diagram
Biological Process				Top 10 Biological Process (Gene Ontology) - 34 Proteins Common between In-Solution and In-Gel		Top 10 Biological Process (Gene Ontology) In- Solution 58 Unique Proteins		Top 10 Biological Process (Gene Ontology) - In-Gel 21 Unique Proteins
				Biological Process (Gene Ontology)		Biological Process (Gene Ontology)		Biological Process (Gene Ontology)
				Platelet degranulation		Platelet degranulation		Complement activation, classical pathway
				Vesicle-mediated transport		Regulated exocytosis		Regulation of complement activation
				Plasma lipoprotein particle remodeling		Secretion by cell		Defense response
				Post-translational protein modification		Secretion		Response to stress
				Regulated exocytosis		Vesicle-mediated transport		Leukocyte mediated immunity
				Negative regulation of blood coagulation		Response to stress		Zymogen activation
				Regulation of body fluid levels		Transport		Regulation of immune response
				Blood coagulation, fibrin clot formation		Immune system process		Inflammatory response
				Transport		Regulation of proteolysis		Innate immune response
				Positive regulation of substrate adhesion-dependent cell spreading		Regulation of peptidase activity		Platelet degranulation
Oliveros, J.C. (2007-2015) Venny. An interactive tool for comparing lists with Venn's diagrams. https://bioinfogp.cnb.csic.es/tools/venny/index.html
6 elements included exclusively in "34 in Common ":
Plasma lipoprotein particle remodeling
Post-translational protein modification
Negative regulation of blood coagulation
Regulation of body fluid levels
Blood coagulation, fibrin clot formation
Positive regulation of substrate adhesion-dependent cell spreading
3 common elements in "34 in Common " and "58 In-Soln Only":
Vesicle-mediated transport
Regulated exocytosis
Transport
5 elements included exclusively in "58 In-Soln Only":
Secretion by cell
Secretion
Immune system process
Regulation of proteolysis
Regulation of peptidase activity
1 common element in "34 in Common ", "58 In-Soln Only" and "21 In-Gel Only":
Platelet degranulation
1 common element in "58 In-Soln Only" and "21 In-Gel Only":
Response to stress
8 elements included exclusively in "21 In-Gel Only":
Complement activation, classical pathway
Regulation of complement activation
Defense response
Leukocyte mediated immunity
Zymogen activation
Regulation of immune response
Inflammatory response
Innate immune response

[truncated: 3 more sheets: Top 10 MF Venn Diagram, All BP Venn Diagram, All MF Venn Diagram]
