# Supplementary material for: Comparative Proteomic Analysis of Lipoprotein(a): Method-Dependent Profiles and Disease Pathways
Source: J Clin Med. 2026 Mar 27;15(7):2559. doi: 10.3390/jcm15072559 (PMC13073900; doi:10.3390/jcm15072559)
Supplement: Supplementary file 1 [file jcm-15-02559-s001.zip › Supplementary Table S4- Comparison to Previous Literature.xlsx]

## Sheet: Sheet1
Supplementary Table S4: Comparison to Previous Literature
Paper	Proteins Not in Common With 34 Proteins from Filtered Data	Proteins Not in Common with In-Gel Unfiltered Data	Proteins Not in Common with In-Soln Unfiltered Data
Von Zychlinski et al. 2011	C4A, SERPINA1, KRT, APOC3, APOA4, APOC2, APOF, CLU, TTR, ORM2, C5, HRG, KNG1, PLA2G7, PCYOX1, APOA2, APOC4, APOM, HPR, IGLC1, SAA4 (n=21)	KRT, PLA2G7 (n=2)	IGLC1, KRT (n=2)
Von Zychlinski et al. 2014	APOA2, APOC1, APOC2, APOC3, APOC4, APOD, APOF, APOM, C4A, CLU, PLA2G7, PAF-AH, ApoD, Clusterin (n=14)	PLA2G7, PAF-AH (n=2)	PAF-AH (n=1)
Bourgeois et al. 2021a	SERPING1, APOC3, A0A0U1RR20, CLU, APOA4, SERPINA1, HBB, APOA2, TTR, APOD, SERPINA3, KNG1, APOC1, F2, HBA1, HBA2, APOC2, C4A, APOF, AMBP, ORM1, ITIH3, SERPINC1, ITIH1, GP1BA, PCYOX1, ACTB, ACTG1, IGLL5, IGLC1, HEG1, PODXL, GOLM1, APOM, PI16, SPARCL1, A0A2R8Y4Z1, CFH, SSC5D, FN1, PTPRG, CD44, SAA4, ORM2, ABI3BP, AGT, CENPF, A1BG, ITGA2B, HPR, TF, AHSG, TLN1, MENT, APOC4, PLA2G7, HSPA5, COL18A1, PTP…	A0A0U1RR20, HBA2, HEG1, PODXL, GOLM1, PI16, SPARCL1, A0A2R8Y4Z1, SSC5D, PTPRG, CD44, ABI3BP, CENPF, PLA2G7, HSPA5, PTPRJ, AKAP12, TNC, VCAM, SELL, TNXB, SERPINA6, MUC1, VCAN, A0A140TA44, NCAM1, CHL1, LCAT, A0A2Q2TTZ9, GPR126, AFM, NUCB1, CD9, ITGA6, GPR116, SELP, LYVE1, PIP, VASN, F10, CD34, MADCAM1, MCAM, PTPRC, MUC20, TFPI, LAMP2, SYNE1, CD248, SPN, UBC, UBB, CD36, P4HB, C1RL, BASP1, ANPEP, B2M…	A0A0U1RR20, HBA2, GP1BA, ACTG1, IGLC1, HEG1, PODXL, GOLM1, PI16, SPARCL1, A0A2R8Y4Z1, SSC5D, PTPRG, SAA4, CENPF, MENT, PTPRJ, AKAP12, VCAM1, SELL, IGJ, TTN, MUC1, A0A140TA44, NCAM1, CHL1, LCAT, GPR126, NUCB1, GPR116, SELP, LYVE1, VASN, F10, MADCAM1, PTPRC, MUC20, TFPI, LAMP2, SYNE1, CPN1, SEPP1, CD248, HLA-A, SPN, UBC, UBB, UBA52, CD36, IGLV3-9, C1RL, BASP1, ANPEP, MXRA5, MEGF9, MANSC1, SUSD5, CR…
Bourgeois et al. 2021b	SERPING1, PI16, ITIH1, ITIH3, PODXL, CD44, CP, PTPRG, PCSK9, IGFALS, VCAM1, TTR (n=12)	PI16, PODXL, CD44, PTPRG, VCAM1 (n=5)	PI16, PODXL, PTPRG, PCSK9, VCAM1 (n=5)
Mueller et al.	PLEK, APOA2, APOA4, APOC3, SERPINA1, APOM, APOC4-APOC2, APOC2, C4B, SAA1, APOC1, APOD, SAA4, PLG, HPR, PCYOX1 (n=16)	n=0	n=0
Rogers et al. 2022 (purified)	C4B, C4A, TF, CP, FN1, ITIH4, ITIH1, GSN, APOA4, SERPINA3, TTR, SERPINC1, CFH, A1BG, HPX, IGLC2, SERPIND1, SERPING1, C5, IGKV1D-33, IGLL5, AGT, ACTB, HBB, ORM1, APOC3, HBA1, HRG, CLU, APOC4-APOC2, APCS, C8B, GC, KRT9, AHSG, AMBP, C1R, SERPINA4, VIM, IGFALS, SERPINF1, APOA2, AZGP1, PLG, C6, SERPINA6, C4BPA, C7, LUM, SERPINA7, IGKV3-20, APOM, PPBP, ITIH3, CPN2, IGKV2D-28, AFM, KRT1, F2, SAA2-SAA4, …	VIM, SERPINF1, C6, SERPINA6, LUM, SERPINA7, RBP4, IGHD, F10, TUBA1C (n=10)	RBP4, IGHD, F10, TUBA1C (n=4)
Rogers et al. 2022 (serum)	FN1, CP, SERPINA1, TF, ITIH4, C5, ITIH1, GSN, SERPINC1, PZP, SERPINA3, APOA4, CFH, SERPIND1, AGT, A1BG, TTR, ITIH3, C8B, SERPING1, HPX, IGFALS, HBA1, HBB, HRG, SERPINF1, THBS1, C7, HPR, CLU, C6, SERPINA7, SERPINA4, GC, C1S, LRG1, SERPINA6, IGHA2, AZGP1, ORM1, IGLC2, LGALS3BP, C2, LUM, AHSG, AMBP, IGLL5, PGLYRP2, AFM, ACTB, BTD, APOM, HBD, PLG, PROS1, IGKV1D-33, F2, CPB2, C9, FBLN1, KNG1, KLKB1, G…	SERPINF1, C6, SERPINA7, LRG1, SERPINA6, IGLC2, LUM, IGLL5, AFM, BTD, IGKV1D-33, CFI, C8G, C8A, BCHE, ADIPOQ, LCP1, MASP1, ACTA2, F10, HGFAC, TGFBI, LCAT, RBP4, MBL2, SELENOP, CA1, IGHD, IGHV1-46, COMP, F12, ATRN, TNXB, IGKV1-8, FCGBP, PROZ, HABP2, IGHV1-2, DBH, HSPA5, MAN1A1, LTF, F9, LAMP2, CFD, ANPEP, IGKV3-7, CDH5, JCHAIN, ICAM2, VASN, MCAM, NCAM1, CRTAC1, LYVE1, IGLV7-43, SELL, LDHB, PFN1, AN…	C2, BTD, CFI, CPN1, C8A, BCHE, ADIPOQ, MASP1, F10, HGFAC, LCAT, RBP4, MBL2, IGHD, TFRC, COMP, F12, ATRN, HLA-A, FCGBP, PROZ, HABP2, DBH, MAN1A1, F9, LAMP2, F11, CFD, ANPEP, GP1BA, CDH5, ICAM2, VASN, NCAM1, CRTAC1, LYVE1, SELL (n=37)
